# Supplementary material for: Establishment of a Colorectal Cancer-Related MicroRNA-mRNA Regulatory Network by Microarray and Bioinformatics
Source: Front Genet. 2020 Oct 23;11:560186. doi: 10.3389/fgene.2020.560186 (PMC7644864; doi:10.3389/fgene.2020.560186)
Supplement: Supplementary file 2 [file Data_Sheet_2.xlsx]

## Sheet: Targets of up DE-miRNAs
miRNA name	Target mRNA by miRWALK
hsa-let-7f-2-3p	KCNJ2
hsa-let-7f-2-3p	SYNPO2
hsa-let-7f-2-3p	SLC36A1
hsa-let-7f-2-3p	RAB3B
hsa-let-7f-2-3p	TAAR5
hsa-let-7f-2-3p	MFAP5
hsa-let-7f-2-3p	TMEM108
hsa-let-7f-2-3p	PGM5
hsa-let-7f-2-3p	GLI3
hsa-let-7f-2-3p	KIF5C
hsa-let-7f-2-3p	RAB39B
hsa-miR-1246	KCNMA1
hsa-miR-1246	DPT
hsa-miR-1246	SYNPO2
hsa-miR-1246	MYH15
hsa-miR-1246	INSM1
hsa-miR-1246	VAT1L
hsa-miR-1246	CNTN2
hsa-miR-1246	GCA
hsa-miR-1246	HLA-DQB1
hsa-miR-1246	CMBL
hsa-miR-1246	RAMP1
hsa-miR-1246	ADH1B
hsa-miR-1246	GPRIN3
hsa-miR-1246	GRIA3
hsa-miR-1287-3p	KCNMA1
hsa-miR-1287-3p	C16orf54
hsa-miR-1287-3p	HAND2
hsa-miR-1287-3p	RNF150
hsa-miR-1287-3p	P2RY14
hsa-miR-1287-3p	GREM2
hsa-miR-1287-3p	SERTAD4
hsa-miR-1287-3p	TMEM108
hsa-miR-1287-3p	NEXMIF
hsa-miR-1287-3p	C2orf88
hsa-miR-1287-3p	PTCHD1
hsa-miR-1287-3p	TCN2
hsa-miR-1287-3p	HLA-DQB1
hsa-miR-1287-3p	RUNDC3B
hsa-miR-1287-3p	DIRAS2
hsa-miR-1287-3p	GRIA3
hsa-miR-1287-3p	RAB39B
hsa-miR-1287-3p	PRKAR2B
hsa-miR-1287-3p	MYH15
hsa-miR-1287-3p	SLC36A1
hsa-miR-1287-3p	IL1R2
hsa-miR-1287-3p	PIGN
hsa-miR-1287-3p	CCL28
hsa-miR-1287-3p	TDRP
hsa-miR-1287-3p	KCNB1
hsa-miR-1287-3p	GPRIN3
hsa-miR-1287-3p	CD164L2
hsa-miR-1287-3p	NRG1
hsa-miR-1290	SYNPO2
hsa-miR-1290	KDM5C
hsa-miR-1290	PIRT
hsa-miR-1290	SOX10
hsa-miR-1290	CIDEC
hsa-miR-1290	SLC9A2
hsa-miR-1290	SYN2
hsa-miR-1290	PRKAR2B
hsa-miR-1290	FOXP2
hsa-miR-1290	RAB3B
hsa-miR-1290	VNN1
hsa-miR-1290	PRPH
hsa-miR-1290	CMBL
hsa-miR-1290	ADH1B
hsa-miR-1290	KCNB1
hsa-miR-1290	NEXMIF
hsa-miR-1290	SYNGR1
hsa-miR-138-1-3p	KCNMA1
hsa-miR-138-1-3p	SYNPO2
hsa-miR-138-1-3p	FIBCD1
hsa-miR-138-1-3p	ARF1
hsa-miR-138-1-3p	LONRF2
hsa-miR-138-1-3p	HRCT1
hsa-miR-138-1-3p	FAM180B
hsa-miR-138-1-3p	MYOCD
hsa-miR-138-1-3p	P2RY14
hsa-miR-138-1-3p	SLC36A1
hsa-miR-138-1-3p	IL1R2
hsa-miR-138-1-3p	GSTM3
hsa-miR-138-1-3p	MBNL3
hsa-miR-138-1-3p	TDRP
hsa-miR-138-1-3p	ADH1B
hsa-miR-138-1-3p	KCNB1
hsa-miR-138-1-3p	KCNJ5
hsa-miR-138-1-3p	SYNGR1
hsa-miR-138-1-3p	GPR15
hsa-miR-181b-3p	GLYATL1
hsa-miR-181b-3p	SYNPO2
hsa-miR-181b-3p	GDF7
hsa-miR-181b-3p	NRG1
hsa-miR-182-3p	KCNJ2
hsa-miR-182-3p	TXNDC8
hsa-miR-182-3p	VAMP1
hsa-miR-182-3p	FAS
hsa-miR-182-3p	ARF1
hsa-miR-182-3p	MFAP5
hsa-miR-182-3p	CNTN2
hsa-miR-182-3p	PRRT4
hsa-miR-182-3p	LONRF2
hsa-miR-182-3p	RAMP1
hsa-miR-182-3p	CCDC134
hsa-miR-182-3p	RNF150
hsa-miR-182-3p	BEST3
hsa-miR-182-3p	GREM2
hsa-miR-182-3p	RAB3B
hsa-miR-182-3p	MBNL3
hsa-miR-182-3p	GPRIN3
hsa-miR-182-3p	ANKRD33B
hsa-miR-182-3p	CYBRD1
hsa-miR-182-3p	NRG1
hsa-miR-182-3p	PHLDB2
hsa-miR-182-3p	CISD3
hsa-miR-182-3p	GPR15
hsa-miR-183-5p	ANKRD34B
hsa-miR-183-5p	SHISA3
hsa-miR-183-5p	CPEB1
hsa-miR-183-5p	IKZF3
hsa-miR-183-5p	PNOC
hsa-miR-183-5p	LONRF2
hsa-miR-183-5p	KLF2
hsa-miR-183-5p	DIRAS2
hsa-miR-183-5p	CD79B
hsa-miR-183-5p	KIF5C
hsa-miR-183-5p	FILIP1
hsa-miR-183-5p	CA7
hsa-miR-183-5p	ASXL3
hsa-miR-183-5p	TCEAL2
hsa-miR-183-5p	RAB3B
hsa-miR-183-5p	MBNL3
hsa-miR-183-5p	SFTPA2
hsa-miR-183-5p	TDRP
hsa-miR-183-5p	GPRIN3
hsa-miR-183-5p	CDH19
hsa-miR-183-5p	PGM5
hsa-miR-183-5p	GPM6B
hsa-miR-183-5p	CALD1
hsa-miR-183-5p	NRG1
hsa-miR-183-5p	SYNGR1
hsa-miR-186-3p	SYNPO2
hsa-miR-186-3p	SLC28A2
hsa-miR-186-3p	SLC36A1
hsa-miR-186-3p	RAB3B
hsa-miR-186-3p	IKZF3
hsa-miR-186-3p	MBNL3
hsa-miR-186-3p	NRG1
hsa-miR-186-3p	SYNGR1
hsa-miR-219a-2-3p	KCNMA1
hsa-miR-219a-2-3p	GNAL
hsa-miR-219a-2-3p	BMP3
hsa-miR-219a-2-3p	KDM5C
hsa-miR-219a-2-3p	FAS
hsa-miR-219a-2-3p	IKZF3
hsa-miR-219a-2-3p	MFAP5
hsa-miR-219a-2-3p	CNTN2
hsa-miR-219a-2-3p	SFRP2
hsa-miR-219a-2-3p	KRT24
hsa-miR-219a-2-3p	GRIA3
hsa-miR-219a-2-3p	KIF5C
hsa-miR-219a-2-3p	FILIP1
hsa-miR-219a-2-3p	VPS35
hsa-miR-219a-2-3p	PRKAR2B
hsa-miR-219a-2-3p	FOXP2
hsa-miR-219a-2-3p	MYH15
hsa-miR-219a-2-3p	GRIK1
hsa-miR-219a-2-3p	MEOX2
hsa-miR-219a-2-3p	ARHGEF4
hsa-miR-219a-2-3p	CCL28
hsa-miR-219a-2-3p	MBNL3
hsa-miR-219a-2-3p	TMEM108
hsa-miR-219a-2-3p	CMBL
hsa-miR-219a-2-3p	CCDC69
hsa-miR-219a-2-3p	TDRP
hsa-miR-219a-2-3p	GPM6B
hsa-miR-219a-2-3p	GDF7
hsa-miR-2355-5p	KCNJ2
hsa-miR-2355-5p	PIRT
hsa-miR-2355-5p	CPEB1
hsa-miR-2355-5p	CACNG4
hsa-miR-2355-5p	LONRF2
hsa-miR-2355-5p	LMOD1
hsa-miR-2355-5p	SLC17A4
hsa-miR-2355-5p	CD79B
hsa-miR-2355-5p	GRIK1
hsa-miR-2355-5p	SPTB
hsa-miR-2355-5p	MBNL3
hsa-miR-2355-5p	HOXD9
hsa-miR-2355-5p	NRG1
hsa-miR-2355-5p	SYNGR1
hsa-miR-25-5p	KCNJ2
hsa-miR-25-5p	KCNMA1
hsa-miR-25-5p	PKNOX2
hsa-miR-25-5p	GNAL
hsa-miR-25-5p	GYS1
hsa-miR-25-5p	FIBCD1
hsa-miR-25-5p	BMP3
hsa-miR-25-5p	TXNDC8
hsa-miR-25-5p	CEP170
hsa-miR-25-5p	VAT1L
hsa-miR-25-5p	CPEB1
hsa-miR-25-5p	IKZF3
hsa-miR-25-5p	SFRP2
hsa-miR-25-5p	SLC51B
hsa-miR-25-5p	ACAP3
hsa-miR-25-5p	SLC17A4
hsa-miR-25-5p	SST
hsa-miR-25-5p	BEST3
hsa-miR-25-5p	CD1B
hsa-miR-25-5p	BPNT1
hsa-miR-25-5p	SERTAD4
hsa-miR-25-5p	FAM19A2
hsa-miR-25-5p	SLAMF7
hsa-miR-25-5p	MBNL3
hsa-miR-25-5p	SCG3
hsa-miR-25-5p	HCN4
hsa-miR-25-5p	C2orf88
hsa-miR-25-5p	TCN2
hsa-miR-25-5p	EPB41L4A
hsa-miR-25-5p	MOB2
hsa-miR-25-5p	SYNPO2
hsa-miR-25-5p	APCDD1L
hsa-miR-25-5p	HLA-DQB1
hsa-miR-25-5p	CIDEC
hsa-miR-25-5p	COL4A3BP
hsa-miR-25-5p	EBF4
hsa-miR-25-5p	GPR27
hsa-miR-25-5p	SPTB
hsa-miR-25-5p	WSCD2
hsa-miR-25-5p	MS4A7
hsa-miR-25-5p	KCNB1
hsa-miR-25-5p	GPM6B
hsa-miR-25-5p	KCNJ5
hsa-miR-25-5p	NRG1
hsa-miR-25-5p	JPH3
hsa-miR-302d-5p	PIRT
hsa-miR-302d-5p	IKZF3
hsa-miR-302d-5p	CNTN2
hsa-miR-302d-5p	LONRF2
hsa-miR-302d-5p	CCDC134
hsa-miR-302d-5p	MYH11
hsa-miR-302d-5p	KIF5C
hsa-miR-302d-5p	FILIP1
hsa-miR-302d-5p	CA7
hsa-miR-302d-5p	MMP28
hsa-miR-302d-5p	NAAA
hsa-miR-302d-5p	WSCD2
hsa-miR-302d-5p	MBNL3
hsa-miR-302d-5p	TDRP
hsa-miR-302d-5p	NRG1
hsa-miR-302d-5p	TRIM36
hsa-miR-3200-3p	GNAL
hsa-miR-3200-3p	CEP170
hsa-miR-3200-3p	GCA
hsa-miR-3200-3p	CDKN2B
hsa-miR-3200-3p	CLIC1
hsa-miR-3200-3p	GREM2
hsa-miR-3200-3p	SCG3
hsa-miR-3200-3p	VSIG2
hsa-miR-3200-3p	CYBRD1
hsa-miR-3200-3p	CTNND2
hsa-miR-3200-3p	RAMP1
hsa-miR-3200-3p	LMOD1
hsa-miR-3200-3p	KCTD9
hsa-miR-3200-3p	CA7
hsa-miR-3200-3p	RAB3B
hsa-miR-3200-3p	NEXN
hsa-miR-3200-3p	ADH1B
hsa-miR-3200-3p	KCNB1
hsa-miR-3200-3p	GPRIN3
hsa-miR-3200-3p	MYL2
hsa-miR-3200-3p	JPH3
hsa-miR-33a-3p	KCNMA1
hsa-miR-33a-3p	SYNPO2
hsa-miR-33a-3p	LONRF2
hsa-miR-33a-3p	TNFRSF17
hsa-miR-33a-3p	HRCT1
hsa-miR-33a-3p	CDKN2B
hsa-miR-33a-3p	MYOCD
hsa-miR-33a-3p	GREM2
hsa-miR-33a-3p	C2
hsa-miR-33a-3p	KCNB1
hsa-miR-33a-3p	ANKRD33B
hsa-miR-3609	GNAL
hsa-miR-3609	SYNPO2
hsa-miR-3609	IKZF3
hsa-miR-3609	MYO5A
hsa-miR-3609	KIF5C
hsa-miR-3609	RAB39B
hsa-miR-3609	CA7
hsa-miR-3609	GRIK1
hsa-miR-3609	RAB3B
hsa-miR-3609	VNN1
hsa-miR-3609	C3orf58
hsa-miR-3609	TRIM36
hsa-miR-374b-3p	VAMP1
hsa-miR-374b-3p	ARHGEF4
hsa-miR-374b-3p	CNTN2
hsa-miR-374b-3p	GSTM3
hsa-miR-374b-3p	CMBL
hsa-miR-374b-3p	MFSD4A
hsa-miR-374b-3p	KLF2
hsa-miR-374b-3p	FAM229B
hsa-miR-374b-3p	GPRIN3
hsa-miR-374b-3p	CDH19
hsa-miR-374b-3p	MLPH
hsa-miR-383-3p	KCNJ2
hsa-miR-383-3p	KCNMA1
hsa-miR-383-3p	GNAL
hsa-miR-383-3p	EVC
hsa-miR-383-3p	IKZF3
hsa-miR-383-3p	HOXD13
hsa-miR-383-3p	AQP8
hsa-miR-383-3p	ACAP3
hsa-miR-383-3p	RNF150
hsa-miR-383-3p	CALB2
hsa-miR-383-3p	CDKN2B
hsa-miR-383-3p	GREM2
hsa-miR-383-3p	MEOX2
hsa-miR-383-3p	MBNL3
hsa-miR-383-3p	SCG3
hsa-miR-383-3p	LOXL4
hsa-miR-383-3p	NEXMIF
hsa-miR-383-3p	ANKRD33B
hsa-miR-383-3p	C2orf88
hsa-miR-383-3p	GDF7
hsa-miR-383-3p	CYBRD1
hsa-miR-383-3p	PHLDB2
hsa-miR-383-3p	SYNPO2
hsa-miR-383-3p	CIDEC
hsa-miR-383-3p	RUNDC3B
hsa-miR-383-3p	GLI3
hsa-miR-383-3p	KCTD9
hsa-miR-383-3p	ASXL3
hsa-miR-383-3p	PIGN
hsa-miR-383-3p	KCNB1
hsa-miR-383-3p	CD164L2
hsa-miR-383-3p	NRG1
hsa-miR-383-3p	FXYD6-FXYD2
hsa-miR-3940-3p	FIBCD1
hsa-miR-3940-3p	IKZF3
hsa-miR-3940-3p	HOXD13
hsa-miR-3940-3p	NGFR
hsa-miR-3940-3p	SLC17A4
hsa-miR-3940-3p	CALB2
hsa-miR-3940-3p	ERH
hsa-miR-3940-3p	GREM2
hsa-miR-3940-3p	BPNT1
hsa-miR-3940-3p	SERTAD4
hsa-miR-3940-3p	SLAMF7
hsa-miR-3940-3p	HCN4
hsa-miR-3940-3p	NEXMIF
hsa-miR-3940-3p	CYBRD1
hsa-miR-3940-3p	SPIB
hsa-miR-3940-3p	FGL2
hsa-miR-3940-3p	RLBP1
hsa-miR-3940-3p	MYO5A
hsa-miR-3940-3p	GLYATL1
hsa-miR-3940-3p	RAB3B
hsa-miR-3940-3p	VNN1
hsa-miR-3940-3p	MDK
hsa-miR-3940-3p	CCL28
hsa-miR-3940-3p	WSCD2
hsa-miR-3940-3p	CMBL
hsa-miR-3940-3p	IL16
hsa-miR-3940-3p	NRG1
hsa-miR-4492	GNAL
hsa-miR-4492	LIMS2
hsa-miR-4492	TXNDC8
hsa-miR-4492	IKZF3
hsa-miR-4492	PNOC
hsa-miR-4492	ACAP3
hsa-miR-4492	RNF150
hsa-miR-4492	MGP
hsa-miR-4492	VPS35
hsa-miR-4492	GNG3
hsa-miR-4492	GNG7
hsa-miR-4492	TNFRSF13B
hsa-miR-4492	RSPO3
hsa-miR-4492	C2orf88
hsa-miR-4492	CYBRD1
hsa-miR-4492	FABP2
hsa-miR-4492	SYNGR1
hsa-miR-4492	TLX3
hsa-miR-4492	SYNPO2
hsa-miR-4492	MS4A8
hsa-miR-4492	CCDC134
hsa-miR-4492	MYH11
hsa-miR-4492	CIDEC
hsa-miR-4492	GLI3
hsa-miR-4492	CA7
hsa-miR-4492	MYH15
hsa-miR-4492	CCL28
hsa-miR-4492	WSCD2
hsa-miR-4492	SFTPA2
hsa-miR-4492	NRG1
hsa-miR-4492	GPR15
hsa-miR-450a-5p	KCNMA1
hsa-miR-450a-5p	CPEB1
hsa-miR-450a-5p	SCGN
hsa-miR-450a-5p	ANKRD33B
hsa-miR-450a-5p	GRIA3
hsa-miR-450b-3p	CTNND2
hsa-miR-450b-3p	SYNPO2
hsa-miR-450b-3p	IKZF3
hsa-miR-450b-3p	LONRF2
hsa-miR-450b-3p	HRCT1
hsa-miR-450b-3p	CD79B
hsa-miR-450b-3p	CDKN2B
hsa-miR-450b-3p	KIF5C
hsa-miR-450b-3p	BEST3
hsa-miR-450b-3p	ASXL3
hsa-miR-450b-3p	SERTAD4
hsa-miR-450b-3p	RAB3B
hsa-miR-450b-3p	MDK
hsa-miR-450b-3p	VIP
hsa-miR-450b-3p	CMBL
hsa-miR-450b-3p	KCNB1
hsa-miR-450b-3p	GPM6B
hsa-miR-450b-3p	KCNJ5
hsa-miR-454-5p	KCNJ2
hsa-miR-454-5p	KCNMA1
hsa-miR-454-5p	SYNPO2
hsa-miR-454-5p	GRIK1
hsa-miR-454-5p	NPC1L1
hsa-miR-454-5p	GDF7
hsa-miR-454-5p	RAB39B
hsa-miR-454-5p	P2RY14
hsa-miR-4681	KCNMA1
hsa-miR-4681	TXNDC8
hsa-miR-4681	MMP24OS
hsa-miR-4681	SOX10
hsa-miR-4681	RNF150
hsa-miR-4681	CDKN2B
hsa-miR-4681	NAAA
hsa-miR-4681	VIP
hsa-miR-4681	MBNL3
hsa-miR-4681	CCDC69
hsa-miR-4681	NEXMIF
hsa-miR-4681	ANKRD33B
hsa-miR-4681	RSPO3
hsa-miR-4681	LMO1
hsa-miR-4681	GDF7
hsa-miR-4681	PTCHD1
hsa-miR-4681	CYBRD1
hsa-miR-4681	FGL2
hsa-miR-4681	SYNPO2
hsa-miR-4681	FCGR2B
hsa-miR-4681	VAMP1
hsa-miR-4681	ARF1
hsa-miR-4681	PRRT4
hsa-miR-4681	FAM229B
hsa-miR-4681	KCTD9
hsa-miR-4681	MMP28
hsa-miR-4681	EBF4
hsa-miR-4681	SLC36A1
hsa-miR-4681	CCL28
hsa-miR-4681	CMBL
hsa-miR-4681	KCNB1
hsa-miR-4681	NRG1
hsa-miR-4706	FIBCD1
hsa-miR-4706	TXNDC8
hsa-miR-4706	CNTN2
hsa-miR-4706	PNOC
hsa-miR-4706	LONRF2
hsa-miR-4706	RNF150
hsa-miR-4706	SYN2
hsa-miR-4706	VPS35
hsa-miR-4706	FOXP2
hsa-miR-4706	CDH19
hsa-miR-4706	C2orf88
hsa-miR-4706	FABP2
hsa-miR-4706	SYNGR1
hsa-miR-4706	PLN
hsa-miR-4706	KDM5C
hsa-miR-4706	PLTP
hsa-miR-4706	CHGA
hsa-miR-4706	INSL5
hsa-miR-4706	SCEL
hsa-miR-4706	CA7
hsa-miR-4706	MDK
hsa-miR-4706	SFTPA2
hsa-miR-4706	GPM6B
hsa-miR-4706	CD164L2
hsa-miR-4706	NRG1
hsa-miR-4706	FXYD6-FXYD2
hsa-miR-4706	GPR15
hsa-miR-4712-3p	EPB41L4A
hsa-miR-4712-3p	SYNPO2
hsa-miR-4712-3p	FIBCD1
hsa-miR-4712-3p	IKZF3
hsa-miR-4712-3p	LYPD8
hsa-miR-4712-3p	SLC9A2
hsa-miR-4712-3p	KIF5C
hsa-miR-4712-3p	RAB39B
hsa-miR-4712-3p	VPS35
hsa-miR-4712-3p	BPNT1
hsa-miR-4712-3p	GPR27
hsa-miR-4712-3p	C3orf58
hsa-miR-4712-3p	ADH1B
hsa-miR-4712-3p	GPRIN3
hsa-miR-4712-3p	NEXMIF
hsa-miR-4712-3p	RSPO3
hsa-miR-4712-3p	NRG1
hsa-miR-4712-3p	SYNM
hsa-miR-4712-3p	SYNGR1
hsa-miR-4728-5p	KCNMA1
hsa-miR-4728-5p	NAP1L2
hsa-miR-4728-5p	BMP3
hsa-miR-4728-5p	TXNDC8
hsa-miR-4728-5p	ROR2
hsa-miR-4728-5p	VAT1L
hsa-miR-4728-5p	PIRT
hsa-miR-4728-5p	CNTN2
hsa-miR-4728-5p	GCA
hsa-miR-4728-5p	SLC51B
hsa-miR-4728-5p	FAM180B
hsa-miR-4728-5p	ARHGAP10
hsa-miR-4728-5p	KIF5C
hsa-miR-4728-5p	ARHGEF4
hsa-miR-4728-5p	SLAMF7
hsa-miR-4728-5p	MBNL3
hsa-miR-4728-5p	C3orf58
hsa-miR-4728-5p	MS4A12
hsa-miR-4728-5p	NEXMIF
hsa-miR-4728-5p	VWA3B
hsa-miR-4728-5p	FCGR2B
hsa-miR-4728-5p	FAM229B
hsa-miR-4728-5p	RUNDC3B
hsa-miR-4728-5p	KCTD9
hsa-miR-4728-5p	CA7
hsa-miR-4728-5p	DPT
hsa-miR-4728-5p	CCL28
hsa-miR-4728-5p	GSTM3
hsa-miR-4728-5p	TDRP
hsa-miR-4728-5p	KCNB1
hsa-miR-4728-5p	GPRIN3
hsa-miR-4728-5p	GPM6B
hsa-miR-4728-5p	FXYD6-FXYD2
hsa-miR-4728-5p	KCNJ2
hsa-miR-4728-5p	C16orf54
hsa-miR-4728-5p	LIMS2
hsa-miR-4728-5p	MMP24OS
hsa-miR-4728-5p	IKZF3
hsa-miR-4728-5p	PNOC
hsa-miR-4728-5p	RNF150
hsa-miR-4728-5p	BEST3
hsa-miR-4728-5p	VPS35
hsa-miR-4728-5p	CA4
hsa-miR-4728-5p	GNG3
hsa-miR-4728-5p	RSPO3
hsa-miR-4728-5p	CDC42EP1
hsa-miR-4728-5p	SYNGR1
hsa-miR-4728-5p	SPIB
hsa-miR-4728-5p	MOB2
hsa-miR-4728-5p	KDM5C
hsa-miR-4728-5p	VAMP1
hsa-miR-4728-5p	CACNG4
hsa-miR-4728-5p	INSL5
hsa-miR-4728-5p	MYO5A
hsa-miR-4728-5p	SCEL
hsa-miR-4728-5p	ASXL3
hsa-miR-4728-5p	MYH15
hsa-miR-4728-5p	SLC36A1
hsa-miR-4728-5p	NPC1L1
hsa-miR-4728-5p	MDK
hsa-miR-4728-5p	NEXN
hsa-miR-4728-5p	BCAS1
hsa-miR-4728-5p	CCL21
hsa-miR-4728-5p	NRG1
hsa-miR-4728-5p	JPH3
hsa-miR-4728-5p	ASB2
hsa-miR-4728-5p	GPR15
hsa-miR-4789-3p	KCNMA1
hsa-miR-4789-3p	FGL2
hsa-miR-4789-3p	CTNND2
hsa-miR-4789-3p	GNAL
hsa-miR-4789-3p	FIBCD1
hsa-miR-4789-3p	MMP24OS
hsa-miR-4789-3p	CPEB1
hsa-miR-4789-3p	ARF1
hsa-miR-4789-3p	LMOD1
hsa-miR-4789-3p	HPGDS
hsa-miR-4789-3p	KIF5C
hsa-miR-4789-3p	ASXL3
hsa-miR-4789-3p	GRIK1
hsa-miR-4789-3p	IL1R2
hsa-miR-4789-3p	NAAA
hsa-miR-4789-3p	ARHGEF4
hsa-miR-4789-3p	MS4A7
hsa-miR-4789-3p	CLDN8
hsa-miR-4789-3p	GPRIN3
hsa-miR-4789-3p	LMO1
hsa-miR-4789-3p	GDF7
hsa-miR-4789-3p	MAMDC2
hsa-miR-4789-3p	PHLDB2
hsa-miR-4789-3p	JPH3
hsa-miR-4789-3p	TRIM36
hsa-miR-4789-3p	SYNGR1
hsa-miR-491-3p	EVC
hsa-miR-491-3p	LONRF2
hsa-miR-491-3p	MBNL3
hsa-miR-500b-3p	KCNJ2
hsa-miR-500b-3p	BMP3
hsa-miR-500b-3p	IKZF3
hsa-miR-500b-3p	MFAP5
hsa-miR-500b-3p	HOXD13
hsa-miR-500b-3p	RNF150
hsa-miR-500b-3p	MGP
hsa-miR-500b-3p	CALB2
hsa-miR-500b-3p	ARHGAP10
hsa-miR-500b-3p	KIF5C
hsa-miR-500b-3p	FILIP1
hsa-miR-500b-3p	SYN2
hsa-miR-500b-3p	CYP3A7-CYP3A51P
hsa-miR-500b-3p	SERTAD4
hsa-miR-500b-3p	FAM19A2
hsa-miR-500b-3p	MBNL3
hsa-miR-500b-3p	CHRNA3
hsa-miR-500b-3p	ANKRD33B
hsa-miR-500b-3p	RSPO3
hsa-miR-500b-3p	POU3F3
hsa-miR-500b-3p	GDF7
hsa-miR-500b-3p	CYBRD1
hsa-miR-500b-3p	EPB41L4A
hsa-miR-500b-3p	SYNPO2
hsa-miR-500b-3p	ARF1
hsa-miR-500b-3p	HLA-DQB1
hsa-miR-500b-3p	TMEM132C
hsa-miR-500b-3p	SCGN
hsa-miR-500b-3p	MYO5A
hsa-miR-500b-3p	GRIA3
hsa-miR-500b-3p	RAB39B
hsa-miR-500b-3p	SLC28A2
hsa-miR-500b-3p	GPR27
hsa-miR-500b-3p	RAB3B
hsa-miR-500b-3p	GSTM3
hsa-miR-500b-3p	ITM2A
hsa-miR-500b-3p	MS4A7
hsa-miR-500b-3p	IL16
hsa-miR-500b-3p	CD164L2
hsa-miR-500b-3p	NRG1
hsa-miR-508-3p	TXNDC8
hsa-miR-508-3p	IKZF3
hsa-miR-508-3p	CNTN2
hsa-miR-508-3p	RNF150
hsa-miR-508-3p	GRIA3
hsa-miR-508-3p	KCTD9
hsa-miR-508-3p	MYOCD
hsa-miR-508-3p	BEST3
hsa-miR-508-3p	VPS35
hsa-miR-508-3p	FOXP2
hsa-miR-508-3p	RAB3B
hsa-miR-508-3p	VNN1
hsa-miR-508-3p	SPTB
hsa-miR-508-3p	WSCD2
hsa-miR-508-3p	TSPAN1
hsa-miR-508-3p	MS4A7
hsa-miR-508-3p	KCNB1
hsa-miR-508-3p	CLDN8
hsa-miR-508-3p	PTCHD1
hsa-miR-508-3p	MAMDC2
hsa-miR-508-3p	NRG1
hsa-miR-512-5p	PKNOX2
hsa-miR-512-5p	GNAL
hsa-miR-512-5p	FIBCD1
hsa-miR-512-5p	TXNDC8
hsa-miR-512-5p	MMP24OS
hsa-miR-512-5p	MFAP5
hsa-miR-512-5p	CNTN2
hsa-miR-512-5p	LONRF2
hsa-miR-512-5p	AQP8
hsa-miR-512-5p	RNF150
hsa-miR-512-5p	CALB2
hsa-miR-512-5p	CDKN2B
hsa-miR-512-5p	SYN2
hsa-miR-512-5p	BEST3
hsa-miR-512-5p	GREM2
hsa-miR-512-5p	VPS35
hsa-miR-512-5p	CYP3A7-CYP3A51P
hsa-miR-512-5p	SERTAD4
hsa-miR-512-5p	FAM19A2
hsa-miR-512-5p	ARHGEF4
hsa-miR-512-5p	TMEM108
hsa-miR-512-5p	CYBRD1
hsa-miR-512-5p	CISD3
hsa-miR-512-5p	SYNGR1
hsa-miR-512-5p	TLX3
hsa-miR-512-5p	FGL2
hsa-miR-512-5p	MOB2
hsa-miR-512-5p	SYNPO2
hsa-miR-512-5p	LMOD1
hsa-miR-512-5p	FAM229B
hsa-miR-512-5p	MMP28
hsa-miR-512-5p	SLC36A1
hsa-miR-512-5p	RAB3B
hsa-miR-512-5p	VNN1
hsa-miR-512-5p	CYS1
hsa-miR-512-5p	SPTB
hsa-miR-512-5p	CCL28
hsa-miR-512-5p	NEXN
hsa-miR-512-5p	GSTM3
hsa-miR-512-5p	CMBL
hsa-miR-512-5p	CCL21
hsa-miR-512-5p	IL16
hsa-miR-512-5p	KCNB1
hsa-miR-512-5p	HOXD9
hsa-miR-512-5p	MLPH
hsa-miR-512-5p	NRG1
hsa-miR-548am-5p	VPS35
hsa-miR-548am-5p	TDRP
hsa-miR-548am-5p	FOXP2
hsa-miR-548am-5p	MYO5A
hsa-miR-548am-5p	SMIM32
hsa-miR-548am-5p	RAB3B
hsa-miR-548d-5p	KCNMA1
hsa-miR-548d-5p	SYNPO2
hsa-miR-548d-5p	RAB3B
hsa-miR-548d-5p	TDRP
hsa-miR-548d-5p	SMIM32
hsa-miR-548d-5p	CDKN2B
hsa-miR-548d-5p	CYBRD1
hsa-miR-548d-5p	CISD3
hsa-miR-577	PIGN
hsa-miR-585-5p	CTNND2
hsa-miR-585-5p	GYS1
hsa-miR-585-5p	SYNPO2
hsa-miR-585-5p	IKZF3
hsa-miR-585-5p	CACNG4
hsa-miR-585-5p	HOXD13
hsa-miR-585-5p	LONRF2
hsa-miR-585-5p	KIF5C
hsa-miR-585-5p	MYOCD
hsa-miR-585-5p	P2RY14
hsa-miR-585-5p	SYN2
hsa-miR-585-5p	DPT
hsa-miR-585-5p	ASXL3
hsa-miR-585-5p	TDRP
hsa-miR-585-5p	GPRIN3
hsa-miR-585-5p	NEXMIF
hsa-miR-585-5p	CDH19
hsa-miR-585-5p	CD164L2
hsa-miR-585-5p	RSPO3
hsa-miR-585-5p	HOXD9
hsa-miR-585-5p	KCNJ5
hsa-miR-585-5p	GDF7
hsa-miR-585-5p	NRG1
hsa-miR-625-5p	KCNMA1
hsa-miR-625-5p	EPB41L4A
hsa-miR-625-5p	CTNND2
hsa-miR-625-5p	GYS1
hsa-miR-625-5p	SYNPO2
hsa-miR-625-5p	APCDD1L
hsa-miR-625-5p	ROR2
hsa-miR-625-5p	CEP170
hsa-miR-625-5p	MFAP5
hsa-miR-625-5p	CNTN2
hsa-miR-625-5p	SOX10
hsa-miR-625-5p	MYH11
hsa-miR-625-5p	DMRTA1
hsa-miR-625-5p	MYO5A
hsa-miR-625-5p	RNF150
hsa-miR-625-5p	CIDEC
hsa-miR-625-5p	GRIA3
hsa-miR-625-5p	SYN2
hsa-miR-625-5p	DPT
hsa-miR-625-5p	FAM19A2
hsa-miR-625-5p	RAB3B
hsa-miR-625-5p	MDK
hsa-miR-625-5p	CCL28
hsa-miR-625-5p	WSCD2
hsa-miR-625-5p	MBNL3
hsa-miR-625-5p	CCL21
hsa-miR-625-5p	ZMYND12
hsa-miR-625-5p	C3orf58
hsa-miR-625-5p	GCG
hsa-miR-625-5p	KCNB1
hsa-miR-625-5p	CYBRD1
hsa-miR-625-5p	TCN2
hsa-miR-625-5p	FXYD6-FXYD2
hsa-miR-6512-3p	KCNMA1
hsa-miR-6512-3p	MMP24OS
hsa-miR-6512-3p	CNTN2
hsa-miR-6512-3p	SLC17A4
hsa-miR-6512-3p	FAM180B
hsa-miR-6512-3p	RAB44
hsa-miR-6512-3p	CDKN2B
hsa-miR-6512-3p	PDK4
hsa-miR-6512-3p	MYOCD
hsa-miR-6512-3p	P2RY14
hsa-miR-6512-3p	ARHGEF4
hsa-miR-6512-3p	C3orf58
hsa-miR-6512-3p	CHRNA3
hsa-miR-6512-3p	VSIG2
hsa-miR-6512-3p	CALD1
hsa-miR-6512-3p	POU3F3
hsa-miR-6512-3p	C2orf88
hsa-miR-6512-3p	EPB41L4A
hsa-miR-6512-3p	SYNPO2
hsa-miR-6512-3p	VAMP1
hsa-miR-6512-3p	MYO5A
hsa-miR-6512-3p	COL4A3BP
hsa-miR-6512-3p	DIRAS2
hsa-miR-6512-3p	KCTD9
hsa-miR-6512-3p	GLYATL1
hsa-miR-6512-3p	DPT
hsa-miR-6512-3p	ASXL3
hsa-miR-6512-3p	CHP2
hsa-miR-6512-3p	GRIK1
hsa-miR-6512-3p	GPR27
hsa-miR-6512-3p	KCNB1
hsa-miR-6512-3p	NRG1
hsa-miR-668-3p	KCNJ2
hsa-miR-668-3p	PKNOX2
hsa-miR-668-3p	FIBCD1
hsa-miR-668-3p	PIRT
hsa-miR-668-3p	CPEB1
hsa-miR-668-3p	IKZF3
hsa-miR-668-3p	MFAP5
hsa-miR-668-3p	LONRF2
hsa-miR-668-3p	FAM180B
hsa-miR-668-3p	RAB44
hsa-miR-668-3p	CDKN2B
hsa-miR-668-3p	FILIP1
hsa-miR-668-3p	GREM2
hsa-miR-668-3p	BPNT1
hsa-miR-668-3p	VIP
hsa-miR-668-3p	TMEM108
hsa-miR-668-3p	NEXMIF
hsa-miR-668-3p	VSIG2
hsa-miR-668-3p	C2orf88
hsa-miR-668-3p	CISD3
hsa-miR-668-3p	SPIB
hsa-miR-668-3p	APCDD1L
hsa-miR-668-3p	VAMP1
hsa-miR-668-3p	CCDC134
hsa-miR-668-3p	SCGN
hsa-miR-668-3p	MYO5A
hsa-miR-668-3p	COL4A3BP
hsa-miR-668-3p	CA7
hsa-miR-668-3p	MMP28
hsa-miR-668-3p	SLC28A2
hsa-miR-668-3p	RAB3B
hsa-miR-668-3p	SPTB
hsa-miR-668-3p	PIGN
hsa-miR-668-3p	CCL28
hsa-miR-668-3p	NEXN
hsa-miR-668-3p	GSTM3
hsa-miR-668-3p	SFTPA2
hsa-miR-668-3p	KCNB1
hsa-miR-668-3p	MLPH
hsa-miR-6753-3p	KCNMA1
hsa-miR-6753-3p	PKNOX2
hsa-miR-6753-3p	GNAL
hsa-miR-6753-3p	PIRT
hsa-miR-6753-3p	MMP24OS
hsa-miR-6753-3p	CPEB1
hsa-miR-6753-3p	IKZF3
hsa-miR-6753-3p	LONRF2
hsa-miR-6753-3p	RNF150
hsa-miR-6753-3p	SLC17A4
hsa-miR-6753-3p	CALB2
hsa-miR-6753-3p	BEST3
hsa-miR-6753-3p	EVI2B
hsa-miR-6753-3p	SLAMF7
hsa-miR-6753-3p	MBNL3
hsa-miR-6753-3p	C3orf58
hsa-miR-6753-3p	ANKRD33B
hsa-miR-6753-3p	CALD1
hsa-miR-6753-3p	RSPO3
hsa-miR-6753-3p	C2orf88
hsa-miR-6753-3p	CYBRD1
hsa-miR-6753-3p	SPIB
hsa-miR-6753-3p	FGL2
hsa-miR-6753-3p	MOB2
hsa-miR-6753-3p	RGS19
hsa-miR-6753-3p	FAM229B
hsa-miR-6753-3p	MYO5A
hsa-miR-6753-3p	RAB39B
hsa-miR-6753-3p	DPT
hsa-miR-6753-3p	GUCA2B
hsa-miR-6753-3p	SLC36A1
hsa-miR-6753-3p	SPTB
hsa-miR-6753-3p	PIGN
hsa-miR-6753-3p	CCL28
hsa-miR-6753-3p	CMBL
hsa-miR-6753-3p	CCL21
hsa-miR-6753-3p	SFTPA2
hsa-miR-6753-3p	ADH1B
hsa-miR-6753-3p	KCNB1
hsa-miR-6753-3p	GPRIN3
hsa-miR-6753-3p	GPM6B
hsa-miR-6753-3p	CD164L2
hsa-miR-6753-3p	NRG1
hsa-miR-7152-5p	KCNMA1
hsa-miR-7152-5p	GYS1
hsa-miR-7152-5p	LIMS2
hsa-miR-7152-5p	MMP24OS
hsa-miR-7152-5p	MFAP5
hsa-miR-7152-5p	GCA
hsa-miR-7152-5p	AQP8
hsa-miR-7152-5p	RNF150
hsa-miR-7152-5p	SLC17A4
hsa-miR-7152-5p	MGP
hsa-miR-7152-5p	CD79B
hsa-miR-7152-5p	CLIC1
hsa-miR-7152-5p	SYN2
hsa-miR-7152-5p	BEST3
hsa-miR-7152-5p	GREM2
hsa-miR-7152-5p	VPS35
hsa-miR-7152-5p	C2
hsa-miR-7152-5p	MBNL3
hsa-miR-7152-5p	TMEM108
hsa-miR-7152-5p	C2orf88
hsa-miR-7152-5p	GDF7
hsa-miR-7152-5p	PTCHD1
hsa-miR-7152-5p	DHX58
hsa-miR-7152-5p	CDC42EP1
hsa-miR-7152-5p	CYBRD1
hsa-miR-7152-5p	FABP2
hsa-miR-7152-5p	SYNM
hsa-miR-7152-5p	SYNGR1
hsa-miR-7152-5p	RLBP1
hsa-miR-7152-5p	FCGR2B
hsa-miR-7152-5p	VAMP1
hsa-miR-7152-5p	FAM229B
hsa-miR-7152-5p	CCDC134
hsa-miR-7152-5p	SCGN
hsa-miR-7152-5p	COL4A3BP
hsa-miR-7152-5p	CA7
hsa-miR-7152-5p	GLYATL1
hsa-miR-7152-5p	DPT
hsa-miR-7152-5p	GUCA2B
hsa-miR-7152-5p	GPR27
hsa-miR-7152-5p	NPC1L1
hsa-miR-7152-5p	VNN1
hsa-miR-7152-5p	CYS1
hsa-miR-7152-5p	SPTB
hsa-miR-7152-5p	CCL28
hsa-miR-7152-5p	BCAS1
hsa-miR-7152-5p	TSPAN1
hsa-miR-7152-5p	IL16
hsa-miR-7152-5p	ZMYND12
hsa-miR-7152-5p	CD164L2
hsa-miR-7152-5p	KCNJ5
hsa-miR-7152-5p	JPH3
hsa-miR-7152-5p	ASB2
hsa-miR-92a-1-5p	KCNJ2
hsa-miR-92a-1-5p	GNAL
hsa-miR-92a-1-5p	PIRT
hsa-miR-92a-1-5p	CPEB1
hsa-miR-92a-1-5p	IKZF3
hsa-miR-92a-1-5p	LGI4
hsa-miR-92a-1-5p	LONRF2
hsa-miR-92a-1-5p	MFSD4A
hsa-miR-92a-1-5p	HAND2
hsa-miR-92a-1-5p	RNF150
hsa-miR-92a-1-5p	FOXP2
hsa-miR-92a-1-5p	BPNT1
hsa-miR-92a-1-5p	GNG3
hsa-miR-92a-1-5p	FAM19A2
hsa-miR-92a-1-5p	EVI2B
hsa-miR-92a-1-5p	SLAMF7
hsa-miR-92a-1-5p	MBNL3
hsa-miR-92a-1-5p	TMEM108
hsa-miR-92a-1-5p	RSPO3
hsa-miR-92a-1-5p	CYBRD1
hsa-miR-92a-1-5p	FABP2
hsa-miR-92a-1-5p	FGL2
hsa-miR-92a-1-5p	PLN
hsa-miR-92a-1-5p	CACNG4
hsa-miR-92a-1-5p	RAMP1
hsa-miR-92a-1-5p	LMOD1
hsa-miR-92a-1-5p	RAB39B
hsa-miR-92a-1-5p	CA7
hsa-miR-92a-1-5p	DPT
hsa-miR-92a-1-5p	ASXL3
hsa-miR-92a-1-5p	EBF4
hsa-miR-92a-1-5p	SLC36A1
hsa-miR-92a-1-5p	RAB3B
hsa-miR-92a-1-5p	GSTM3
hsa-miR-92a-1-5p	SFTPA2
hsa-miR-92a-1-5p	KCNB1
hsa-miR-92a-1-5p	NRG1

## Sheet: Targets of down DE-miRNAs
miRNA name	Target mRNA by miRWALK
hsa-miR-1207-3p	RCN3
hsa-miR-1207-3p	DUSP4
hsa-miR-1207-3p	C15orf62
hsa-miR-1207-3p	ZIC1
hsa-miR-1207-3p	DRAM1
hsa-miR-1207-3p	NRG2
hsa-miR-1207-3p	FBRS
hsa-miR-1207-3p	RFWD3
hsa-miR-1207-3p	MAGEA6
hsa-miR-1207-3p	APLN
hsa-miR-1207-3p	LRCH1
hsa-miR-1207-3p	SLC39A10
hsa-miR-1207-3p	IGF2BP1
hsa-miR-1237-5p	CAMSAP1
hsa-miR-1237-5p	NRF1
hsa-miR-1237-5p	PLS3
hsa-miR-1237-5p	CHML
hsa-miR-1237-5p	SLC39A10
hsa-miR-1237-5p	YEATS2
hsa-miR-1237-5p	TFRC
hsa-miR-1237-5p	MAGEA1
hsa-miR-1237-5p	RPTN
hsa-miR-1237-5p	PEMT
hsa-miR-1237-5p	CCND2
hsa-miR-1237-5p	EFCAB13
hsa-miR-1237-5p	NDRG3
hsa-miR-124-3p	GINS1
hsa-miR-124-3p	MAP3K20
hsa-miR-124-3p	NRF1
hsa-miR-124-3p	CCNA2
hsa-miR-124-3p	CHML
hsa-miR-124-3p	LRCH1
hsa-miR-124-3p	CARNMT1
hsa-miR-124-3p	SLC39A10
hsa-miR-124-3p	DCBLD2
hsa-miR-124-3p	CRB2
hsa-miR-124-3p	CKAP2
hsa-miR-124-3p	FAR1
hsa-miR-145-5p	MAP3K20
hsa-miR-145-5p	GRPEL2
hsa-miR-145-5p	FBRS
hsa-miR-145-5p	SELENOI
hsa-miR-145-5p	NHS
hsa-miR-145-5p	LRCH1
hsa-miR-145-5p	RAP1GDS1
hsa-miR-145-5p	DCBLD2
hsa-miR-145-5p	C15orf62
hsa-miR-145-5p	CRB2
hsa-miR-145-5p	DDN
hsa-miR-145-5p	FAR1
hsa-miR-145-5p	SERTM1
hsa-miR-145-5p	PEMT
hsa-miR-145-5p	CCND2
hsa-miR-145-5p	EFCAB13
hsa-miR-145-5p	IGF2BP1
hsa-miR-1909-3p	BRCA1
hsa-miR-1909-3p	GINS1
hsa-miR-1909-3p	CIP2A
hsa-miR-1909-3p	SLC44A5
hsa-miR-1909-3p	SREBF2
hsa-miR-1909-3p	HSP90AB1
hsa-miR-1909-3p	WISP1
hsa-miR-1909-3p	ESCO2
hsa-miR-1909-3p	LARS
hsa-miR-1909-3p	VSNL1
hsa-miR-1909-3p	ZIC1
hsa-miR-1909-3p	KIF20B
hsa-miR-1909-3p	INHBB
hsa-miR-1909-3p	RPTN
hsa-miR-1909-3p	EFCAB13
hsa-miR-1909-3p	NDRG3
hsa-miR-193a-5p	CIP2A
hsa-miR-193a-5p	ADGRF5
hsa-miR-193a-5p	DKK3
hsa-miR-193a-5p	CHML
hsa-miR-193a-5p	APLN
hsa-miR-193a-5p	SELENOI
hsa-miR-193a-5p	WISP1
hsa-miR-193a-5p	ESCO2
hsa-miR-193a-5p	NHS
hsa-miR-193a-5p	FLVCR1
hsa-miR-193a-5p	RFC3
hsa-miR-193a-5p	B4GALT1
hsa-miR-193a-5p	TRIP13
hsa-miR-193a-5p	DDN
hsa-miR-193a-5p	RPTN
hsa-miR-193a-5p	POC1B
hsa-miR-206	DUSP4
hsa-miR-206	CAMSAP1
hsa-miR-206	SERTM1
hsa-miR-206	LRCH1
hsa-miR-206	TTC9
hsa-miR-206	TMED4
hsa-miR-206	NDRG3
hsa-miR-2110	BRCA1
hsa-miR-2110	CAMSAP1
hsa-miR-2110	MCF2L
hsa-miR-2110	BRCA2
hsa-miR-2110	DKK3
hsa-miR-2110	SELENOI
hsa-miR-2110	B4GALT1
hsa-miR-2110	SCD
hsa-miR-2110	DRAM1
hsa-miR-2110	CENPN
hsa-miR-2110	WSB2
hsa-miR-2110	SAA2
hsa-miR-2110	NDRG3
hsa-miR-3622a-5p	TPX2
hsa-miR-3622a-5p	CIP2A
hsa-miR-3622a-5p	IL17C
hsa-miR-3622a-5p	NRF1
hsa-miR-3622a-5p	PLS3
hsa-miR-3622a-5p	MCF2L
hsa-miR-3622a-5p	HSP90AB1
hsa-miR-3622a-5p	APLN
hsa-miR-3622a-5p	SLC39A10
hsa-miR-3622a-5p	RAP1GDS1
hsa-miR-3622a-5p	RCN3
hsa-miR-3622a-5p	ADGRG3
hsa-miR-3622a-5p	VSNL1
hsa-miR-3622a-5p	CRB2
hsa-miR-3622a-5p	ZC3HAV1L
hsa-miR-3622a-5p	CENPN
hsa-miR-3622a-5p	RFWD3
hsa-miR-3622a-5p	SERTM1
hsa-miR-3622a-5p	RPTN
hsa-miR-3622a-5p	PEMT
hsa-miR-3622a-5p	PAICS
hsa-miR-3622a-5p	WSB2
hsa-miR-3622a-5p	NCAPG
hsa-miR-3622a-5p	NOTCH1
hsa-miR-3622a-5p	NDRG3
hsa-miR-3622a-5p	IGF2BP1
hsa-miR-378a-3p	EEPD1
hsa-miR-378a-3p	IBSP
hsa-miR-378a-3p	MCF2L
hsa-miR-378a-3p	DKK3
hsa-miR-378a-3p	CHML
hsa-miR-378a-3p	APLN
hsa-miR-378a-3p	SELENOI
hsa-miR-378a-3p	SLC39A10
hsa-miR-378a-3p	CASS4
hsa-miR-378a-3p	DCBLD2
hsa-miR-378a-3p	SCD
hsa-miR-378a-3p	DRAM1
hsa-miR-378a-3p	TFRC
hsa-miR-378a-3p	WDR5
hsa-miR-378a-3p	TTC9
hsa-miR-378a-3p	TMED4
hsa-miR-378a-3p	IGF2BP1
hsa-miR-378a-3p	S100A9
hsa-miR-378i	DKK3
hsa-miR-378i	LRCH1
hsa-miR-378i	VSNL1
hsa-miR-378i	ZC3HAV1L
hsa-miR-378i	TFRC
hsa-miR-378i	SLC35D3
hsa-miR-378i	TTC9
hsa-miR-4709-3p	BRCA1
hsa-miR-4709-3p	DNAJC15
hsa-miR-4709-3p	DUSP4
hsa-miR-4709-3p	MCF2L
hsa-miR-4709-3p	PDX1
hsa-miR-4709-3p	APLN
hsa-miR-4709-3p	WISP1
hsa-miR-4709-3p	RASA1
hsa-miR-4709-3p	CLDN1
hsa-miR-4709-3p	RAP1GDS1
hsa-miR-4709-3p	RFC3
hsa-miR-4709-3p	CRB2
hsa-miR-4709-3p	SCD
hsa-miR-4709-3p	DRAM1
hsa-miR-4709-3p	TFRC
hsa-miR-4709-3p	RHBDF2
hsa-miR-4709-3p	TTC9
hsa-miR-4709-3p	TMED4
hsa-miR-4709-3p	NDRG3
hsa-miR-4709-3p	NUSAP1
hsa-miR-4709-3p	IGF2BP1
hsa-miR-490-3p	TPX2
hsa-miR-490-3p	GINS1
hsa-miR-490-3p	MAP3K20
hsa-miR-490-3p	ANLN
hsa-miR-490-3p	SREBF2
hsa-miR-490-3p	CHML
hsa-miR-490-3p	SELENOI
hsa-miR-490-3p	ESCO2
hsa-miR-490-3p	CLDN1
hsa-miR-490-3p	ROGDI
hsa-miR-490-3p	ADGRG3
hsa-miR-490-3p	ZC3HAV1L
hsa-miR-490-3p	NRG2
hsa-miR-490-3p	TFRC
hsa-miR-490-3p	NKD2
hsa-miR-490-3p	BICC1
hsa-miR-490-3p	PEMT
hsa-miR-490-3p	SAA2
hsa-miR-490-3p	IGF2BP1
hsa-miR-490-5p	BRCA1
hsa-miR-490-5p	CHAF1A
hsa-miR-490-5p	FBRS
hsa-miR-490-5p	APLN
hsa-miR-490-5p	SELENOI
hsa-miR-490-5p	ESCO2
hsa-miR-490-5p	YEATS2
hsa-miR-490-5p	ZIC1
hsa-miR-490-5p	CRB2
hsa-miR-490-5p	NRG2
hsa-miR-490-5p	TCN1
hsa-miR-490-5p	SERTM1
hsa-miR-490-5p	PAICS
hsa-miR-490-5p	EFCAB13
hsa-miR-490-5p	TTC9
hsa-miR-490-5p	TMED4
hsa-miR-5000-3p	MAP3K20
hsa-miR-5000-3p	DUSP4
hsa-miR-5000-3p	RFWD3
hsa-miR-5000-3p	FAR1
hsa-miR-5000-3p	CCND2
hsa-miR-5000-3p	ME1
hsa-miR-567	MAP3K20
hsa-miR-567	DNAJC15
hsa-miR-567	VSNL1
hsa-miR-567	CRB2
hsa-miR-567	FBRS
hsa-miR-567	MCF2L
hsa-miR-567	OLFM4
hsa-miR-567	SELENOI
hsa-miR-567	EFCAB13
hsa-miR-567	FJX1
hsa-miR-597-3p	BRCA1
hsa-miR-597-3p	DUSP4
hsa-miR-597-3p	CIP2A
hsa-miR-597-3p	SLC44A5
hsa-miR-597-3p	BRCA2
hsa-miR-597-3p	CHML
hsa-miR-597-3p	SLC39A10
hsa-miR-597-3p	CLDN1
hsa-miR-597-3p	RAP1GDS1
hsa-miR-597-3p	DCBLD2
hsa-miR-597-3p	LARS
hsa-miR-597-3p	SCD
hsa-miR-597-3p	PAICS
hsa-miR-597-3p	WSB2
hsa-miR-597-3p	CCND2
hsa-miR-597-3p	FJX1
hsa-miR-597-3p	NOTCH1
hsa-miR-604	FLVCR1
hsa-miR-604	BRCA1
hsa-miR-604	MAP3K20
hsa-miR-604	DUSP4
hsa-miR-604	PPARG
hsa-miR-604	ZIC1
hsa-miR-604	SCD
hsa-miR-604	CENPN
hsa-miR-604	TRIP13
hsa-miR-604	FBRS
hsa-miR-604	RFWD3
hsa-miR-604	CKAP2
hsa-miR-604	SELENOI
hsa-miR-604	WISP1
hsa-miR-604	VCAN
hsa-miR-604	SLC39A10
hsa-miR-604	TTC9
hsa-miR-604	TMED4
hsa-miR-604	SLC19A2
hsa-miR-6070	BRCA1
hsa-miR-6070	SREBF2
hsa-miR-6070	FBRS
hsa-miR-6070	MCF2L
hsa-miR-6070	APLN
hsa-miR-6070	SELENOI
hsa-miR-6070	SLC39A10
hsa-miR-6070	GLB1
hsa-miR-6070	RCN3
hsa-miR-6070	C15orf62
hsa-miR-6070	CRB2
hsa-miR-6070	DRAM1
hsa-miR-6070	FAR1
hsa-miR-6070	CCND2
hsa-miR-6070	SAA2
hsa-miR-6070	FJX1
hsa-miR-6070	IGF2BP1
hsa-miR-6070	S100A9
hsa-miR-637	BRCA1
hsa-miR-637	MAP3K20
hsa-miR-637	NRF1
hsa-miR-637	SREBF2
hsa-miR-637	PLS3
hsa-miR-637	SELENOI
hsa-miR-637	ESCO2
hsa-miR-637	SLC39A10
hsa-miR-637	VSNL1
hsa-miR-637	PPARG
hsa-miR-637	MTHFD2
hsa-miR-637	TFRC
hsa-miR-637	RFWD3
hsa-miR-637	NKD2
hsa-miR-637	DDN
hsa-miR-637	SAA2
hsa-miR-637	NDRG3
hsa-miR-646	DKK3
hsa-miR-646	VCAN
hsa-miR-646	RASA1
hsa-miR-646	PPARG
hsa-miR-646	CRB2
hsa-miR-646	ZC3HAV1L
hsa-miR-646	TFRC
hsa-miR-646	RFWD3
hsa-miR-646	FAR1
hsa-miR-646	RPTN
hsa-miR-646	PAICS
hsa-miR-646	WSB2
hsa-miR-646	TTC9
hsa-miR-646	NDRG3
hsa-miR-6730-5p	BRCA1
hsa-miR-6730-5p	MAP3K20
hsa-miR-6730-5p	NRF1
hsa-miR-6730-5p	GRPEL2
hsa-miR-6730-5p	SREBF2
hsa-miR-6730-5p	CDH3
hsa-miR-6730-5p	SRD5A1
hsa-miR-6730-5p	SELENOI
hsa-miR-6730-5p	LRCH1
hsa-miR-6730-5p	RASA1
hsa-miR-6730-5p	CLDN1
hsa-miR-6730-5p	RAP1GDS1
hsa-miR-6730-5p	RCN3
hsa-miR-6730-5p	ROGDI
hsa-miR-6730-5p	RFC3
hsa-miR-6730-5p	DRAM1
hsa-miR-6730-5p	NRG2
hsa-miR-6730-5p	CENPN
hsa-miR-6730-5p	CKAP2
hsa-miR-6730-5p	DDN
hsa-miR-6730-5p	HELLS
hsa-miR-6730-5p	RPTN
hsa-miR-6730-5p	WDR5
hsa-miR-6730-5p	PAICS
hsa-miR-6730-5p	CCND2
hsa-miR-6730-5p	NDRG3
hsa-miR-6730-5p	NUSAP1
hsa-miR-6730-5p	IGF2BP1
hsa-miR-6793-3p	BRCA1
hsa-miR-6793-3p	MAP3K20
hsa-miR-6793-3p	DNAJC15
hsa-miR-6793-3p	CIP2A
hsa-miR-6793-3p	CAMSAP1
hsa-miR-6793-3p	SREBF2
hsa-miR-6793-3p	APLN
hsa-miR-6793-3p	WISP1
hsa-miR-6793-3p	NHS
hsa-miR-6793-3p	B4GALT1
hsa-miR-6793-3p	SCD
hsa-miR-6793-3p	ZC3HAV1L
hsa-miR-6793-3p	TGFBI
hsa-miR-6793-3p	FJX1
hsa-miR-6793-3p	NCAPG
hsa-miR-6793-3p	NDRG3
hsa-miR-6793-3p	IGF2BP1
