# Supplementary material for: Establishment of a Colorectal Cancer-Related MicroRNA-mRNA Regulatory Network by Microarray and Bioinformatics
Source: Front Genet. 2020 Oct 23;11:560186. doi: 10.3389/fgene.2020.560186 (PMC7644864; doi:10.3389/fgene.2020.560186)
Supplement: Supplementary file 3 [file Data_Sheet_3.xlsx]

## Sheet: Sheet1
miRNA	targets	anti-expressed targets	Anti-expressed target genes
hsa-let-7f-2-3p	650	11	KCNJ2 SYNPO2 SLC36A1 RAB3B TAAR5 MFAP5 TMEM108 PGM5 GLI3 KIF5C RAB39B
hsa-miR-1246	753	14	KCNMA1 DPT SYNPO2 MYH15 INSM1 VAT1L CNTN2 GCA HLA-DQB1 CMBL RAMP1 ADH1B GPRIN3 GRIA3
hsa-miR-1287-3p	1973	28	KCNMA1 C16orf54 HAND2 RNF150 P2RY14 GREM2 SERTAD4 TMEM108 NEXMIF C2orf88 PTCHD1 TCN2 HLA-DQB1 RUNDC3B DIRAS2 GRIA3 RAB39B PRKAR2B MYH15 SLC36A1 IL1R2 PIGN CCL28 TDRP KCNB1 GPRIN3 CD164L2 NRG1
hsa-miR-1290	782	17	SYNPO2 KDM5C PIRT SOX10 CIDEC SLC9A2 SYN2 PRKAR2B FOXP2 RAB3B VNN1 PRPH CMBL ADH1B KCNB1 NEXMIF SYNGR1
hsa-miR-138-1-3p	1231	19	KCNMA1 SYNPO2 FIBCD1 ARF1 LONRF2 HRCT1 FAM180B MYOCD P2RY14 SLC36A1 IL1R2 GSTM3 MBNL3 TDRP ADH1B KCNB1 KCNJ5 SYNGR1 GPR15
hsa-miR-181b-3p	178	4	GLYATL1 SYNPO2 GDF7 NRG1
hsa-miR-182-3p	1207	23	KCNJ2 TXNDC8 VAMP1 FAS ARF1 MFAP5 CNTN2 PRRT4 LONRF2 RAMP1 CCDC134 RNF150 BEST3 GREM2 RAB3B MBNL3 GPRIN3 ANKRD33B CYBRD1 NRG1 PHLDB2 CISD3 GPR15
hsa-miR-183-5p	1624	25	ANKRD34B SHISA3 CPEB1 IKZF3 PNOC LONRF2 KLF2 DIRAS2 CD79B KIF5C FILIP1 CA7 ASXL3 TCEAL2 RAB3B MBNL3 SFTPA2 TDRP GPRIN3 CDH19 PGM5 GPM6B CALD1 NRG1 SYNGR1
hsa-miR-186-3p	686	8	SYNPO2 SLC28A2 SLC36A1 RAB3B IKZF3 MBNL3 NRG1 SYNGR1
hsa-miR-219a-2-3p	1585	28	KCNMA1 GNAL BMP3 KDM5C FAS IKZF3 MFAP5 CNTN2 SFRP2 KRT24 GRIA3 KIF5C FILIP1 VPS35 PRKAR2B FOXP2 MYH15 GRIK1 MEOX2 ARHGEF4 CCL28 MBNL3 TMEM108 CMBL CCDC69 TDRP GPM6B GDF7
hsa-miR-2355-5p	1073	14	KCNJ2 PIRT CPEB1 CACNG4 LONRF2 LMOD1 SLC17A4 CD79B GRIK1 SPTB MBNL3 HOXD9 NRG1 SYNGR1
hsa-miR-25-5p	3145	45	KCNJ2 KCNMA1 PKNOX2 GNAL GYS1 FIBCD1 BMP3 TXNDC8 CEP170 VAT1L CPEB1 IKZF3 SFRP2 SLC51B ACAP3 SLC17A4 SST BEST3 CD1B BPNT1 SERTAD4 FAM19A2 SLAMF7 MBNL3 SCG3 HCN4 C2orf88 TCN2 EPB41L4A MOB2 SYNPO2 APCDD1L HLA-DQB1 CIDEC COL4A3BP EBF4 GPR27 SPTB WSCD2 MS4A7 KCNB1 GPM6B KCNJ5 NRG1 JPH3
hsa-miR-302d-5p	965	16	PIRT IKZF3 CNTN2 LONRF2 CCDC134 MYH11 KIF5C FILIP1 CA7 MMP28 NAAA WSCD2 MBNL3 TDRP NRG1 TRIM36
hsa-miR-3200-3p	1827	21	GNAL CEP170 GCA CDKN2B CLIC1 GREM2 SCG3 VSIG2 CYBRD1 CTNND2 RAMP1 LMOD1 KCTD9 CA7 RAB3B NEXN ADH1B KCNB1 GPRIN3 MYL2 JPH3
hsa-miR-33a-3p	1018	11	KCNMA1 SYNPO2 LONRF2 TNFRSF17 HRCT1 CDKN2B MYOCD GREM2 C2 KCNB1 ANKRD33B
hsa-miR-3609	801	12	GNAL SYNPO2 IKZF3 MYO5A KIF5C RAB39B CA7 GRIK1 RAB3B VNN1 C3orf58 TRIM36
hsa-miR-374b-3p	733	11	VAMP1 ARHGEF4 CNTN2 GSTM3 CMBL MFSD4A KLF2 FAM229B GPRIN3 CDH19 MLPH
hsa-miR-383-3p	1946	33	KCNJ2 KCNMA1 GNAL EVC IKZF3 HOXD13 AQP8 ACAP3 RNF150 CALB2 CDKN2B GREM2 MEOX2 MBNL3 SCG3 LOXL4 NEXMIF ANKRD33B C2orf88 GDF7 CYBRD1 PHLDB2 SYNPO2 CIDEC RUNDC3B GLI3 KCTD9 ASXL3 PIGN KCNB1 CD164L2 NRG1 FXYD6-FXYD2
hsa-miR-3940-3p	2193	27	FIBCD1 IKZF3 HOXD13 NGFR SLC17A4 CALB2 ERH GREM2 BPNT1 SERTAD4 SLAMF7 HCN4 NEXMIF CYBRD1 SPIB FGL2 RLBP1 MYO5A GLYATL1 RAB3B VNN1 MDK CCL28 WSCD2 CMBL IL16 NRG1
hsa-miR-4492	1976	31	GNAL LIMS2 TXNDC8 IKZF3 PNOC ACAP3 RNF150 MGP VPS35 GNG3 GNG7 TNFRSF13B RSPO3 C2orf88 CYBRD1 FABP2 SYNGR1 TLX3 SYNPO2 MS4A8 CCDC134 MYH11 CIDEC GLI3 CA7 MYH15 CCL28 WSCD2 SFTPA2 NRG1 GPR15
hsa-miR-450a-5p	424	5	KCNMA1 CPEB1 SCGN ANKRD33B GRIA3
hsa-miR-450b-3p	970	18	CTNND2 SYNPO2 IKZF3 LONRF2 HRCT1 CD79B CDKN2B KIF5C BEST3 ASXL3 SERTAD4 RAB3B MDK VIP CMBL KCNB1 GPM6B KCNJ5
hsa-miR-454-5p	568	8	KCNJ2 KCNMA1 SYNPO2 GRIK1 NPC1L1 GDF7 RAB39B P2RY14
hsa-miR-4681	2391	32	KCNMA1 TXNDC8 MMP24OS SOX10 RNF150 CDKN2B NAAA VIP MBNL3 CCDC69 NEXMIF ANKRD33B RSPO3 LMO1 GDF7 PTCHD1 CYBRD1 FGL2 SYNPO2 FCGR2B VAMP1 ARF1 PRRT4 FAM229B KCTD9 MMP28 EBF4 SLC36A1 CCL28 CMBL KCNB1 NRG1
hsa-miR-4706	1990	27	FIBCD1 TXNDC8 CNTN2 PNOC LONRF2 RNF150 SYN2 VPS35 FOXP2 CDH19 C2orf88 FABP2 SYNGR1 PLN KDM5C PLTP CHGA INSL5 SCEL CA7 MDK SFTPA2 GPM6B CD164L2 NRG1 FXYD6-FXYD2 GPR15
hsa-miR-4712-3p	773	19	EPB41L4A SYNPO2 FIBCD1 IKZF3 LYPD8 SLC9A2 KIF5C RAB39B VPS35 BPNT1 GPR27 C3orf58 ADH1B GPRIN3 NEXMIF RSPO3 NRG1 SYNM SYNGR1
hsa-miR-4728-5p	4727	67	KCNMA1 NAP1L2 BMP3 TXNDC8 ROR2 VAT1L PIRT CNTN2 GCA SLC51B FAM180B ARHGAP10 KIF5C ARHGEF4 SLAMF7 MBNL3 C3orf58 MS4A12 NEXMIF VWA3B FCGR2B FAM229B RUNDC3B KCTD9 CA7 DPT CCL28 GSTM3 TDRP KCNB1 GPRIN3 GPM6B FXYD6-FXYD2 KCNJ2 C16orf54 LIMS2 MMP24OS IKZF3 PNOC RNF150 BEST3 VPS35 CA4 GNG3 RSPO3 CDC42EP1 SYNGR1 SPIB MOB2 KDM5C VAMP1 CACNG4 INSL5 MYO5A SCEL ASXL3 MYH15 SLC36A1 NPC1L1 MDK NEXN BCAS1 CCL21…
hsa-miR-4789-3p	1144	26	KCNMA1 FGL2 CTNND2 GNAL FIBCD1 MMP24OS CPEB1 ARF1 LMOD1 HPGDS KIF5C ASXL3 GRIK1 IL1R2 NAAA ARHGEF4 MS4A7 CLDN8 GPRIN3 LMO1 GDF7 MAMDC2 PHLDB2 JPH3 TRIM36 SYNGR1
hsa-miR-491-3p	491	3	EVC LONRF2 MBNL3
hsa-miR-500b-3p	2297	40	KCNJ2 BMP3 IKZF3 MFAP5 HOXD13 RNF150 MGP CALB2 ARHGAP10 KIF5C FILIP1 SYN2 CYP3A7-CYP3A51P SERTAD4 FAM19A2 MBNL3 CHRNA3 ANKRD33B RSPO3 POU3F3 GDF7 CYBRD1 EPB41L4A SYNPO2 ARF1 HLA-DQB1 TMEM132C SCGN MYO5A GRIA3 RAB39B SLC28A2 GPR27 RAB3B GSTM3 ITM2A MS4A7 IL16 CD164L2 NRG1
hsa-miR-508-3p	1142	21	TXNDC8 IKZF3 CNTN2 RNF150 GRIA3 KCTD9 MYOCD BEST3 VPS35 FOXP2 RAB3B VNN1 SPTB WSCD2 TSPAN1 MS4A7 KCNB1 CLDN8 PTCHD1 MAMDC2 NRG1
hsa-miR-512-5p	2768	46	PKNOX2 GNAL FIBCD1 TXNDC8 MMP24OS MFAP5 CNTN2 LONRF2 AQP8 RNF150 CALB2 CDKN2B SYN2 BEST3 GREM2 VPS35 CYP3A7-CYP3A51P SERTAD4 FAM19A2 ARHGEF4 TMEM108 CYBRD1 CISD3 SYNGR1 TLX3 FGL2 MOB2 SYNPO2 LMOD1 FAM229B MMP28 SLC36A1 RAB3B VNN1 CYS1 SPTB CCL28 NEXN GSTM3 CMBL CCL21 IL16 KCNB1 HOXD9 MLPH NRG1
hsa-miR-548am-5p	225	6	VPS35 TDRP FOXP2 MYO5A SMIM32 RAB3B
hsa-miR-548d-5p	248	8	KCNMA1 SYNPO2 RAB3B TDRP SMIM32 CDKN2B CYBRD1 CISD3
hsa-miR-577	41	1	PIGN
hsa-miR-585-5p	1737	23	CTNND2 GYS1 SYNPO2 IKZF3 CACNG4 HOXD13 LONRF2 KIF5C MYOCD P2RY14 SYN2 DPT ASXL3 TDRP GPRIN3 NEXMIF CDH19 CD164L2 RSPO3 HOXD9 KCNJ5 GDF7 NRG1
hsa-miR-625-5p	1662	33	KCNMA1 EPB41L4A CTNND2 GYS1 SYNPO2 APCDD1L ROR2 CEP170 MFAP5 CNTN2 SOX10 MYH11 DMRTA1 MYO5A RNF150 CIDEC GRIA3 SYN2 DPT FAM19A2 RAB3B MDK CCL28 WSCD2 MBNL3 CCL21 ZMYND12 C3orf58 GCG KCNB1 CYBRD1 TCN2 FXYD6-FXYD2
hsa-miR-6512-3p	1939	32	KCNMA1 MMP24OS CNTN2 SLC17A4 FAM180B RAB44 CDKN2B PDK4 MYOCD P2RY14 ARHGEF4 C3orf58 CHRNA3 VSIG2 CALD1 POU3F3 C2orf88 EPB41L4A SYNPO2 VAMP1 MYO5A COL4A3BP DIRAS2 KCTD9 GLYATL1 DPT ASXL3 CHP2 GRIK1 GPR27 KCNB1 NRG1
hsa-miR-668-3p	2178	39	KCNJ2 PKNOX2 FIBCD1 PIRT CPEB1 IKZF3 MFAP5 LONRF2 FAM180B RAB44 CDKN2B FILIP1 GREM2 BPNT1 VIP TMEM108 NEXMIF VSIG2 C2orf88 CISD3 SPIB APCDD1L VAMP1 CCDC134 SCGN MYO5A COL4A3BP CA7 MMP28 SLC28A2 RAB3B SPTB PIGN CCL28 NEXN GSTM3 SFTPA2 KCNB1 MLPH
hsa-miR-6753-3p	3065	43	KCNMA1 PKNOX2 GNAL PIRT MMP24OS CPEB1 IKZF3 LONRF2 RNF150 SLC17A4 CALB2 BEST3 EVI2B SLAMF7 MBNL3 C3orf58 ANKRD33B CALD1 RSPO3 C2orf88 CYBRD1 SPIB FGL2 MOB2 RGS19 FAM229B MYO5A RAB39B DPT GUCA2B SLC36A1 SPTB PIGN CCL28 CMBL CCL21 SFTPA2 ADH1B KCNB1 GPRIN3 GPM6B CD164L2 NRG1
hsa-miR-7152-5p	2764	53	KCNMA1 GYS1 LIMS2 MMP24OS MFAP5 GCA AQP8 RNF150 SLC17A4 MGP CD79B CLIC1 SYN2 BEST3 GREM2 VPS35 C2 MBNL3 TMEM108 C2orf88 GDF7 PTCHD1 DHX58 CDC42EP1 CYBRD1 FABP2 SYNM SYNGR1 RLBP1 FCGR2B VAMP1 FAM229B CCDC134 SCGN COL4A3BP CA7 GLYATL1 DPT GUCA2B GPR27 NPC1L1 VNN1 CYS1 SPTB CCL28 BCAS1 TSPAN1 IL16 ZMYND12 CD164L2 KCNJ5 JPH3 ASB2
hsa-miR-92a-1-5p	2262	37	KCNJ2 GNAL PIRT CPEB1 IKZF3 LGI4 LONRF2 MFSD4A HAND2 RNF150 FOXP2 BPNT1 GNG3 FAM19A2 EVI2B SLAMF7 MBNL3 TMEM108 RSPO3 CYBRD1 FABP2 FGL2 PLN CACNG4 RAMP1 LMOD1 RAB39B CA7 DPT ASXL3 EBF4 SLC36A1 RAB3B GSTM3 SFTPA2 KCNB1 NRG1
hsa-mir-1207-3p	1900	13	RCN3 DUSP4 C15orf62 ZIC1 DRAM1 NRG2 FBRS RFWD3 MAGEA6 APLN LRCH1 SLC39A10 IGF2BP1
hsa-mir-1237-5p	2071	13	CAMSAP1 NRF1 PLS3 CHML SLC39A10 YEATS2 TFRC MAGEA1 RPTN PEMT CCND2 EFCAB13 NDRG3
hsa-mir-124-3p	2188	12	GINS1 MAP3K20 NRF1 CCNA2 CHML LRCH1 CARNMT1 SLC39A10 DCBLD2 CRB2 CKAP2 FAR1
hsa-mir-145-5p	2369	17	MAP3K20 GRPEL2 FBRS SELENOI NHS LRCH1 RAP1GDS1 DCBLD2 C15orf62 CRB2 DDN FAR1 SERTM1 PEMT CCND2 EFCAB13 IGF2BP1
hsa-mir-1909-3p	2430	16	BRCA1 GINS1 CIP2A SLC44A5 SREBF2 HSP90AB1 WISP1 ESCO2 LARS VSNL1 ZIC1 KIF20B INHBB RPTN EFCAB13 NDRG3
hsa-mir-193a-5p	2531	16	CIP2A ADGRF5 DKK3 CHML APLN SELENOI WISP1 ESCO2 NHS FLVCR1 RFC3 B4GALT1 TRIP13 DDN RPTN POC1B
hsa-mir-206	984	7	DUSP4 CAMSAP1 SERTM1 LRCH1 TTC9 TMED4 NDRG3
hsa-mir-2110	1991	13	BRCA1 CAMSAP1 MCF2L BRCA2 DKK3 SELENOI B4GALT1 SCD DRAM1 CENPN WSB2 SAA2 NDRG3
hsa-mir-3622a-5p	3449	26	TPX2 CIP2A IL17C NRF1 PLS3 MCF2L HSP90AB1 APLN SLC39A10 RAP1GDS1 RCN3 ADGRG3 VSNL1 CRB2 ZC3HAV1L CENPN RFWD3 SERTM1 RPTN PEMT PAICS WSB2 NCAPG NOTCH1 NDRG3 IGF2BP1
hsa-mir-378a-3p	2455	18	EEPD1 IBSP MCF2L DKK3 CHML APLN SELENOI SLC39A10 CASS4 DCBLD2 SCD DRAM1 TFRC WDR5 TTC9 TMED4 IGF2BP1 S100A9
hsa-mir-378i	2134	7	DKK3 LRCH1 VSNL1 ZC3HAV1L TFRC SLC35D3 TTC9
hsa-mir-4709-3p	2793	21	BRCA1 DNAJC15 DUSP4 MCF2L PDX1 APLN WISP1 RASA1 CLDN1 RAP1GDS1 RFC3 CRB2 SCD DRAM1 TFRC RHBDF2 TTC9 TMED4 NDRG3 NUSAP1 IGF2BP1
hsa-mir-490-3p	2174	19	TPX2 GINS1 MAP3K20 ANLN SREBF2 CHML SELENOI ESCO2 CLDN1 ROGDI ADGRG3 ZC3HAV1L NRG2 TFRC NKD2 BICC1 PEMT SAA2 IGF2BP1
hsa-mir-490-5p	2008	16	BRCA1 CHAF1A FBRS APLN SELENOI ESCO2 YEATS2 ZIC1 CRB2 NRG2 TCN1 SERTM1 PAICS EFCAB13 TTC9 TMED4
hsa-mir-5000-3p	1023	6	MAP3K20 DUSP4 RFWD3 FAR1 CCND2 ME1
hsa-mir-567	1367	10	MAP3K20 DNAJC15 VSNL1 CRB2 FBRS MCF2L OLFM4 SELENOI EFCAB13 FJX1
hsa-mir-597-3p	2345	17	BRCA1 DUSP4 CIP2A SLC44A5 BRCA2 CHML SLC39A10 CLDN1 RAP1GDS1 DCBLD2 LARS SCD PAICS WSB2 CCND2 FJX1 NOTCH1
hsa-mir-604	1665	19	FLVCR1 BRCA1 MAP3K20 DUSP4 PPARG ZIC1 SCD CENPN TRIP13 FBRS RFWD3 CKAP2 SELENOI WISP1 VCAN SLC39A10 TTC9 TMED4 SLC19A2
hsa-mir-6070	2006	18	BRCA1 SREBF2 FBRS MCF2L APLN SELENOI SLC39A10 GLB1 RCN3 C15orf62 CRB2 DRAM1 FAR1 CCND2 SAA2 FJX1 IGF2BP1 S100A9
hsa-mir-637	1994	17	BRCA1 MAP3K20 NRF1 SREBF2 PLS3 SELENOI ESCO2 SLC39A10 VSNL1 PPARG MTHFD2 TFRC RFWD3 NKD2 DDN SAA2 NDRG3
hsa-mir-646	2104	14	DKK3 VCAN RASA1 PPARG CRB2 ZC3HAV1L TFRC RFWD3 FAR1 RPTN PAICS WSB2 TTC9 NDRG3
hsa-mir-6730-5p	3782	28	BRCA1 MAP3K20 NRF1 GRPEL2 SREBF2 CDH3 SRD5A1 SELENOI LRCH1 RASA1 CLDN1 RAP1GDS1 RCN3 ROGDI RFC3 DRAM1 NRG2 CENPN CKAP2 DDN HELLS RPTN WDR5 PAICS CCND2 NDRG3 NUSAP1 IGF2BP1
hsa-mir-6793-3p	2006	17	BRCA1 MAP3K20 DNAJC15 CIP2A CAMSAP1 SREBF2 APLN WISP1 NHS B4GALT1 SCD ZC3HAV1L TGFBI FJX1 NCAPG NDRG3 IGF2BP1
