# Supplementary material for: Establishment of a Colorectal Cancer-Related MicroRNA-mRNA Regulatory Network by Microarray and Bioinformatics
Source: Front Genet. 2020 Oct 23;11:560186. doi: 10.3389/fgene.2020.560186 (PMC7644864; doi:10.3389/fgene.2020.560186)
Supplement: Supplementary file 4 [file Data_Sheet_4.xlsx]

## Sheet: down miRNAs-up mRNA GO BP
#term ID	term description	observed gene count	background gene count	false discovery rate	matching proteins in your network (IDs)	matching proteins in your network (labels)
GO:0007049	cell cycle	11	1263	7.22e-10	ENSP00000166345,ENSP00000251496,ENSP00000265748,ENSP00000274026,ENSP00000300403,ENSP00000360793,ENSP00000367276,ENSP00000369411,ENSP00000377601,ENSP00000418960,ENSP00000453403	ANLN,BRCA1,CCNA2,CKAP2,HELLS,KIF20B,NCAPG,NUSAP1,RFC3,TPX2,TRIP13
GO:0022402	cell cycle process	10	890	9.16e-10	ENSP00000166345,ENSP00000251496,ENSP00000265748,ENSP00000274026,ENSP00000300403,ENSP00000360793,ENSP00000367276,ENSP00000369411,ENSP00000418960,ENSP00000453403	ANLN,BRCA1,CCNA2,CKAP2,KIF20B,NCAPG,NUSAP1,RFC3,TPX2,TRIP13
GO:0051301	cell division	8	483	1.68e-08	ENSP00000251496,ENSP00000265748,ENSP00000274026,ENSP00000300403,ENSP00000360793,ENSP00000367276,ENSP00000377601,ENSP00000453403	ANLN,CCNA2,CKAP2,HELLS,KIF20B,NCAPG,NUSAP1,TPX2
GO:1903047	mitotic cell cycle process	8	564	4.25e-08	ENSP00000166345,ENSP00000251496,ENSP00000265748,ENSP00000274026,ENSP00000300403,ENSP00000367276,ENSP00000418960,ENSP00000453403	ANLN,BRCA1,CCNA2,CKAP2,NCAPG,NUSAP1,TPX2,TRIP13
GO:0007059	chromosome segregation	5	253	3.52e-05	ENSP00000166345,ENSP00000251496,ENSP00000377007,ENSP00000418960,ENSP00000453403	BRCA1,CENPN,NCAPG,NUSAP1,TRIP13
GO:0006996	organelle organization	10	3131	5.78e-05	ENSP00000166345,ENSP00000251496,ENSP00000265748,ENSP00000274026,ENSP00000300403,ENSP00000369411,ENSP00000377007,ENSP00000377601,ENSP00000418960,ENSP00000453403	ANLN,BRCA1,CCNA2,CENPN,HELLS,NCAPG,NUSAP1,RFC3,TPX2,TRIP13
GO:0051276	chromosome organization	7	999	5.78e-05	ENSP00000166345,ENSP00000251496,ENSP00000274026,ENSP00000369411,ENSP00000377007,ENSP00000377601,ENSP00000453403	CCNA2,CENPN,HELLS,NCAPG,NUSAP1,RFC3,TRIP13
GO:0007346	regulation of mitotic cell cycle	6	608	6.1e-05	ENSP00000166345,ENSP00000265748,ENSP00000300403,ENSP00000360793,ENSP00000418960,ENSP00000453403	ANLN,BRCA1,KIF20B,NUSAP1,TPX2,TRIP13
GO:0010564	regulation of cell cycle process	6	684	0.0001	ENSP00000166345,ENSP00000265748,ENSP00000300403,ENSP00000360793,ENSP00000418960,ENSP00000453403	ANLN,BRCA1,KIF20B,NUSAP1,TPX2,TRIP13
GO:0033043	regulation of organelle organization	7	1155	0.0001	ENSP00000166345,ENSP00000265748,ENSP00000300403,ENSP00000360793,ENSP00000367276,ENSP00000418960,ENSP00000453403	ANLN,BRCA1,CKAP2,KIF20B,NUSAP1,TPX2,TRIP13
GO:0051726	regulation of cell cycle	7	1129	0.0001	ENSP00000166345,ENSP00000265748,ENSP00000274026,ENSP00000300403,ENSP00000360793,ENSP00000418960,ENSP00000453403	ANLN,BRCA1,CCNA2,KIF20B,NUSAP1,TPX2,TRIP13
GO:0007088	regulation of mitotic nuclear division	4	160	0.00013	ENSP00000166345,ENSP00000265748,ENSP00000360793,ENSP00000453403	ANLN,KIF20B,NUSAP1,TRIP13
GO:0000281	mitotic cytokinesis	3	50	0.00021	ENSP00000265748,ENSP00000367276,ENSP00000453403	ANLN,CKAP2,NUSAP1
GO:0006323	DNA packaging	4	195	0.00021	ENSP00000251496,ENSP00000377007,ENSP00000377601,ENSP00000453403	CENPN,HELLS,NCAPG,NUSAP1
GO:0016043	cellular component organization	11	5163	0.00021	ENSP00000166345,ENSP00000251496,ENSP00000265748,ENSP00000274026,ENSP00000300403,ENSP00000360793,ENSP00000369411,ENSP00000377007,ENSP00000377601,ENSP00000418960,ENSP00000453403	ANLN,BRCA1,CCNA2,CENPN,HELLS,KIF20B,NCAPG,NUSAP1,RFC3,TPX2,TRIP13
GO:0000280	nuclear division	4	268	0.00056	ENSP00000166345,ENSP00000251496,ENSP00000300403,ENSP00000453403	NCAPG,NUSAP1,TPX2,TRIP13
GO:0007076	mitotic chromosome condensation	2	15	0.0015	ENSP00000251496,ENSP00000453403	NCAPG,NUSAP1
GO:1901990	regulation of mitotic cell cycle phase transition	4	351	0.0015	ENSP00000166345,ENSP00000265748,ENSP00000300403,ENSP00000418960	ANLN,BRCA1,TPX2,TRIP13
GO:0140014	mitotic nuclear division	3	136	0.002	ENSP00000251496,ENSP00000300403,ENSP00000453403	NCAPG,NUSAP1,TPX2
GO:0070507	regulation of microtubule cytoskeleton organization	3	177	0.0041	ENSP00000300403,ENSP00000367276,ENSP00000418960	BRCA1,CKAP2,TPX2
GO:0098813	nuclear chromosome segregation	3	196	0.0052	ENSP00000166345,ENSP00000251496,ENSP00000453403	NCAPG,NUSAP1,TRIP13
GO:0007017	microtubule-based process	4	605	0.0086	ENSP00000300403,ENSP00000360793,ENSP00000418960,ENSP00000453403	BRCA1,KIF20B,NUSAP1,TPX2
GO:0031055	chromatin remodeling at centromere	2	46	0.0086	ENSP00000377007,ENSP00000377601	CENPN,HELLS
GO:0034508	centromere complex assembly	2	50	0.0096	ENSP00000377007,ENSP00000377601	CENPN,HELLS
GO:0006301	postreplication repair	2	51	0.0097	ENSP00000369411,ENSP00000418960	BRCA1,RFC3
GO:0090068	positive regulation of cell cycle process	3	273	0.0113	ENSP00000360793,ENSP00000418960,ENSP00000453403	BRCA1,KIF20B,NUSAP1
GO:0006259	DNA metabolic process	4	773	0.0187	ENSP00000166345,ENSP00000369411,ENSP00000377601,ENSP00000418960	BRCA1,HELLS,RFC3,TRIP13
GO:0010639	negative regulation of organelle organization	3	333	0.0189	ENSP00000166345,ENSP00000367276,ENSP00000418960	BRCA1,CKAP2,TRIP13
GO:1902850	microtubule cytoskeleton organization involved in mitosis	2	94	0.0279	ENSP00000300403,ENSP00000453403	NUSAP1,TPX2
GO:0000226	microtubule cytoskeleton organization	3	393	0.0282	ENSP00000300403,ENSP00000418960,ENSP00000453403	BRCA1,NUSAP1,TPX2
GO:0051781	positive regulation of cell division	2	107	0.0334	ENSP00000360793,ENSP00000453403	KIF20B,NUSAP1
GO:0007010	cytoskeleton organization	4	953	0.0342	ENSP00000265748,ENSP00000300403,ENSP00000418960,ENSP00000453403	ANLN,BRCA1,NUSAP1,TPX2
GO:2001251	negative regulation of chromosome organization	2	117	0.038	ENSP00000166345,ENSP00000418960	BRCA1,TRIP13
GO:0051494	negative regulation of cytoskeleton organization	2	121	0.0397	ENSP00000367276,ENSP00000418960	BRCA1,CKAP2
GO:0048522	positive regulation of cellular process	8	4898	0.0424	ENSP00000265748,ENSP00000274026,ENSP00000300403,ENSP00000360793,ENSP00000367276,ENSP00000369411,ENSP00000418960,ENSP00000453403	ANLN,BRCA1,CCNA2,CKAP2,KIF20B,NUSAP1,RFC3,TPX2
GO:0006281	DNA repair	3	491	0.0437	ENSP00000166345,ENSP00000369411,ENSP00000418960	BRCA1,RFC3,TRIP13
GO:0045786	negative regulation of cell cycle	3	517	0.0496	ENSP00000166345,ENSP00000360793,ENSP00000418960	BRCA1,KIF20B,TRIP13
GO:0045931	positive regulation of mitotic cell cycle	2	144	0.0496	ENSP00000360793,ENSP00000453403	KIF20B,NUSAP1

## Sheet: down miRNAs-up mRNA RCTM
#term ID	term description	observed gene count	background gene count	false discovery rate	matching proteins in your network (IDs)	matching proteins in your network (labels)
HSA-6804756	Regulation of TP53 Activity through Phosphorylation	4	92	3.42e-05	ENSP00000274026,ENSP00000300403,ENSP00000369411,ENSP00000418960	BRCA1,CCNA2,RFC3,TPX2
HSA-1640170	Cell Cycle	6	586	3.86e-05	ENSP00000251496,ENSP00000274026,ENSP00000300403,ENSP00000369411,ENSP00000377007,ENSP00000418960	BRCA1,CCNA2,CENPN,NCAPG,RFC3,TPX2
HSA-69278	Cell Cycle, Mitotic	5	483	0.00021	ENSP00000251496,ENSP00000274026,ENSP00000300403,ENSP00000369411,ENSP00000377007	CCNA2,CENPN,NCAPG,RFC3,TPX2
HSA-5693607	Processing of DNA double-strand break ends	3	81	0.00041	ENSP00000274026,ENSP00000369411,ENSP00000418960	BRCA1,CCNA2,RFC3
HSA-69620	Cell Cycle Checkpoints	4	265	0.00041	ENSP00000274026,ENSP00000369411,ENSP00000377007,ENSP00000418960	BRCA1,CCNA2,CENPN,RFC3
HSA-5685938	HDR through Single Strand Annealing (SSA)	2	36	0.0028	ENSP00000369411,ENSP00000418960	BRCA1,RFC3
HSA-5693616	Presynaptic phase of homologous DNA pairing and strand exchange	2	38	0.0029	ENSP00000369411,ENSP00000418960	BRCA1,RFC3
HSA-69473	G2/M DNA damage checkpoint	2	78	0.0087	ENSP00000369411,ENSP00000418960	BRCA1,RFC3
HSA-73886	Chromosome Maintenance	2	88	0.0103	ENSP00000369411,ENSP00000377007	CENPN,RFC3
HSA-69239	Synthesis of DNA	2	114	0.0161	ENSP00000274026,ENSP00000369411	CCNA2,RFC3
HSA-68877	Mitotic Prometaphase	2	190	0.032	ENSP00000251496,ENSP00000377007	CENPN,NCAPG
HSA-69275	G2/M Transition	2	189	0.032	ENSP00000274026,ENSP00000300403	CCNA2,TPX2

## Sheet: up miRNAs-down mRNA RCTM
#term ID	term description	observed gene count	background gene count	false discovery rate	matching proteins in your network (IDs)	matching proteins in your network (labels)
HSA-500792	GPCR ligand binding	10	443	2.97e-09	ENSP00000254661,ENSP00000258034,ENSP00000259607,ENSP00000287641,ENSP00000301908,ENSP00000302724,ENSP00000308361,ENSP00000354416,ENSP00000356213,ENSP00000387662	CCL21,CCL28,GCG,INSL5,P2RY14,PNOC,RAMP1,SST,TAAR5,VIP
HSA-388396	GPCR downstream signalling	12	1082	3.2e-08	ENSP00000254661,ENSP00000258034,ENSP00000259607,ENSP00000284311,ENSP00000287641,ENSP00000301908,ENSP00000302724,ENSP00000303149,ENSP00000308361,ENSP00000354416,ENSP00000356213,ENSP00000387662	CCL21,CCL28,GCG,GPR15,GPR27,INSL5,P2RY14,PNOC,RAMP1,SST,TAAR5,VIP
HSA-373076	Class A/1 (Rhodopsin-like receptors)	7	311	9.68e-07	ENSP00000258034,ENSP00000259607,ENSP00000287641,ENSP00000301908,ENSP00000302724,ENSP00000308361,ENSP00000354416	CCL21,CCL28,INSL5,P2RY14,PNOC,SST,TAAR5
HSA-375276	Peptide ligand-binding receptors	5	183	2.89e-05	ENSP00000259607,ENSP00000287641,ENSP00000301908,ENSP00000302724,ENSP00000354416	CCL21,CCL28,INSL5,PNOC,SST
HSA-418594	G alpha (i) signalling events	6	387	5.29e-05	ENSP00000259607,ENSP00000287641,ENSP00000301908,ENSP00000302724,ENSP00000308361,ENSP00000354416	CCL21,CCL28,INSL5,P2RY14,PNOC,SST
HSA-418555	G alpha (s) signalling events	6	531	0.00023	ENSP00000254661,ENSP00000258034,ENSP00000284311,ENSP00000303149,ENSP00000356213,ENSP00000387662	GCG,GPR15,GPR27,RAMP1,TAAR5,VIP
HSA-373080	Class B/2 (Secretin family receptors)	3	93	0.0012	ENSP00000254661,ENSP00000356213,ENSP00000387662	GCG,RAMP1,VIP
HSA-156590	Glutathione conjugation	2	33	0.004	ENSP00000256594,ENSP00000295256	GSTM3,HPGDS
HSA-420092	Glucagon-type ligand receptors	2	33	0.004	ENSP00000356213,ENSP00000387662	GCG,VIP
HSA-445355	Smooth Muscle Contraction	2	32	0.004	ENSP00000354826,ENSP00000356257	CALD1,LMOD1
HSA-380108	Chemokine receptors bind chemokines	2	48	0.0067	ENSP00000259607,ENSP00000354416	CCL21,CCL28
HSA-211859	Biological oxidations	3	214	0.0083	ENSP00000256594,ENSP00000295256,ENSP00000306606	ADH1B,GSTM3,HPGDS

## Sheet: up miRNAs-down mRNA GO BP
#term ID	term description	observed gene count	background gene count	false discovery rate	matching proteins in your network (IDs)	matching proteins in your network (labels)
GO:0007186	G protein-coupled receptor signaling pathway	12	1247	5.99e-06	ENSP00000254661,ENSP00000258034,ENSP00000259607,ENSP00000284311,ENSP00000287641,ENSP00000301908,ENSP00000302724,ENSP00000303149,ENSP00000308361,ENSP00000354416,ENSP00000356213,ENSP00000387662	CCL21,CCL28,GCG,GPR15,GPR27,INSL5,P2RY14,PNOC,RAMP1,SST,TAAR5,VIP
GO:0010469	regulation of signaling receptor activity	7	577	0.0022	ENSP00000259607,ENSP00000287641,ENSP00000301908,ENSP00000302724,ENSP00000354416,ENSP00000356213,ENSP00000387662	CCL21,CCL28,GCG,INSL5,PNOC,SST,VIP
GO:1903237	negative regulation of leukocyte tethering or rolling	2	4	0.0069	ENSP00000259607,ENSP00000354416	CCL21,CCL28
GO:0007189	adenylate cyclase-activating G protein-coupled receptor signaling pathway	3	88	0.0221	ENSP00000254661,ENSP00000356213,ENSP00000387662	GCG,RAMP1,VIP
GO:0007154	cell communication	15	5219	0.0267	ENSP00000254661,ENSP00000258034,ENSP00000259607,ENSP00000284311,ENSP00000287641,ENSP00000295256,ENSP00000301908,ENSP00000302724,ENSP00000303149,ENSP00000308361,ENSP00000354416,ENSP00000356213,ENSP00000376544,ENSP00000387662,ENSP00000401678	CCL21,CCL28,CD79B,GCG,GPR15,GPR27,HPGDS,INSL5,MYOCD,P2RY14,PNOC,RAMP1,SST,TAAR5,VIP
GO:0007165	signal transduction	14	4738	0.0289	ENSP00000254661,ENSP00000258034,ENSP00000259607,ENSP00000284311,ENSP00000287641,ENSP00000295256,ENSP00000301908,ENSP00000302724,ENSP00000303149,ENSP00000308361,ENSP00000354416,ENSP00000356213,ENSP00000376544,ENSP00000387662	CCL21,CCL28,CD79B,GCG,GPR15,GPR27,HPGDS,INSL5,P2RY14,PNOC,RAMP1,SST,TAAR5,VIP
GO:0009966	regulation of signal transduction	11	3033	0.0289	ENSP00000254661,ENSP00000259607,ENSP00000287641,ENSP00000301908,ENSP00000302724,ENSP00000303149,ENSP00000326888,ENSP00000354416,ENSP00000356213,ENSP00000387662,ENSP00000401678	CCL21,CCL28,GCG,GPR27,INSL5,LIMS2,MYOCD,PNOC,RAMP1,SST,VIP
GO:0010560	positive regulation of glycoprotein biosynthetic process	2	19	0.0289	ENSP00000254661,ENSP00000259607	CCL21,RAMP1
GO:0051716	cellular response to stimulus	16	6212	0.0289	ENSP00000254661,ENSP00000256594,ENSP00000258034,ENSP00000259607,ENSP00000284311,ENSP00000287641,ENSP00000295256,ENSP00000301908,ENSP00000302724,ENSP00000303149,ENSP00000308361,ENSP00000354416,ENSP00000356213,ENSP00000376544,ENSP00000387662,ENSP00000401678	CCL21,CCL28,CD79B,GCG,GPR15,GPR27,GSTM3,HPGDS,INSL5,MYOCD,P2RY14,PNOC,RAMP1,SST,TAAR5,VIP
GO:0061844	antimicrobial humoral immune response mediated by antimicrobial peptide	3	107	0.0289	ENSP00000259607,ENSP00000354416,ENSP00000356213	CCL21,CCL28,VIP
GO:1901685	glutathione derivative metabolic process	2	21	0.0289	ENSP00000256594,ENSP00000295256	GSTM3,HPGDS
GO:1901687	glutathione derivative biosynthetic process	2	21	0.0289	ENSP00000256594,ENSP00000295256	GSTM3,HPGDS
GO:1903020	positive regulation of glycoprotein metabolic process	2	21	0.0289	ENSP00000254661,ENSP00000259607	CCL21,RAMP1
GO:0035774	positive regulation of insulin secretion involved in cellular response to glucose stimulus	2	31	0.0338	ENSP00000303149,ENSP00000387662	GCG,GPR27
GO:0048583	regulation of response to stimulus	12	3882	0.037	ENSP00000254661,ENSP00000259607,ENSP00000287641,ENSP00000301908,ENSP00000302724,ENSP00000303149,ENSP00000326888,ENSP00000354416,ENSP00000356213,ENSP00000376544,ENSP00000387662,ENSP00000401678	CCL21,CCL28,CD79B,GCG,GPR27,INSL5,LIMS2,MYOCD,PNOC,RAMP1,SST,VIP
