# Supplementary material for: Establishment of a Colorectal Cancer-Related MicroRNA-mRNA Regulatory Network by Microarray and Bioinformatics
Source: Front Genet. 2020 Oct 23;11:560186. doi: 10.3389/fgene.2020.560186 (PMC7644864; doi:10.3389/fgene.2020.560186)
Supplement: Supplementary file 5 [file Data_Sheet_5.xlsx]

## Sheet: up mRNA_CA_vs_NC
ProbeName	P-value	FDR	Fold Change	Regulation	GeneSymbol	type	group-CA(raw)	group-NC(raw)
ASHG19AP1B142266208V5	0.475303	0.865421	1.73395	up	TNFRSF18	protein_coding	97.8457	58.3863
ASHG19AP1B127409724V5	0.319768	0.865421	1.92704	up	PAIP1	protein_coding	1016.32	637.511
ASHG19AP1B115849985V5	0.73632	0.910233	1.15399	up	PRXL2C	protein_coding	91.7163	77.6565
ASHG19AP1B123959303V5	0.261342	0.865421	1.09408	up	TSPAN5	protein_coding	171.799	139.218
ASHG19AP1B104739736V5	0.2908	0.865421	1.47503	up	C20orf96	protein_coding	183.056	122.666
ASHG19AP1B106305868V5	0.56215	0.866619	1.1865	up	GPLD1	protein_coding	104.809	63.7075
ASHG19AP1B116794664V5	0.501623	0.865421	1.58002	up	SSB	protein_coding	76.2365	49.6918
ASHG19AP1B139861620V5	0.500103	0.865421	1.12093	up	ANO6	protein_coding	139.26	110.452
ASHG19AP1B109678703V5	0.471483	0.865421	1.99101	up	GSK3A	protein_coding	16437	8918.3
ASHG19AP1B110726186V5	0.259871	0.865421	1.34894	up	LAMP3	protein_coding	56.3388	40.4748
ASHG19AP1B126172869V5	0.782412	0.927368	1.17122	up	TMED3	protein_coding	1077.4	743.191
ASHG19AP1B100383155V5	0.493752	0.865421	1.97646	up	GOPC	protein_coding	8894.1	4948.79
ASHG19AP1B108075874V5	0.394763	0.865421	1.57702	up	THAP5	protein_coding	183.879	133.549
ASHG19AP1B126030505V5	0.174729	0.865421	3.08356	up	CEP78	protein_coding	1866.66	688.392
ASHG19AP1B103507366V5	0.51718	0.865421	1.09734	up	SLC16A11	protein_coding	1665.64	1399.91
ASHG19AP1B107579867V5	0.206592	0.865421	1.59563	up	HSD17B7	protein_coding	161.941	99.5353
ASHG19AP1B127099420V5	0.0901511	0.865421	1.49172	up	MAPK4	protein_coding	140.673	92.171
ASHG19AP1B120920763V5	0.449431	0.865421	1.73733	up	NEDD4	protein_coding	10.2062	6.36746
ASHG19AP1B113233304V5	0.348762	0.865421	2.77915	up	FAM98A	protein_coding	5477.02	2375.57
ASHG19AP1B132431533V5	0.893454	0.965278	1.03155	up	AC068946.1	protein_coding	172.406	160.41
ASHG19AP1B112012265V5	0.584857	0.870991	1.49947	up	CHMP3	protein_coding	1795.29	1321.29
ASHG19AP1B105069753V5	0.476694	0.865421	1.50368	up	SEC14L2	protein_coding	27.626	11.8376
ASHG19AP1B138677382V5	0.648032	0.884758	1.11894	up	DAP	protein_coding	50.9487	42.3644
ASHG19AP1B112502271V5	0.284426	0.865421	1.71917	up	CGGBP1	protein_coding	335.529	213.43
ASHG19AP1B115799453V5	0.569254	0.868107	1.63109	up	TMEM251	protein_coding	50.6102	30.8919
ASHG19AP1B135565069V5	0.613503	0.877049	1.19821	up	MAVS	protein_coding	121.657	101.259
ASHG19AP1B130713262V5	0.146365	0.865421	1.63707	up	ALG3	protein_coding	77.9511	45.6736
ASHG19AP1B121913753V5	0.274016	0.865421	1.25341	up	MYBPHL	protein_coding	38.5585	27.0336
ASHG19AP1B117865614V5	0.536745	0.865823	1.13713	up	ARFIP2	protein_coding	651.38	520.746
ASHG19AP1B110649235V5	0.755274	0.918591	1.08682	up	CELF2	protein_coding	97.6914	89.1272
ASHG19AP1B107479709V5	0.654272	0.886019	1.26497	up	SOD2	protein_coding	55.2882	39.1913
ASHG19AP1B100187932V5	0.760196	0.92065	1.08168	up	ZNF440	protein_coding	210983	168488
ASHG19AP1B101966926V5	0.295401	0.865421	2.39814	up	PWP1	protein_coding	7507.52	3657.62
ASHG19AP1B120139155V5	0.129534	0.865421	1.96836	up	MOSPD2	protein_coding	720.693	390.622
ASHG19AP1B110268934V5	0.210822	0.865421	1.33857	up	LRRC45	protein_coding	36.4982	25.9762
ASHG19AP1B104207630V5	0.495133	0.865421	1.14987	up	PHF11	protein_coding	7719.44	5398.26
ASHG19AP1B109581814V5	0.489462	0.865421	1.6809	up	DLG1	protein_coding	7852.51	5772.61
ASHG19AP1B126469678V5	0.639805	0.882136	1.09949	up	ACBD6	protein_coding	434.375	326.395
ASHG19AP1B100175089V5	0.802645	0.933644	1.08523	up	REEP5	protein_coding	440.259	324.695
ASHG19AP1B117926927V5	0.670806	0.888715	1.30649	up	SHF	protein_coding	189.983	92.974
ASHG19AP1B117570742V5	0.46574	0.865421	1.84464	up	PNN	protein_coding	1206.53	738.405
ASHG19AP1B121447629V5	0.916817	0.973215	1.02891	up	CSNK1G3	protein_coding	55.3333	42.5177
ASHG19AP1B140473038V5	0.566046	0.866677	1.21184	up	SCLT1	protein_coding	32.8773	25.3409
ASHG19AP1B100008944V5	0.651822	0.885322	1.15312	up	RNF5	protein_coding	26104.1	21946.8
ASHG19AP1B117816292V5	0.328248	0.865421	1.88383	up	SPRYD7	protein_coding	586.716	345.903
ASHG19AP1B140136076V5	0.277677	0.865421	2.1528	up	NADK2	protein_coding	129.478	62.453
ASHG19AP1B100208967V5	0.771572	0.924376	1.2383	up	ZBTB22	protein_coding	578.937	526.188
ASHG19AP1B121814062V5	0.192746	0.865421	1.31477	up	OR6N2	protein_coding	378.415	260.696
ASHG19AP1B123395963V5	0.358731	0.865421	3.18642	up	TNNC1	protein_coding	902.159	296.679
ASHG19AP1B116214423V5	0.824702	0.941784	1.12256	up	TICAM2	protein_coding	606.485	569.021
ASHG19AP1B100077583V5	0.199517	0.865421	2.20607	up	ACTR5	protein_coding	299.019	142.748
ASHG19AP1B110455626V5	0.469754	0.865421	1.32665	up	MRTFA	protein_coding	26.4473	18.0805
ASHG19AP1B131729625V5	0.908556	0.971218	1.01065	up	OSTC	protein_coding	614.604	585.851
ASHG19AP1B100274913V5	0.0725732	0.865421	1.18824	up	KBTBD13	protein_coding	856.059	650.312
ASHG19AP1B114937258V5	0.913536	0.972643	1.03157	up	PTTG1IP	protein_coding	345.851	331.426
ASHG19AP1B134033396V5	0.22651	0.865421	1.38375	up	SLC38A10	protein_coding	495.593	374.748
ASHG19AP1B105444302V5	0.458565	0.865421	1.32388	up	AMMECR1L	protein_coding	101.53	74.7398
ASHG19AP1B130457777V5	0.995265	0.99812	1.00051	up	ATP13A1	protein_coding	205.458	185.618
ASHG19AP1B139869420V5	0.468205	0.865421	1.51319	up	B3GNT3	protein_coding	101.511	67.8107
ASHG19AP1B100184478V5	0.0523116	0.865421	1.58077	up	CLN6	protein_coding	453.491	288.466
ASHG19AP1B134891418V5	0.523732	0.865421	1.18225	up	USP40	protein_coding	94.1462	76.5075
ASHG19AP1B118754657V5	0.21393	0.865421	2.22863	up	DNAJA3	protein_coding	242.65	117.762
ASHG19AP1B108266525V5	0.349362	0.865421	2.27041	up	GATC	protein_coding	240.189	114.396
ASHG19AP1B105598034V5	0.480471	0.865421	1.97349	up	MITD1	protein_coding	3831.74	2476.84
ASHG19AP1B116918809V5	0.27198	0.865421	2.28325	up	NHP2	protein_coding	21258.4	9525.74
ASHG19AP1B104711357V5	0.610704	0.876695	1.17014	up	EDARADD	protein_coding	87.5649	62.4942
ASHG19AP1B137816739V5	0.433601	0.865421	1.20569	up	RAB37	protein_coding	61.1904	47.381
ASHG19AP1B100308191V5	0.648883	0.884999	1.1778	up	ANXA8L2	protein_coding	104.334	87.5252
ASHG19AP1B104676007V5	0.298004	0.865421	2.62013	up	SIAH2	protein_coding	331.091	139.906
ASHG19AP1B106930209V5	0.514963	0.865421	1.61786	up	LSM1	protein_coding	9630.01	6786.86
ASHG19AP1B113748200V5	0.309858	0.865421	1.44183	up	ZDHHC21	protein_coding	1636.72	1114.84
ASHG19AP1B100198079V5	0.438635	0.865421	1.01778	up	TAS1R2	protein_coding	321817	297762
ASHG19AP1B113379693V5	0.0859458	0.865421	1.46988	up	DENND4C	protein_coding	252.752	162.944
ASHG19AP1B129364492V5	0.0927455	0.865421	1.57571	up	BEST2	protein_coding	166.818	90.8209
ASHG19AP1B125061034V5	0.258703	0.865421	1.24652	up	RAB8B	protein_coding	386.258	277.043
ASHG19AP1B100091871V5	0.789335	0.92954	1.05737	up	PGAM2	protein_coding	144.371	130.554
ASHG19AP1B143663884V5	0.892304	0.964855	1.05167	up	CATG00000022034.1	protein_coding	30.0491	22.0466
ASHG19AP1B141620315V5	0.173785	0.865421	1.25983	up	CD302	protein_coding	484.25	361.177
ASHG19AP1B101363236V5	0.179765	0.865421	2.1355	up	PFDN6	protein_coding	53.2789	24.304
ASHG19AP1B128137883V5	0.445675	0.865421	1.55336	up	FLNB	protein_coding	221.904	150.894
ASHG19AP1B109285338V5	0.377288	0.865421	2.7121	up	SRSF10	protein_coding	1432.84	631.551
ASHG19AP1B100010287V5	0.0468452	0.865421	21.5093	up	CDH3	protein_coding	142.445	6.32238
ASHG19AP1B100120777V5	0.303252	0.865421	1.79447	up	ZNF22	protein_coding	3340.25	2115.84
ASHG19AP1B107386764V5	0.514484	0.865421	1.76431	up	NME4	protein_coding	19052	10733.3
ASHG19AP1B100232542V5	0.257728	0.865421	1.7269	up	FBXO17	protein_coding	842.874	544.924
ASHG19AP1B100038052V5	0.420139	0.865421	1.04871	up	CATG00000039284.1	protein_coding	47.7673	40.4019
ASHG19AP1B106254949V5	0.54837	0.865942	1.11104	up	CFAP69	protein_coding	154.599	138.772
ASHG19AP1B125666292V5	0.377266	0.865421	1.66532	up	ELK3	protein_coding	65.2811	40.5617
ASHG19AP1B103379686V5	0.436013	0.865421	3.27014	up	TRIM46	protein_coding	86.6701	20.2987
ASHG19AP1B100165677V5	0.945566	0.983399	1.01767	up	NES	protein_coding	9544.44	8199.94
ASHG19AP1B109318893V5	0.958096	0.988773	1.01875	up	SIPA1L1	protein_coding	109339	81374.2
ASHG19AP1B124022602V5	0.140627	0.865421	3.8484	up	HIST1H2BC	protein_coding	10152.1	2814.73
ASHG19AP1B101205741V5	0.359034	0.865421	1.59	up	PLRG1	protein_coding	540.004	364.962
ASHG19AP1B132884698V5	0.621131	0.878132	1.21602	up	BNIP1	protein_coding	222.359	183.259
ASHG19AP1B111473248V5	0.500289	0.865421	1.1997	up	CCDC57	protein_coding	54.4781	43.5232
ASHG19AP1B132938424V5	0.486752	0.865421	1.39182	up	RIPK1	protein_coding	109.039	76.2588
ASHG19AP1B127411590V5	0.153088	0.865421	1.83241	up	CBWD2	protein_coding	546.586	283.512
ASHG19AP1B110500875V5	0.635942	0.881517	1.38049	up	CAPZA2	protein_coding	10189.3	9347.49
ASHG19AP1B122351575V5	0.390281	0.865421	1.85448	up	FYTTD1	protein_coding	965.6	636.992
ASHG19AP1B126469435V5	0.657584	0.886765	1.23714	up	SPTY2D1OS	protein_coding	19.5604	13.4775
ASHG19AP1B114497649V5	0.890141	0.963666	1.07696	up	CAB39	protein_coding	2645.64	2711.41
ASHG19AP1B112823267V5	0.178543	0.865421	5.82771	up	PRKDC	protein_coding	1726.78	362.35
ASHG19AP1B140743473V5	0.958371	0.988837	1.05194	up	NUP214	protein_coding	35.3486	20.8031
ASHG19AP1B121248513V5	0.19984	0.865421	1.39761	up	THAP1	protein_coding	186.595	135.692
ASHG19AP1B100190140V5	0.562757	0.866619	1.63931	up	RBM15B	protein_coding	4021.84	2918.27
ASHG19AP1B127682164V5	0.318396	0.865421	1.63054	up	KDM2B	protein_coding	24.682	14.5704
ASHG19AP1B128899299V5	0.420244	0.865421	1.15123	up	JOSD2	protein_coding	418.457	327.481
ASHG19AP1B109422468V5	0.676596	0.891015	1.21235	up	CATG00000103535.1	protein_coding	49.3181	42.0877
ASHG19AP1B115503649V5	0.292713	0.865421	1.37701	up	SLC35B1	protein_coding	422.508	301.469
ASHG19AP1B112013099V5	0.364498	0.865421	1.78111	up	UXS1	protein_coding	217.595	127.884
ASHG19AP1B117132205V5	0.0935544	0.865421	1.10302	up	KRT13	protein_coding	233.204	176.185
ASHG19AP1B134079086V5	0.240692	0.865421	1.56213	up	MTX1	protein_coding	30.8502	18.0648
ASHG19AP1B105103624V5	0.317462	0.865421	1.1414	up	NAA10	protein_coding	62.5197	50.8004
ASHG19AP1B107105228V5	0.137738	0.865421	17.3882	up	UBE2V1	protein_coding	918.663	6.75514
ASHG19AP1B100260645V5	0.365246	0.865421	1.2032	up	NAPA	protein_coding	52.2069	36.6533
ASHG19AP1B100074642V5	0.750634	0.916246	1.01909	up	PRKAR1B	protein_coding	244.95	217.211
ASHG19AP1B109140647V5	0.370167	0.865421	1.80176	up	KIAA1586	protein_coding	414.487	251.807
ASHG19AP1B118276634V5	0.457925	0.865421	1.3959	up	CERS6	protein_coding	113.105	82.2384
ASHG19AP1B109952847V5	0.823218	0.941339	1.1634	up	FGFBP2	protein_coding	23039.9	12534.1
ASHG19AP1B122079059V5	0.199684	0.865421	1.46056	up	DYNC1I2	protein_coding	1113.87	716.088
ASHG19AP1B116458142V5	0.188229	0.865421	2.94595	up	NUP50	protein_coding	1525.11	615.098
ASHG19AP1B103684304V5	0.436951	0.865421	1.19559	up	GTF2A1L	protein_coding	226.09	187.128
ASHG19AP1B108773717V5	0.291642	0.865421	1.56259	up	RBM17	protein_coding	335.962	222.444
ASHG19AP1B100033993V5	0.393101	0.865421	2.32412	up	PURB	protein_coding	5358.76	2812.71
ASHG19AP1B100219096V5	0.492209	0.865421	1.21858	up	AK055856	protein_coding	956.223	806.04
ASHG19AP1B102019523V5	0.665396	0.888029	1.40765	up	SLC38A6	protein_coding	11811.2	8341.02
ASHG19AP1B137713289V5	0.249914	0.865421	1.18493	up	ACTR3B	protein_coding	178.418	128.78
ASHG19AP1B114030209V5	0.415932	0.865421	1.52558	up	PITHD1	protein_coding	491.201	332.013
ASHG19AP1B122724541V5	0.355268	0.865421	1.94278	up	TSACC	protein_coding	11.6922	6.35251
ASHG19AP1B143094313V5	0.741266	0.91191	1.04095	up	CSF3R	protein_coding	74.2184	64.568
ASHG19AP1B124204846V5	0.106574	0.865421	3.06495	up	GTF2I	protein_coding	466.399	168.686
ASHG19AP1B104115889V5	0.188085	0.865421	1.15371	up	MND1	protein_coding	653.691	515.847
ASHG19AP1B103729487V5	0.60024	0.874866	1.13943	up	PHF20	protein_coding	73.0655	58.7425
ASHG19AP1B100008906V5	0.956773	0.987683	1.02492	up	LRRC73	protein_coding	58.2959	42.1102
ASHG19AP1B117508079V5	0.175101	0.865421	1.25366	up	MMP2	protein_coding	113.57	90.5043
ASHG19AP1B100055086V5	0.507135	0.865421	1.642	up	GADD45GIP1	protein_coding	45.3337	28.726
ASHG19AP1B101488609V5	0.605207	0.876455	1.11192	up	IDS	protein_coding	5538.85	3806.52
ASHG19AP1B119185711V5	0.479883	0.865421	1.36942	up	DIP2C	protein_coding	520.985	386.727
ASHG19AP1B100272239V5	0.365013	0.865421	1.38805	up	STAT3	protein_coding	261.844	190.793
ASHG19AP1B108548778V5	0.258234	0.865421	1.08143	up	EIF2B1	protein_coding	1093.02	874.498
ASHG19AP1B100000121V5	0.598423	0.874734	1.06586	up	CATG00000071025.1	protein_coding	85461.3	66612.8
ASHG19AP1B122796721V5	0.0174719	0.865421	2.75344	up	GLB1	protein_coding	59.9882	20.9319
ASHG19AP1B120453676V5	0.607627	0.876695	1.35536	up	PACRGL	protein_coding	94.5387	64.5253
ASHG19AP1B107041107V5	0.381341	0.865421	1.15785	up	LIN54	protein_coding	95.9077	78.849
ASHG19AP1B114743670V5	0.168178	0.865421	3.35494	up	KIF15	protein_coding	30.012	8.15115
ASHG19AP1B120376307V5	0.278247	0.865421	1.63099	up	GALK2	protein_coding	52.5807	31.5405
ASHG19AP1B100228390V5	0.667451	0.888029	1.21774	up	CATG00000054414.1	protein_coding	4685.85	2172.72
ASHG19AP1B122136219V5	0.549125	0.865942	1.24555	up	CRNKL1	protein_coding	21.3042	15.4258
ASHG19AP1B103318437V5	0.573249	0.868255	1.43301	up	AMFR	protein_coding	398.454	299.077
ASHG19AP1B111605265V5	0.407708	0.865421	1.39996	up	ZNF774	protein_coding	320.466	242.374
ASHG19AP1B110256999V5	0.216822	0.865421	1.44995	up	FOLR2	protein_coding	84.8817	57.5496
ASHG19AP1B121256138V5	0.0960608	0.865421	1.71242	up	CKMT2	protein_coding	89.5665	45.6353
ASHG19AP1B100102901V5	0.312929	0.865421	2.14627	up	BRI3BP	protein_coding	15612.4	8026.87
ASHG19AP1B131048340V5	0.0648634	0.865421	2.52325	up	IRAK4	protein_coding	80.402	31.3928
ASHG19AP1B103522421V5	0.561186	0.866619	1.05723	up	C10orf53	protein_coding	134.807	110.867
ASHG19AP1B124485384V5	0.61434	0.87723	1.34957	up	AMBP	protein_coding	1310.39	1031.04
ASHG19AP1B111443713V5	0.574842	0.868315	1.04379	up	FBXL14	protein_coding	97.796	83.4813
ASHG19AP1B119984533V5	0.373838	0.865421	1.52966	up	ICK	protein_coding	90.94	59.8277
ASHG19AP1B100121967V5	0.344986	0.865421	1.64309	up	TMEM186	protein_coding	199.715	123.843
ASHG19AP1B100016714V5	0.376436	0.865421	1.23398	up	CLP1	protein_coding	25.5534	18.38
ASHG19AP1B135516792V5	0.348173	0.865421	2.46733	up	PPAN-P2RY11	protein_coding	270.41	116.7
ASHG19AP1B102339099V5	0.712995	0.902172	1.04672	up	ZNF524	protein_coding	99629.8	84718.9
ASHG19AP1B137159370V5	0.830421	0.944082	1.05626	up	GRINA	protein_coding	116.541	92.6625
ASHG19AP1B127357041V5	0.520313	0.865421	1.67565	up	COX7B2	protein_coding	37.6072	22.8392
ASHG19AP1B117730859V5	0.611285	0.876695	1.18531	up	ULBP1	protein_coding	1798.95	1452.25
ASHG19AP1B100248443V5	0.142508	0.865421	1.31693	up	ATIC	protein_coding	599.497	410.827
ASHG19AP1B100074694V5	0.58132	0.869217	1.62005	up	NHLRC1	protein_coding	1277.64	965.184
ASHG19AP1B100019188V5	0.0892015	0.865421	1.34463	up	CATG00000112881.1	protein_coding	120.738	79.0752
ASHG19AP1B126352228V5	0.219603	0.865421	2.47856	up	POLR1D	protein_coding	1164.65	521.25
ASHG19AP1B100044979V5	0.384921	0.865421	1.79486	up	PYDC1	protein_coding	154.077	69.3486
ASHG19AP1B104525151V5	0.355345	0.865421	1.26917	up	WDR41	protein_coding	183.854	143.194
ASHG19AP1B121752346V5	0.508851	0.865421	1.29729	up	IGSF22	protein_coding	103.055	76.8392
ASHG19AP1B118846485V5	0.0305595	0.865421	1.28997	up	DCAF17	protein_coding	113.386	77.6863
ASHG19AP1B120199932V5	0.465837	0.865421	1.89404	up	KAT7	protein_coding	4998.88	3215.92
ASHG19AP1B123647827V5	0.0460745	0.865421	5.87286	up	DNA2	protein_coding	95.6004	15.6668
ASHG19AP1B110101318V5	0.636296	0.881642	1.35169	up	NEK7	protein_coding	474.586	439.198
ASHG19AP1B108685676V5	0.35961	0.865421	2.02478	up	VAMP7	protein_coding	151.753	81.5912
ASHG19AP1B100009748V5	0.809371	0.93617	1.06722	up	CATG00000071558.1	protein_coding	190964	153632
ASHG19AP1B120800316V5	0.795911	0.931364	1.1745	up	LYNX1-SLURP2	protein_coding	96.46	84.1227
ASHG19AP1B119275153V5	0.30424	0.865421	1.29993	up	MORC3	protein_coding	47.4704	36.9534
ASHG19AP1B124357346V5	0.0917817	0.865421	2.07801	up	PCNP	protein_coding	499.125	251.641
ASHG19AP1B130524907V5	0.370398	0.865421	1.27823	up	THOC6	protein_coding	700.853	553.425
ASHG19AP1B137379766V5	0.996648	0.998695	1.00112	up	PARP16	protein_coding	915.343	789.199
ASHG19AP1B113506866V5	0.487934	0.865421	1.349	up	OGT	protein_coding	1056.02	809.499
ASHG19AP1B101750738V5	0.456162	0.865421	1.62844	up	DGUOK	protein_coding	333.372	230.881
ASHG19AP1B110987507V5	0.11146	0.865421	2.72774	up	ZWINT	protein_coding	2618.77	988.608
ASHG19AP1B114367951V5	0.777428	0.925949	1.24714	up	RHOQ	protein_coding	1044.13	1023.72
ASHG19AP1B124464938V5	0.841944	0.946022	1.05154	up	NPRL3	protein_coding	399.424	276.277
ASHG19AP1B127087435V5	0.686695	0.89389	1.70444	up	PTGR2	protein_coding	2930.61	2099.19
ASHG19AP1B126379771V5	0.421597	0.865421	1.5523	up	HNRNPAB	protein_coding	3287.54	2128.52
ASHG19AP1B114602338V5	0.167315	0.865421	2.0801	up	CDKAL1	protein_coding	311.73	166.204
ASHG19AP1B122202082V5	0.590617	0.872948	1.76981	up	FBXO31	protein_coding	4859.6	3329.8
ASHG19AP1B107821942V5	0.133719	0.865421	2.99951	up	SASS6	protein_coding	165.217	58.0054
ASHG19AP1B100547583V5	0.263487	0.865421	1.37157	up	CAB39L	protein_coding	272.201	182.058
ASHG19AP1B100121043V5	0.692433	0.8954	1.08472	up	S100G	protein_coding	59.2336	42.9581
ASHG19AP1B109825553V5	0.4013	0.865421	1.76981	up	DYNLRB1	protein_coding	395.625	243.174
ASHG19AP1B116424195V5	0.364063	0.865421	2.21669	up	SPG21	protein_coding	20454.7	10194.8
ASHG19AP1B100127172V5	0.0852694	0.865421	12.3856	up	AJUBA	protein_coding	739.523	63.4019
ASHG19AP1B124653079V5	0.641235	0.882735	1.12168	up	OVOL2	protein_coding	5557.99	3955.81
ASHG19AP1B129448615V5	0.595486	0.874459	1.18874	up	DRG2	protein_coding	44442.2	32047.6
ASHG19AP1B100083673V5	0.00244753	0.818641	2.38795	up	DDN	protein_coding	295.534	105.891
ASHG19AP1B114732267V5	0.612198	0.876871	1.02617	up	FAM160B2	protein_coding	323.319	294.119
ASHG19AP1B100272717V5	0.158616	0.865421	1.48934	up	CDPF1	protein_coding	24.2105	12.6697
ASHG19AP1B135078474V5	0.886457	0.962883	1.15122	up	PRKCD	protein_coding	9211.45	9406.74
ASHG19AP1B109647987V5	0.484114	0.865421	1.45848	up	MSLN	protein_coding	82.0827	58.6419
ASHG19AP1B113965271V5	0.419453	0.865421	1.63499	up	RBAK-RBAKDN	protein_coding	1362.5	896.256
ASHG19AP1B122007994V5	0.243824	0.865421	2.50327	up	CLPTM1L	protein_coding	387.475	164.665
ASHG19AP1B113063914V5	0.0490705	0.865421	1.38216	up	JPH1	protein_coding	41.2735	27.9742
ASHG19AP1B124048259V5	0.32568	0.865421	1.3474	up	SPATA13	protein_coding	127.18	93.0247
ASHG19AP1B100530548V5	0.141509	0.865421	1.24188	up	ZFR2	protein_coding	96.3744	69.8943
ASHG19AP1B129697883V5	0.330924	0.865421	1.21339	up	RAD51L3-RFFL	protein_coding	63.3555	49.1982
ASHG19AP1B105611963V5	0.0189739	0.865421	1.45757	up	MUM1	protein_coding	308.365	204.905
ASHG19AP1B111442755V5	0.678264	0.891708	1.19539	up	CYTL1	protein_coding	74.5829	67.2702
ASHG19AP1B132316852V5	0.234339	0.865421	1.73974	up	FAM207A	protein_coding	47.9115	26.8329
ASHG19AP1B114557609V5	0.0788124	0.865421	4.39602	up	CDCA7	protein_coding	151.09	36.4543
ASHG19AP1B100053808V5	0.290845	0.865421	2.77627	up	PPBP	protein_coding	313.356	98.9713
ASHG19AP1B121687884V5	0.706658	0.900474	1.0635	up	UBE2E1	protein_coding	1844.35	1641.63
ASHG19AP1B100168335V5	0.420018	0.865421	2.48975	up	ZNF319	protein_coding	1667.78	860.199
ASHG19AP1B120410267V5	0.986809	0.995383	1.00471	up	PKD1L1	protein_coding	55.7225	51.5835
ASHG19AP1B135501891V5	0.328815	0.865421	2.29771	up	NEU1	protein_coding	313.557	151.109
ASHG19AP1B100150569V5	0.654569	0.886034	1.29777	up	PRM3	protein_coding	28.7258	20.9967
ASHG19AP1B108406863V5	0.11084	0.865421	1.15056	up	RAPGEF4	protein_coding	135.02	107.491
ASHG19AP1B137029665V5	0.975002	0.993224	1.0173	up	APC	protein_coding	56.0637	54.7432
ASHG19AP1B114191492V5	0.346067	0.865421	1.10835	up	LRRC74A	protein_coding	162.981	130.444
ASHG19AP1B100765878V5	0.413832	0.865421	1.72172	up	TPTE2	protein_coding	17.9198	8.87762
ASHG19AP1B100204066V5	0.474675	0.865421	2.00271	up	NKX2-8	protein_coding	66.8645	32.6763
ASHG19AP1B120001107V5	0.589698	0.872911	1.10701	up	NEK11	protein_coding	166.541	122.337
ASHG19AP1B126207480V5	0.511673	0.865421	1.38487	up	PPDPFL	protein_coding	311.93	174.107
ASHG19AP1B112581982V5	0.666275	0.888029	1.03704	up	KRT72	protein_coding	810.662	670.781
ASHG19AP1B131185893V5	0.482557	0.865421	1.69868	up	RWDD3	protein_coding	456.911	312.13
ASHG19AP1B100226608V5	0.475107	0.865421	2.51576	up	TMEM52	protein_coding	1003.66	458.327
ASHG19AP1B126171897V5	0.647409	0.884698	1.47898	up	DNAAF2	protein_coding	926.224	685.756
ASHG19AP1B141409727V5	0.35975	0.865421	1.18475	up	PDCD2L	protein_coding	75.2782	52.6764
ASHG19AP1B100145152V5	0.664788	0.888029	1.5403	up	CHKA	protein_coding	6189.58	4622.69
ASHG19AP1B100208130V5	0.482116	0.865421	1.97777	up	RTL6	protein_coding	4269.06	2840.48
ASHG19AP1B100018605V5	0.341324	0.865421	2.35563	up	C12orf75	protein_coding	12956.6	5170.91
ASHG19AP1B106990284V5	0.513134	0.865421	1.13247	up	FAM174B	protein_coding	300.515	257.029
ASHG19AP1B108245348V5	0.396245	0.865421	1.13834	up	ZNF630	protein_coding	1603.31	1050.19
ASHG19AP1B100198469V5	0.420592	0.865421	1.79528	up	IFNA2	protein_coding	23.3538	6.31597
ASHG19AP1B111194802V5	0.896749	0.96681	1.05781	up	MINDY3	protein_coding	351.455	264.154
ASHG19AP1B129509529V5	0.273604	0.865421	2.96667	up	SRPK2	protein_coding	62.3145	19.7116
ASHG19AP1B120822245V5	0.170051	0.865421	1.60377	up	GGCT	protein_coding	90.9383	53.3371
ASHG19AP1B130567909V5	0.541333	0.865942	1.40079	up	MIEN1	protein_coding	144.81	107.824
ASHG19AP1B103933257V5	0.662654	0.88784	1.2718	up	MYO9B	protein_coding	3074.67	2459.44
ASHG19AP1B100098308V5	0.870335	0.957643	1.05525	up	BARHL1	protein_coding	122.311	114.258
ASHG19AP1B108378233V5	0.582544	0.869896	1.70893	up	DTNBP1	protein_coding	10526.2	7117.94
ASHG19AP1B143548989V5	0.80893	0.93617	1.02567	up	HEYL	protein_coding	881.974	829.75
ASHG19AP1B100054953V5	0.310825	0.865421	1.31634	up	ZBTB42	protein_coding	42330	25149.2
ASHG19AP1B107445386V5	0.894339	0.965784	1.05821	up	MFN2	protein_coding	151.554	147.052
ASHG19AP1B142541699V5	0.330234	0.865421	1.78056	up	PHYHIPL	protein_coding	56.1082	18.881
ASHG19AP1B105124917V5	0.617369	0.877335	1.08051	up	CUL2	protein_coding	165.836	136.787
ASHG19AP1B101327162V5	0.0521534	0.865421	1.60048	up	FUT11	protein_coding	135.695	79.3816
ASHG19AP1B124262059V5	0.505696	0.865421	1.40024	up	CATG00000112871.1	protein_coding	37.0003	26.1525
ASHG19AP1B101925819V5	0.661828	0.887564	1.11333	up	FBH1	protein_coding	39.7272	33.2593
ASHG19AP1B111500535V5	0.369446	0.865421	1.65481	up	SOCS4	protein_coding	204.649	128.259
ASHG19AP1B100152832V5	0.69502	0.896802	1.40219	up	VAMP3	protein_coding	9300.36	7757.49
ASHG19AP1B114323697V5	0.28473	0.865421	1.66714	up	CBLB	protein_coding	260.016	153.117
ASHG19AP1B119274198V5	0.882037	0.961689	1.08568	up	TPRG1L	protein_coding	142.927	137.011
ASHG19AP1B100313435V5	0.012053	0.865421	1.90168	up	CATG00000110945.1	protein_coding	377.316	211.415
ASHG19AP1B108747898V5	0.494055	0.865421	1.39185	up	IFT22	protein_coding	349.196	289.821
ASHG19AP1B126133973V5	0.0188216	0.865421	7.69145	up	FLVCR1	protein_coding	88.8256	10.9985
ASHG19AP1B100207383V5	0.704711	0.899797	1.21375	up	JUN	protein_coding	24738.2	25418.6
ASHG19AP1B126795385V5	0.370258	0.865421	1.74237	up	USP42	protein_coding	289.421	182.048
ASHG19AP1B109054979V5	0.151275	0.865421	1.25834	up	LMTK2	protein_coding	627.22	468.776
ASHG19AP1B122585384V5	0.0692492	0.865421	1.60886	up	FREM2	protein_coding	81.8026	39.8248
ASHG19AP1B139596170V5	0.470249	0.865421	1.96526	up	RDM1	protein_coding	68.3087	34.8917
ASHG19AP1B130660839V5	0.406169	0.865421	1.23944	up	DOK7	protein_coding	333.685	268.961
ASHG19AP1B100008396V5	0.0356773	0.865421	8.51613	up	C15orf62	protein_coding	388.777	46.7594
ASHG19AP1B100160633V5	0.763157	0.921603	1.02431	up	UBL4B	protein_coding	118.683	104.983
ASHG19AP1B104155653V5	0.188497	0.865421	1.85228	up	COLGALT1	protein_coding	32.1813	15.8028
ASHG19AP1B101562069V5	0.754347	0.918043	1.16539	up	CAPN6	protein_coding	48653.2	40798.3
ASHG19AP1B136855285V5	0.873892	0.958844	1.05361	up	MAML3	protein_coding	139.401	129.188
ASHG19AP1B117341953V5	0.240725	0.865421	1.1341	up	LRRC69	protein_coding	237.631	171.476
ASHG19AP1B117760032V5	0.426457	0.865421	1.6676	up	NAA60	protein_coding	45.6772	28.0353
ASHG19AP1B108725865V5	0.50688	0.865421	1.59317	up	IL13RA1	protein_coding	725.9	517.61
ASHG19AP1B125362683V5	0.610714	0.876695	1.26269	up	CATG00000041257.1	protein_coding	1409.2	689.221
ASHG19AP1B100234400V5	0.218754	0.865421	1.19277	up	ZNF286A	protein_coding	221.175	175.133
ASHG19AP1B133132520V5	0.916782	0.973215	1.03973	up	COPZ2	protein_coding	54052	45632.5
ASHG19AP1B101959671V5	0.401952	0.865421	1.92761	up	RBMX2	protein_coding	1119.39	673.619
ASHG19AP1B108891982V5	0.935053	0.979178	1.01837	up	CBLC	protein_coding	580.071	498.323
ASHG19AP1B121742545V5	0.934756	0.979178	1.05716	up	TCP11L1	protein_coding	477.098	517.623
ASHG19AP1B111408373V5	0.63001	0.880475	1.64231	up	TM4SF20	protein_coding	60.3246	32.2992
ASHG19AP1B105629369V5	0.282554	0.865421	2.35039	up	PEX13	protein_coding	346.899	168.368
ASHG19AP1B140677464V5	0.380024	0.865421	1.35822	up	SLC25A1	protein_coding	31581.7	20467.5
ASHG19AP1B100239337V5	0.0165678	0.865421	1.23646	up	TSC2	protein_coding	114.651	81.1351
ASHG19AP1B109582383V5	0.999706	0.999814	1.00016	up	TPD52	protein_coding	5031.83	5217.1
ASHG19AP1B100989904V5	0.365651	0.865421	1.0924	up	ADGRA3	protein_coding	537.099	425.669
ASHG19AP1B100123484V5	0.0915528	0.865421	1.90585	up	HIST1H2AB	protein_coding	1490.93	687.076
ASHG19AP1B100174436V5	0.401174	0.865421	1.76782	up	FCF1	protein_coding	283.826	177.657
ASHG19AP1B100063693V5	0.0799158	0.865421	3.73932	up	LIMS1	protein_coding	31.3789	7.51236
ASHG19AP1B119611030V5	0.643278	0.883085	1.52455	up	HMGN2	protein_coding	23623.2	16582.9
ASHG19AP1B122091903V5	0.537516	0.865823	1.24661	up	ZNF324	protein_coding	686.879	568.11
ASHG19AP1B100125785V5	0.936201	0.979474	1.02009	up	ABI3	protein_coding	3151.77	2613.71
ASHG19AP1B110755433V5	0.872926	0.95861	1.06657	up	PPM1A	protein_coding	64.4196	60.0383
ASHG19AP1B105380200V5	0.344744	0.865421	2.08115	up	ARGLU1	protein_coding	30077.8	14940.6
ASHG19AP1B115850448V5	0.136209	0.865421	1.78312	up	UROC1	protein_coding	50.477	25.5369
ASHG19AP1B100198579V5	0.620032	0.877738	1.63096	up	HBG2	protein_coding	54.0685	33.0242
ASHG19AP1B100085276V5	0.460166	0.865421	1.25743	up	AP000349.1	protein_coding	150.73	81.5196
ASHG19AP1B104867582V5	0.298296	0.865421	2.1423	up	NFYA	protein_coding	49.4714	22.0422
ASHG19AP1B140442737V5	0.527959	0.865421	1.26141	up	CARF	protein_coding	384.534	263.374
ASHG19AP1B100028444V5	0.319811	0.865421	1.63563	up	HOXB7	protein_coding	25392	13684.6
ASHG19AP1B100180809V5	0.173422	0.865421	1.68644	up	CATG00000008967.1	protein_coding	86.2555	50.1984
ASHG19AP1B135491244V5	0.221775	0.865421	1.28131	up	SLC6A9	protein_coding	96567	70036
ASHG19AP1B122210456V5	0.555075	0.866203	1.21211	up	HOXA6	protein_coding	375.948	303.137
ASHG19AP1B100012077V5	0.712405	0.902103	1.27482	up	FRK	protein_coding	393.788	421.147
ASHG19AP1B124689108V5	0.930277	0.978092	1.02794	up	USHBP1	protein_coding	178.136	177.106
ASHG19AP1B141175696V5	0.534477	0.865699	1.09497	up	TEDC2	protein_coding	140.652	114.341
ASHG19AP1B121532491V5	0.315216	0.865421	1.51893	up	GUF1	protein_coding	95.6737	62.7314
ASHG19AP1B123351025V5	0.849552	0.94842	1.09985	up	NCS1	protein_coding	23.8589	22.3198
ASHG19AP1B126569370V5	0.252524	0.865421	1.88627	up	IGF2BP2	protein_coding	333.04	189.173
ASHG19AP1B108283187V5	0.856881	0.950665	1.05856	up	CATG00000034912.1	protein_coding	2322.06	1689.36
ASHG19AP1B100056939V5	0.651326	0.884999	1.07619	up	CATG00000093881.1	protein_coding	66.0158	57.363
ASHG19AP1B134773484V5	0.761234	0.920968	1.15616	up	TOP3A	protein_coding	136202	105384
ASHG19AP1B101692746V5	0.723731	0.905627	1.3188	up	LACTB	protein_coding	860.856	738.71
ASHG19AP1B100006013V5	0.673427	0.889549	1.52761	up	GRIN2C	protein_coding	65.2828	38.8346
ASHG19AP1B132368807V5	0.341734	0.865421	1.27041	up	ETV4	protein_coding	38.6422	29.0017
ASHG19AP1B110039936V5	0.192406	0.865421	2.02173	up	CARD14	protein_coding	252.987	114.997
ASHG19AP1B107871377V5	0.259451	0.865421	2.9187	up	NIFK	protein_coding	1383.86	554.09
ASHG19AP1B131229027V5	0.480578	0.865421	1.3868	up	RNF138	protein_coding	20585.5	14729.7
ASHG19AP1B124538737V5	0.173408	0.865421	2.34663	up	SEMA5A	protein_coding	152.792	59.4478
ASHG19AP1B119338056V5	0.185397	0.865421	1.39008	up	PGGT1B	protein_coding	195.776	145.248
ASHG19AP1B121449531V5	0.932005	0.9787	1.02676	up	ARHGAP39	protein_coding	40.2544	36.7517
ASHG19AP1B120417632V5	0.0633572	0.865421	1.78793	up	DONSON	protein_coding	455.58	246.055
ASHG19AP1B102837162V5	0.394539	0.865421	2.43697	up	HOXA1	protein_coding	1216.78	610.864
ASHG19AP1B100007657V5	0.907009	0.971091	1.13102	up	TCIM	protein_coding	507.98	456.334
ASHG19AP1B115112371V5	0.468503	0.865421	2.21043	up	CATG00000049669.1	protein_coding	1159.69	599.346
ASHG19AP1B106062131V5	0.566213	0.866677	1.11854	up	MAP2K4	protein_coding	27.174	22.7432
ASHG19AP1B100036552V5	0.715598	0.903202	1.12462	up	NR2F2	protein_coding	206.755	181.253
ASHG19AP1B104185848V5	0.637905	0.882094	1.64045	up	ERMARD	protein_coding	5958.65	4375.53
ASHG19AP1B111569301V5	0.247251	0.865421	1.64474	up	ZFP36L1	protein_coding	5942.6	3709.41
ASHG19AP1B103773293V5	0.166758	0.865421	2.93952	up	RAD18	protein_coding	343.005	129.724
ASHG19AP1B130343816V5	0.386398	0.865421	1.18057	up	NOXA1	protein_coding	1123.21	897.403
ASHG19AP1B113303712V5	0.171649	0.865421	4.9946	up	KNSTRN	protein_coding	6237.01	1480.95
ASHG19AP1B100142378V5	0.950841	0.985945	1.01458	up	MLLT11	protein_coding	604.236	662.444
ASHG19AP1B125039829V5	0.743504	0.913145	1.15516	up	SMCO2	protein_coding	283.907	174.614
ASHG19AP1B128147507V5	0.536344	0.865823	1.03939	up	SRSF1	protein_coding	235144	202443
ASHG19AP1B135057380V5	0.354667	0.865421	1.71581	up	WDR90	protein_coding	181.954	111.748
ASHG19AP1B140120465V5	0.199592	0.865421	1.97052	up	DLX1	protein_coding	605.923	322.133
ASHG19AP1B100154203V5	0.999853	0.999907	1.00013	up	GIMAP2	protein_coding	1719.33	2121.85
ASHG19AP1B137111339V5	0.875548	0.959608	1.05883	up	FAM208A	protein_coding	149.652	141.339
ASHG19AP1B125540082V5	0.85466	0.949934	1.23921	up	APOH	protein_coding	76.8349	52.6777
ASHG19AP1B105396057V5	0.357943	0.865421	1.55788	up	KYAT3	protein_coding	260.754	179.863
ASHG19AP1B138720751V5	0.345159	0.865421	2.89813	up	MPP1	protein_coding	12467.8	4735.92
ASHG19AP1B100111163V5	0.143174	0.865421	1.95513	up	TBC1D21	protein_coding	108.222	54.5319
ASHG19AP1B126433950V5	0.688089	0.894285	1.29444	up	RPS4X	protein_coding	103384	68436.8
ASHG19AP1B104155638V5	0.627649	0.879497	1.10101	up	NCAN	protein_coding	325.158	263.23
ASHG19AP1B100103776V5	0.466227	0.865421	1.71159	up	HSPA1B	protein_coding	47432.6	23232.4
ASHG19AP1B100144224V5	0.206124	0.865421	4.40825	up	NUFIP1	protein_coding	637.128	174.505
ASHG19AP1B106531769V5	0.851543	0.948954	1.14319	up	UQCRC2	protein_coding	8059.1	7717.89
ASHG19AP1B123525248V5	0.511525	0.865421	1.8648	up	COPB1	protein_coding	764.251	485.009
ASHG19AP1B121652803V5	0.538013	0.865942	2.11128	up	STAT6	protein_coding	11114.7	5238.41
ASHG19AP1B113357594V5	0.911874	0.972248	1.07504	up	DDB2	protein_coding	5145.25	5286.6
ASHG19AP1B137071440V5	0.436687	0.865421	1.41919	up	GTF3C5	protein_coding	161.299	100.922
ASHG19AP1B111046145V5	0.0945957	0.865421	2.01681	up	TPP2	protein_coding	320.079	160.995
ASHG19AP1B123672171V5	0.759295	0.920442	1.15911	up	SOD1	protein_coding	2033.66	1825.65
ASHG19AP1B128535554V5	0.0528981	0.865421	2.09074	up	ROBO3	protein_coding	27536.8	13200.3
ASHG19AP1B126468502V5	0.956526	0.98761	1.02163	up	C14orf132	protein_coding	199.865	149.935
ASHG19AP1B117897666V5	0.519396	0.865421	1.28565	up	PKIB	protein_coding	265.368	183.57
ASHG19AP1B105963293V5	0.631956	0.880936	1.40817	up	CDK11B	protein_coding	5201.71	4039.12
ASHG19AP1B141783517V5	0.0264439	0.865421	1.4262	up	SRRM1	protein_coding	62.751	41.4627
ASHG19AP1B100672322V5	0.340365	0.865421	1.27597	up	ANKRD13C	protein_coding	174.27	134.059
ASHG19AP1B121800975V5	0.912394	0.97234	1.01611	up	DMWD	protein_coding	858.28	740.774
ASHG19AP1B100041672V5	0.518375	0.865421	1.05209	up	EPO	protein_coding	47.2918	39.0382
ASHG19AP1B112327019V5	0.218495	0.865421	1.37775	up	INTS3	protein_coding	305.347	214.533
ASHG19AP1B100136935V5	0.0456016	0.865421	1.27557	up	KCNC3	protein_coding	103305	73492.6
ASHG19AP1B132685805V5	0.0675438	0.865421	4.72566	up	DTYMK	protein_coding	579.091	131.159
ASHG19AP1B100031787V5	0.0602106	0.865421	23.1345	up	INHBA	protein_coding	1816.38	80.1367
ASHG19AP1B100143296V5	0.617121	0.877335	1.10856	up	CATG00000112803.1	protein_coding	48.8288	39.6873
ASHG19AP1B135273755V5	0.14998	0.865421	1.09246	up	ENG	protein_coding	225.413	186.991
ASHG19AP1B126725054V5	0.10201	0.865421	2.05376	up	OIP5	protein_coding	433.837	214.147
ASHG19AP1B105336095V5	0.85661	0.950575	1.01833	up	EDEM1	protein_coding	283.701	271.79
ASHG19AP1B100021677V5	0.35523	0.865421	1.46734	up	SLC12A7	protein_coding	103677	68259.9
ASHG19AP1B111185466V5	0.859616	0.952428	1.03365	up	JTB	protein_coding	1596.51	1418.56
ASHG19AP1B113369186V5	0.716281	0.903208	1.11263	up	SORL1	protein_coding	121.178	106.596
ASHG19AP1B131628856V5	0.494063	0.865421	1.32489	up	FCN2	protein_coding	33.0939	22.918
ASHG19AP1B135608660V5	0.465825	0.865421	1.61644	up	BET1	protein_coding	3560.5	2528.38
ASHG19AP1B109028721V5	0.708568	0.901544	1.17886	up	PPP1R9A	protein_coding	41.653	33.7312
ASHG19AP1B104667458V5	0.399574	0.865421	1.75682	up	PTPN11	protein_coding	110.574	64.6185
ASHG19AP1B117301090V5	0.0326721	0.865421	7.1121	up	MAGEA6	protein_coding	217.407	36.1645
ASHG19AP1B125064642V5	0.330998	0.865421	2.06041	up	SAAL1	protein_coding	82.9513	42.4337
ASHG19AP1B116098828V5	0.32688	0.865421	1.31481	up	POMK	protein_coding	61.0387	45.3277
ASHG19AP1B115942692V5	0.694963	0.896802	1.30318	up	FUNDC2	protein_coding	95.6506	83.8054
ASHG19AP1B100079720V5	0.421656	0.865421	1.60059	up	PRDM12	protein_coding	165.094	128.34
ASHG19AP1B100113647V5	0.181116	0.865421	3.78428	up	MARS2	protein_coding	4977.01	1665.26
ASHG19AP1B116474186V5	0.417247	0.865421	1.46499	up	PBDC1	protein_coding	1690.44	1208.19
ASHG19AP1B127634051V5	0.711836	0.902048	1.11424	up	ZNF728	protein_coding	860.044	734.833
ASHG19AP1B112713128V5	0.176101	0.865421	1.65626	up	PTMA	protein_coding	192752	112267
ASHG19AP1B105236274V5	0.140822	0.865421	1.36428	up	MAN1C1	protein_coding	81.8336	49.183
ASHG19AP1B137295741V5	0.527777	0.865421	1.09926	up	TJP3	protein_coding	37.8398	30.852
ASHG19AP1B105119170V5	0.82942	0.943973	1.16455	up	ANKMY2	protein_coding	367.351	362.706
ASHG19AP1B100055898V5	0.387538	0.865421	2.94969	up	C6orf222	protein_coding	13275	4790.54
ASHG19AP1B113752757V5	0.626692	0.87935	1.07028	up	ZBTB38	protein_coding	108.589	96.7921
ASHG19AP1B113705311V5	0.00166301	0.818641	1.24376	up	KLK4	protein_coding	94432.9	69373.7
ASHG19AP1B141464360V5	0.464197	0.865421	1.87446	up	CNKSR1	protein_coding	28.1116	13.5446
ASHG19AP1B102434158V5	0.842203	0.946144	1.07803	up	ZSCAN30	protein_coding	30.0108	25.5739
ASHG19AP1B100022067V5	0.371146	0.865421	2.74448	up	PPL	protein_coding	3331.92	1415.34
ASHG19AP1B100219166V5	0.915984	0.973215	1.01561	up	CATG00000054736.1	protein_coding	146.776	130.587
ASHG19AP1B107444938V5	0.269735	0.865421	2.38129	up	C5orf15	protein_coding	926.753	472.235
ASHG19AP1B124187218V5	0.498127	0.865421	1.10708	up	SMIM30	protein_coding	419.2	343.613
ASHG19AP1B141878112V5	0.645067	0.883969	1.16479	up	NUDT16L1	protein_coding	103.31	90.0131
ASHG19AP1B100026955V5	0.54608	0.865942	1.66126	up	SRPRA	protein_coding	18684.1	12416.6
ASHG19AP1B141274476V5	0.298843	0.865421	1.74275	up	FADS3	protein_coding	78.7998	49.3745
ASHG19AP1B138575615V5	0.977237	0.993721	1.01003	up	AL121845.2	protein_coding	27.6994	27.3912
ASHG19AP1B106868368V5	0.619816	0.877679	1.08494	up	CTNNB1	protein_coding	2171.72	1894.98
ASHG19AP1B133641753V5	0.97595	0.993487	1.0156	up	SEMA6C	protein_coding	3518.73	3139.63
ASHG19AP1B118969064V5	0.57765	0.868315	1.17916	up	AANAT	protein_coding	62.9706	52.799
ASHG19AP1B122002074V5	0.53486	0.865823	1.27689	up	FAM136A	protein_coding	333.345	272.865
ASHG19AP1B122131050V5	0.696776	0.897268	1.28327	up	RTCB	protein_coding	1811.27	1578.6
ASHG19AP1B100056938V5	0.953704	0.986509	1.06202	up	CATG00000074073.1	protein_coding	29355.2	9662.52
ASHG19AP1B128974850V5	0.593103	0.873353	1.14877	up	PEAR1	protein_coding	43188.7	33649.3
ASHG19AP1B138822173V5	0.493604	0.865421	1.33284	up	IGFBP6	protein_coding	171.248	122.705
ASHG19AP1B120680811V5	0.796489	0.93155	1.05517	up	BTN3A2	protein_coding	134.979	121.247
ASHG19AP1B129378887V5	0.692688	0.895506	1.05946	up	BCAT1	protein_coding	234.402	187.401
ASHG19AP1B136899336V5	0.916169	0.973215	1.11802	up	NME2	protein_coding	8077.16	4270.65
ASHG19AP1B111852981V5	0.376224	0.865421	1.18112	up	TUT7	protein_coding	430.557	336.865
ASHG19AP1B124343194V5	0.347972	0.865421	1.57644	up	CHMP2B	protein_coding	2236.84	1550.94
ASHG19AP1B105297852V5	0.346211	0.865421	1.30575	up	DHX30	protein_coding	90.7536	61.765
ASHG19AP1B119642320V5	0.393512	0.865421	1.57065	up	PPP5D1	protein_coding	106.716	71.3762
ASHG19AP1B111372703V5	0.528101	0.865421	1.38234	up	VEGFD	protein_coding	33.4327	23.8114
ASHG19AP1B100154462V5	0.204336	0.865421	3.55978	up	CCND1	protein_coding	42116.5	10464.8
ASHG19AP1B100217831V5	0.984382	0.994613	1.01726	up	MAGEH1	protein_coding	2509.87	2851.19
ASHG19AP1B105710485V5	0.398381	0.865421	2.08119	up	ZNF30	protein_coding	42.6604	22.1685
ASHG19AP1B136867444V5	0.391283	0.865421	1.13663	up	TREX1	protein_coding	82.9574	67.5895
ASHG19AP1B102431034V5	0.493022	0.865421	1.60241	up	FAM221A	protein_coding	199.896	134.228
ASHG19AP1B100176476V5	0.933743	0.979178	1.03189	up	TPBG	protein_coding	169.789	174.262
ASHG19AP1B136063185V5	0.709807	0.902044	1.27332	up	CRIP3	protein_coding	132.286	117.828
ASHG19AP1B100484289V5	0.241606	0.865421	1.42537	up	DTX2	protein_coding	176.78	126.464
ASHG19AP1B100251726V5	0.0607882	0.865421	3.28247	up	HIST1H4G	protein_coding	346.563	115.154
ASHG19AP1B115369874V5	0.627784	0.879615	1.2216	up	CDC37L1	protein_coding	751.369	652.418
ASHG19AP1B123149485V5	0.999547	0.9998	1.00013	up	PHKA1	protein_coding	81.2574	79.4978
ASHG19AP1B118780651V5	0.365566	0.865421	1.46595	up	CBLN1	protein_coding	41.0369	28.4096
ASHG19AP1B113865659V5	0.353676	0.865421	1.77295	up	ZFP62	protein_coding	83.3195	46.0143
ASHG19AP1B120928920V5	0.181768	0.865421	2.16135	up	SPAG5	protein_coding	48.4339	21.791
ASHG19AP1B103116653V5	0.728576	0.907074	1.06031	up	AOX1	protein_coding	28.201	23.5975
ASHG19AP1B126678554V5	0.532012	0.865421	1.08429	up	YPEL3	protein_coding	288.843	214.202
ASHG19AP1B120067811V5	0.502658	0.865421	1.63385	up	SNX19	protein_coding	2338.31	1701.7
ASHG19AP1B101503740V5	0.0300027	0.865421	7.1867	up	ASPM	protein_coding	381.599	56.9903
ASHG19AP1B100040850V5	0.908642	0.971218	1.02355	up	DNAJC6	protein_coding	46.0585	43.0501
ASHG19AP1B122912365V5	0.511039	0.865421	1.26578	up	SP140L	protein_coding	91.2554	71.4681
ASHG19AP1B110504092V5	0.746973	0.91498	1.10952	up	MPIG6B	protein_coding	38.4861	33.1157
ASHG19AP1B115105088V5	0.552254	0.865942	1.12525	up	ARHGAP19-SLIT1	protein_coding	73.066	57.1822
ASHG19AP1B113062001V5	0.0706498	0.865421	1.87258	up	GRWD1	protein_coding	207.551	110.943
ASHG19AP1B121033179V5	0.616019	0.877335	1.05758	up	HOXA13	protein_coding	202943	169883
ASHG19AP1B116989500V5	0.297695	0.865421	1.59745	up	LRP8	protein_coding	3299.52	2159.05
ASHG19AP1B100070054V5	0.352862	0.865421	1.22276	up	GINS2	protein_coding	258.663	204.961
ASHG19AP1B103260696V5	0.252676	0.865421	2.12356	up	USP12	protein_coding	1677.76	806.252
ASHG19AP1B133066188V5	0.715798	0.903208	1.19247	up	ANXA2	protein_coding	43.3499	24.8672
ASHG19AP1B113524092V5	0.205157	0.865421	1.20556	up	TADA1	protein_coding	139.657	111.793
ASHG19AP1B118920740V5	0.850252	0.948517	1.16176	up	SYF2	protein_coding	1211.17	1284.42
ASHG19AP1B123987087V5	0.396778	0.865421	2.49999	up	RSL1D1	protein_coding	6080.33	2802.55
ASHG19AP1B100112564V5	0.236951	0.865421	2.93242	up	ZNF696	protein_coding	619.967	238.804
ASHG19AP1B101903462V5	0.329374	0.865421	1.5164	up	PTPRE	protein_coding	2687.21	1118.92
ASHG19AP1B141062220V5	0.609637	0.876695	1.19407	up	RPA2	protein_coding	53.3211	44.3645
ASHG19AP1B132611905V5	0.341509	0.865421	1.33716	up	USP21	protein_coding	71.2751	51.011
ASHG19AP1B104360497V5	0.191078	0.865421	3.05603	up	RBMX	protein_coding	114.732	38.7487
ASHG19AP1B123902081V5	0.495168	0.865421	1.43041	up	MICU2	protein_coding	342.174	293.577
ASHG19AP1B137697729V5	0.00693852	0.865421	1.2679	up	ATG4D	protein_coding	136.892	96.8568
ASHG19AP1B125520674V5	0.535625	0.865823	2.0074	up	TSG101	protein_coding	5844.41	3429.32
ASHG19AP1B119385167V5	0.473351	0.865421	1.94901	up	SMIM4	protein_coding	1661.69	993.183
ASHG19AP1B100069740V5	0.517464	0.865421	1.23619	up	SDCBP2	protein_coding	93.2527	77.4078
ASHG19AP1B110552203V5	0.5913	0.873275	1.47848	up	AP001273.2	protein_coding	847.216	650.386
ASHG19AP1B100075510V5	0.0361712	0.865421	1.53368	up	RGL2	protein_coding	305.479	190.641
ASHG19AP1B100094630V5	0.885503	0.962298	1.11536	up	ARPIN	protein_coding	176.037	168.535
ASHG19AP1B106616743V5	0.653506	0.885862	1.02072	up	P3H4	protein_coding	139.167	114.955
ASHG19AP1B119162740V5	0.73968	0.911287	1.41233	up	RPS3	protein_coding	35251.4	22376
ASHG19AP1B131987832V5	0.78446	0.927982	1.24534	up	PRRT3	protein_coding	13.9058	10.7096
ASHG19AP1B100130387V5	0.357787	0.865421	2.76834	up	PLEKHA7	protein_coding	133.376	49.1616
ASHG19AP1B100150302V5	0.460079	0.865421	1.4554	up	SLC38A9	protein_coding	119.827	80.2563
ASHG19AP1B104488773V5	0.0894722	0.865421	1.87829	up	WDFY3	protein_coding	107.25	47.167
ASHG19AP1B118289004V5	0.30895	0.865421	2.0859	up	SPATA5L1	protein_coding	1125.31	625.163
ASHG19AP1B100180518V5	0.812683	0.937007	1.07414	up	YY2	protein_coding	213062	174451
ASHG19AP1B107195106V5	0.200829	0.865421	2.08412	up	DNAJA2	protein_coding	245.24	116.221
ASHG19AP1B114158643V5	0.615991	0.877335	1.10893	up	NUP188	protein_coding	112.546	96.0477
ASHG19AP1B130875794V5	0.885229	0.962282	1.07364	up	BHMT2	protein_coding	118432	91715.9
ASHG19AP1B100281373V5	0.900586	0.968707	1.00745	up	BMP1	protein_coding	93.5913	85.083
ASHG19AP1B121279708V5	0.427827	0.865421	1.31712	up	DDA1	protein_coding	6675.62	4538.06
ASHG19AP1B102981490V5	0.097869	0.865421	4.84047	up	SPINK4	protein_coding	17457.9	1475.85
ASHG19AP1B100238243V5	0.509387	0.865421	1.11158	up	MARS	protein_coding	25.4209	19.8347
ASHG19AP1B100256349V5	0.184409	0.865421	1.24643	up	C19orf44	protein_coding	61.8653	47.5982
ASHG19AP1B109602765V5	0.849768	0.948492	1.20424	up	ARFGAP1	protein_coding	11254.5	4009.34
ASHG19AP1B116783084V5	0.345687	0.865421	2.36775	up	DDX56	protein_coding	18722.1	8611.27
ASHG19AP1B110198325V5	0.680795	0.891784	1.30581	up	TMEM200A	protein_coding	366.476	297.576
ASHG19AP1B130813636V5	0.292939	0.865421	1.27544	up	GBF1	protein_coding	579.555	439.463
ASHG19AP1B113956369V5	0.187124	0.865421	2.87029	up	FXYD6-FXYD2	protein_coding	64.224	18.3988
ASHG19AP1B105934460V5	0.988454	0.99614	1.0015	up	ZNF511	protein_coding	744.176	650.238
ASHG19AP1B117101239V5	0.356056	0.865421	2.04781	up	COMMD8	protein_coding	202.716	115.543
ASHG19AP1B103701711V5	0.791245	0.929695	1.27088	up	AC009690.1	protein_coding	14.8322	11.8629
ASHG19AP1B102703334V5	0.172802	0.865421	1.71874	up	KLHL42	protein_coding	1060.57	630.526
ASHG19AP1B124145453V5	0.722822	0.905475	1.17011	up	ZNF155	protein_coding	291.369	258.725
ASHG19AP1B104640726V5	0.400795	0.865421	1.67635	up	GPX2	protein_coding	3346.95	2156.9
ASHG19AP1B100312441V5	0.121056	0.865421	1.37423	up	CATG00000065460.1	protein_coding	67.1844	46.6755
ASHG19AP1B113787838V5	0.24679	0.865421	3.01589	up	RCC2	protein_coding	1102.52	421.653
ASHG19AP1B117661546V5	0.81101	0.93664	1.04687	up	RWDD1	protein_coding	2144.19	1889.7
ASHG19AP1B113096174V5	0.530893	0.865421	1.21326	up	SCN1B	protein_coding	181.909	150.351
ASHG19AP1B100046012V5	0.402581	0.865421	2.69463	up	IFNLR1	protein_coding	8467.51	3483.85
ASHG19AP1B125317265V5	0.336849	0.865421	1.36522	up	OR6C3	protein_coding	43.0862	22.7515
ASHG19AP1B100114018V5	0.615215	0.877335	1.04666	up	CATG00000004485.1	protein_coding	242.182	205.389
ASHG19AP1B101870208V5	0.400985	0.865421	2.01801	up	SSR1	protein_coding	18232.6	10328.8
ASHG19AP1B100208895V5	0.869504	0.95726	1.06973	up	TAS2R40	protein_coding	44.339	27.4979
ASHG19AP1B100131235V5	0.573986	0.868315	1.37095	up	GJC3	protein_coding	562.721	435.818
ASHG19AP1B104872631V5	0.537331	0.865823	1.41217	up	PHTF2	protein_coding	41.462	28.7213
ASHG19AP1B100009751V5	0.448679	0.865421	1.13978	up	CATG00000074344.1	protein_coding	31.1379	23.2957
ASHG19AP1B105121476V5	0.112793	0.865421	2.57003	up	TWNK	protein_coding	21.9623	6.87024
ASHG19AP1B124133622V5	0.242126	0.865421	1.30283	up	ARHGEF12	protein_coding	91.3828	67.0506
ASHG19AP1B116163214V5	0.808825	0.93617	1.20891	up	DEFB110	protein_coding	33.4066	25.068
ASHG19AP1B108594784V5	0.156364	0.865421	1.76385	up	PASK	protein_coding	63.0907	36.1711
ASHG19AP1B126126295V5	0.488344	0.865421	1.22184	up	ZNF385A	protein_coding	174.747	139.646
ASHG19AP1B100150286V5	0.429734	0.865421	1.32189	up	TCERG1L	protein_coding	195.433	152.331
ASHG19AP1B139584021V5	0.246348	0.865421	1.34604	up	ALKBH6	protein_coding	80.1894	58.4581
ASHG19AP1B105796181V5	0.159136	0.865421	3.45026	up	PPA1	protein_coding	34119.7	9662.42
ASHG19AP1B100119187V5	0.367389	0.865421	1.98851	up	RBAK	protein_coding	2511.35	1551.85
ASHG19AP1B134114852V5	0.298388	0.865421	1.5468	up	S100A6	protein_coding	200.669	137.962
ASHG19AP1B101115828V5	0.295654	0.865421	1.78209	up	INTS8	protein_coding	714.422	474.884
ASHG19AP1B110470593V5	0.443319	0.865421	1.20939	up	LRP10	protein_coding	197.241	161.956
ASHG19AP1B123049698V5	0.802663	0.933644	1.06065	up	PPP1CB	protein_coding	257.722	213.531
ASHG19AP1B112519053V5	0.437527	0.865421	1.51034	up	ZNF610	protein_coding	1221.67	906.112
ASHG19AP1B131461168V5	0.206282	0.865421	1.25894	up	DCX	protein_coding	34.1775	22.3127
ASHG19AP1B100132279V5	0.339799	0.865421	3.74127	up	UGT2B15	protein_coding	129.118	23.9967
ASHG19AP1B128238476V5	0.233113	0.865421	3.27324	up	FAM57A	protein_coding	3267.76	1135.94
ASHG19AP1B130079062V5	0.352169	0.865421	1.66282	up	IDI1	protein_coding	1525.67	978.219
ASHG19AP1B103322141V5	0.333833	0.865421	1.73173	up	TSR2	protein_coding	80.1616	47.1557
ASHG19AP1B107163569V5	0.599193	0.874734	1.46083	up	GCFC2	protein_coding	162.207	111.313
ASHG19AP1B100207377V5	0.341894	0.865421	3.98842	up	TIGD3	protein_coding	467.582	124.322
ASHG19AP1B105763377V5	0.728865	0.907202	1.50756	up	EFEMP2	protein_coding	2385.98	1889.01
ASHG19AP1B124823637V5	0.288905	0.865421	1.2985	up	TOB1	protein_coding	180.95	140.186
ASHG19AP1B100038046V5	0.69633	0.897122	1.12324	up	CATG00000043259.1	protein_coding	774.489	715.016
ASHG19AP1B132377093V5	0.397696	0.865421	2.11358	up	EHMT1	protein_coding	5338.71	3140.8
ASHG19AP1B107020366V5	0.277946	0.865421	1.3735	up	ZNF460	protein_coding	184.775	127.815
ASHG19AP1B123051279V5	0.530078	0.865421	1.27049	up	ZBED1	protein_coding	794.328	650.441
ASHG19AP1B113242613V5	0.977176	0.993721	1.01183	up	RBM48	protein_coding	389.926	423.91
ASHG19AP1B106367549V5	0.462848	0.865421	1.28125	up	GNA13	protein_coding	290.624	231.745
ASHG19AP1B130526987V5	0.659395	0.886927	1.03491	up	NRL	protein_coding	7497.22	6058.5
ASHG19AP1B125067522V5	0.456867	0.865421	1.80119	up	IRGQ	protein_coding	5431.95	3490.95
ASHG19AP1B100140589V5	0.992131	0.997568	1.00767	up	DNAJB7	protein_coding	36.7478	40.8521
ASHG19AP1B100303445V5	0.237769	0.865421	1.67981	up	CETP	protein_coding	842.225	369.522
ASHG19AP1B109058006V5	0.454614	0.865421	1.66535	up	PYGO2	protein_coding	77.3502	47.4323
ASHG19AP1B118969820V5	0.331815	0.865421	1.65413	up	TRIM21	protein_coding	51.38	31.0214
ASHG19AP1B121941926V5	0.418639	0.865421	1.1042	up	NPHP3-ACAD11	protein_coding	40.7865	34.8467
ASHG19AP1B116841489V5	0.527621	0.865421	1.43651	up	SHQ1	protein_coding	108.52	79.5183
ASHG19AP1B105343450V5	0.227845	0.865421	2.20508	up	ETS1	protein_coding	146.74	65.9828
ASHG19AP1B133861561V5	0.17559	0.865421	2.14541	up	MED15	protein_coding	48821.1	20179.3
ASHG19AP1B113873297V5	0.65243	0.885676	1.03278	up	DTHD1	protein_coding	45.6641	40.8361
ASHG19AP1B100057851V5	0.869271	0.957065	1.07647	up	UBE2K	protein_coding	11700	10235.8
ASHG19AP1B100179444V5	0.145866	0.865421	2.064	up	ACTL10	protein_coding	471.27	234.257
ASHG19AP1B112942652V5	0.309848	0.865421	3.18867	up	SNRNP40	protein_coding	2307.08	862.065
ASHG19AP1B100215917V5	0.333794	0.865421	2.38862	up	TFB2M	protein_coding	8425.44	4183.88
ASHG19AP1B134820983V5	0.529289	0.865421	1.58462	up	HBE1	protein_coding	418.498	298.747
ASHG19AP1B101311842V5	0.299664	0.865421	1.19169	up	AHNAK2	protein_coding	162.209	113.266
ASHG19AP1B115508387V5	0.499999	0.865421	1.53108	up	STYXL1	protein_coding	181.446	124.829
ASHG19AP1B135250408V5	0.270467	0.865421	1.36578	up	POLI	protein_coding	171.213	120.892
ASHG19AP1B101119591V5	0.564501	0.866677	1.16903	up	HTRA1	protein_coding	162.276	139.428
ASHG19AP1B114928443V5	0.380806	0.865421	1.85309	up	ATP6AP2	protein_coding	20252.2	11953
ASHG19AP1B118535472V5	0.302368	0.865421	2.48569	up	FUCA2	protein_coding	561.66	261.154
ASHG19AP1B113456164V5	0.513484	0.865421	1.94471	up	RNF157	protein_coding	1534.93	919.332
ASHG19AP1B109433027V5	0.127543	0.865421	3.246	up	STRAP	protein_coding	1224.55	400.547
ASHG19AP1B102254090V5	0.0614196	0.865421	1.37228	up	ZNF367	protein_coding	103.338	71.8058
ASHG19AP1B127377666V5	0.674761	0.890123	1.35007	up	POLR3D	protein_coding	5169.09	3691.34
ASHG19AP1B100017448V5	0.106111	0.865421	2.834	up	PTP4A3	protein_coding	11981.9	4855.91
ASHG19AP1B123002823V5	0.669924	0.888442	1.0712	up	GRIN3A	protein_coding	39.8827	32.4154
ASHG19AP1B100007946V5	0.710227	0.902044	1.11215	up	GDPGP1	protein_coding	141.634	129.165
ASHG19AP1B116015882V5	0.663306	0.888015	1.10816	up	RBM44	protein_coding	93.7372	79.3886
ASHG19AP1B100082349V5	0.0428365	0.865421	2.23693	up	INHBB	protein_coding	89.9526	41.1819
ASHG19AP1B103957223V5	0.680536	0.891784	1.20744	up	BLOC1S6	protein_coding	62.1598	51.3912
ASHG19AP1B100005408V5	0.214353	0.865421	4.84679	up	NCAPD3	protein_coding	8479.55	2085.97
ASHG19AP1B100241827V5	0.772425	0.92448	1.10899	up	SH2D3A	protein_coding	111.133	100.812
ASHG19AP1B100028494V5	0.701363	0.899345	1.16707	up	AC008687.4	protein_coding	129.953	107.447
ASHG19AP1B121450996V5	0.85919	0.95207	1.03225	up	SLC5A12	protein_coding	204.963	184.766
ASHG19AP1B100169510V5	0.1214	0.865421	2.26129	up	MRPS23	protein_coding	1038.23	453.552
ASHG19AP1B100086309V5	0.897198	0.967237	1.10669	up	IP6K2	protein_coding	18915.6	17975.6
ASHG19AP1B123812913V5	0.232038	0.865421	3.08185	up	HNRNPU	protein_coding	7551.1	3110.99
ASHG19AP1B105971248V5	0.395696	0.865421	1.8714	up	FAM133B	protein_coding	3276.97	2148.61
ASHG19AP1B136933668V5	0.554197	0.865942	1.17094	up	MAPRE3	protein_coding	5666.35	3289.21
ASHG19AP1B100102680V5	0.20141	0.865421	3.17314	up	TMEM151A	protein_coding	1928.96	716.426
ASHG19AP1B105262014V5	0.0370335	0.865421	1.78371	up	TMTC4	protein_coding	72.8141	38.9266
ASHG19AP1B100046251V5	0.652735	0.885862	1.56181	up	HPDL	protein_coding	2405.21	1809.51
ASHG19AP1B100039437V5	0.392078	0.865421	1.48418	up	GPATCH2L	protein_coding	917.146	708.047
ASHG19AP1B100240931V5	0.836395	0.945445	1.20256	up	ANKRD28	protein_coding	308.105	303.883
ASHG19AP1B134936573V5	0.141723	0.865421	1.94697	up	IGFBP2	protein_coding	211.952	100.116
ASHG19AP1B140607708V5	0.727915	0.906739	1.22518	up	BCL2L2-PABPN1	protein_coding	25.8487	20.0742
ASHG19AP1B108003262V5	0.426174	0.865421	1.91064	up	KIAA1586	protein_coding	574.853	338.957
ASHG19AP1B102121175V5	0.140891	0.865421	1.99819	up	ARL11	protein_coding	31.011	14.5173
ASHG19AP1B116361173V5	0.330017	0.865421	2.50299	up	PDCD2	protein_coding	9219.42	4294.88
ASHG19AP1B116839414V5	0.226474	0.865421	4.02831	up	ACP1	protein_coding	3354.1	1020.64
ASHG19AP1B103778445V5	0.836479	0.945445	1.11059	up	DDX20	protein_coding	1119.02	724.422
ASHG19AP1B112966093V5	0.170177	0.865421	1.10012	up	SEH1L	protein_coding	510.086	442.033
ASHG19AP1B103062953V5	0.620145	0.877809	1.36705	up	C9orf78	protein_coding	347.516	278.067
ASHG19AP1B106966156V5	0.229587	0.865421	1.21386	up	ZDHHC23	protein_coding	192.398	152.089
ASHG19AP1B107018311V5	0.15585	0.865421	1.28693	up	FAM111B	protein_coding	409.584	310.644
ASHG19AP1B109733100V5	0.171073	0.865421	1.30629	up	SWT1	protein_coding	38.494	25.8385
ASHG19AP1B127412990V5	0.536577	0.865823	1.6644	up	PARP14	protein_coding	438.111	379.147
ASHG19AP1B109273998V5	0.260727	0.865421	2.25635	up	B3GLCT	protein_coding	47.3968	20.7406
ASHG19AP1B114851057V5	0.154755	0.865421	1.4876	up	TMC7	protein_coding	34.4915	21.2896
ASHG19AP1B142270403V5	0.139247	0.865421	1.53892	up	VKORC1L1	protein_coding	156.84	100.554
ASHG19AP1B100142943V5	0.677455	0.891584	1.4855	up	CATG00000101265.1	protein_coding	16.1834	11.9921
ASHG19AP1B115075470V5	0.886413	0.962883	1.24671	up	C1QTNF9	protein_coding	1948.83	1044.62
ASHG19AP1B100008114V5	0.945085	0.983169	1.10832	up	NUPR2	protein_coding	361.297	250.076
ASHG19AP1B137382200V5	0.313016	0.865421	2.08196	up	TCF12	protein_coding	193.161	91.735
ASHG19AP1B113022200V5	0.480985	0.865421	1.52025	up	CCDC22	protein_coding	207.661	145.749
ASHG19AP1B100485421V5	0.173242	0.865421	3.58654	up	POLE2	protein_coding	124.567	36.3778
ASHG19AP1B116161011V5	0.909761	0.971765	1.04837	up	WDHD1	protein_coding	22.094	19.505
ASHG19AP1B100046790V5	0.84074	0.945762	1.08383	up	AC025278.1	protein_coding	126273	100843
ASHG19AP1B126866688V5	0.232143	0.865421	1.57534	up	RAB3GAP2	protein_coding	114.911	71.6808
ASHG19AP1B113592321V5	0.0295854	0.865421	1.14	up	SHANK2	protein_coding	299.115	230.68
ASHG19AP1B109643840V5	0.198328	0.865421	1.49838	up	PPP1R37	protein_coding	95.7009	62.9892
ASHG19AP1B109859437V5	0.123693	0.865421	1.93498	up	CCNT1	protein_coding	116.291	59.153
ASHG19AP1B110073091V5	0.00648046	0.861909	1.1668	up	HMGA2	protein_coding	166.854	140.009
ASHG19AP1B137129463V5	0.0598246	0.865421	1.56454	up	ATXN2L	protein_coding	44.395	25.5241
ASHG19AP1B143369595V5	0.0444945	0.865421	1.51209	up	ENO1	protein_coding	67.5875	43.2033
ASHG19AP1B114929654V5	0.382696	0.865421	1.76077	up	ALG12	protein_coding	316.572	114.078
ASHG19AP1B115916655V5	0.565025	0.866677	1.24085	up	NSMF	protein_coding	95.0368	74.643
ASHG19AP1B132659850V5	0.670198	0.888532	1.13879	up	SLC5A11	protein_coding	307.103	283.82
ASHG19AP1B113786845V5	0.33741	0.865421	2.41364	up	MCMDC2	protein_coding	17.609	6.36318
ASHG19AP1B118411529V5	0.181157	0.865421	1.5093	up	TRRAP	protein_coding	44.4577	28.0276
ASHG19AP1B109334375V5	0.922264	0.975427	1.06379	up	MTOR	protein_coding	107.357	123.2
ASHG19AP1B115412414V5	0.158127	0.865421	1.09846	up	FIG4	protein_coding	1411.06	1224.45
ASHG19AP1B100116610V5	0.739504	0.911218	1.08579	up	RAD50	protein_coding	629.624	567.783
ASHG19AP1B100569986V5	0.180054	0.865421	1.6632	up	PPFIBP1	protein_coding	65.0794	38.4099
ASHG19AP1B105116628V5	0.717416	0.903367	1.14613	up	ZNF862	protein_coding	44.9415	38.4452
ASHG19AP1B132271719V5	0.404224	0.865421	1.81213	up	ERVK3-1	protein_coding	57.1105	32.4853
ASHG19AP1B115361257V5	0.502704	0.865421	1.14647	up	EBI3	protein_coding	8408.47	5318.11
ASHG19AP1B100425242V5	0.855581	0.950008	1.06343	up	MECOM	protein_coding	77.3822	52.5335
ASHG19AP1B129665249V5	0.351502	0.865421	1.34638	up	WDR45	protein_coding	103.47	72.9283
ASHG19AP1B100167755V5	0.301327	0.865421	1.11831	up	SPATC1L	protein_coding	127.45	102.723
ASHG19AP1B100373704V5	0.27632	0.865421	1.97385	up	ZC3H11A	protein_coding	117.394	60.6562
ASHG19AP1B127045183V5	0.349684	0.865421	1.32789	up	PPP3CA	protein_coding	225.988	179.89
ASHG19AP1B119270718V5	0.318348	0.865421	2.31463	up	SYCE2	protein_coding	38.9373	13.4455
ASHG19AP1B114755994V5	0.125796	0.865421	3.90316	up	GMPS	protein_coding	659.55	192.305
ASHG19AP1B135127340V5	0.0694082	0.865421	3.61697	up	PLCB1	protein_coding	90.9066	25.5072
ASHG19AP1B132449362V5	0.541715	0.865942	1.62133	up	CYB561	protein_coding	6006.52	4037.93
ASHG19AP1B141609074V5	0.498079	0.865421	1.04812	up	ECI2	protein_coding	90.3868	70.5823
ASHG19AP1B103755063V5	0.38342	0.865421	1.54004	up	CATG00000113630.1	protein_coding	142.662	94.2117
ASHG19AP1B119210705V5	0.656636	0.886727	1.37209	up	THYN1	protein_coding	165.618	133.065
ASHG19AP1B115942139V5	0.653202	0.885862	1.40358	up	COMTD1	protein_coding	11531	8818.15
ASHG19AP1B139253911V5	0.867401	0.956372	1.03277	up	CT45A8	protein_coding	140573	120941
ASHG19AP1B114903517V5	0.0165447	0.865421	1.64384	up	NR2F1	protein_coding	313.768	165.346
ASHG19AP1B100075971V5	0.07955	0.865421	1.83546	up	CATG00000079024.1	protein_coding	61700.5	30131.8
ASHG19AP1B106809546V5	0.320133	0.865421	1.69433	up	TMEM135	protein_coding	170.257	108.614
ASHG19AP1B115642604V5	0.270617	0.865421	2.07936	up	YARS2	protein_coding	490.067	261.98
ASHG19AP1B117053057V5	0.228378	0.865421	1.285	up	SUCLG1	protein_coding	105.425	72.0348
ASHG19AP1B106476362V5	0.211601	0.865421	1.20047	up	TEX2	protein_coding	241.446	193.605
ASHG19AP1B123038955V5	0.839129	0.945655	1.15014	up	PRSS1	protein_coding	65.2442	53.325
ASHG19AP1B100152243V5	0.399574	0.865421	1.16103	up	CATG00000039560.1	protein_coding	31.6424	20.7516
ASHG19AP1B124013723V5	0.324422	0.865421	1.82108	up	DDX23	protein_coding	490.678	296.59
ASHG19AP1B104828258V5	0.911115	0.972243	1.01608	up	ANKRD66	protein_coding	66.5803	58.3097
ASHG19AP1B136123574V5	0.549746	0.865942	1.36348	up	ZNF738	protein_coding	1777.62	1455.39
ASHG19AP1B108759737V5	0.213477	0.865421	2.66481	up	ANKEF1	protein_coding	197.423	79.5804
ASHG19AP1B120253498V5	0.294177	0.865421	1.29166	up	PMM2	protein_coding	53.196	30.5386
ASHG19AP1B111566937V5	0.0760062	0.865421	7.90269	up	INSIG1	protein_coding	1138.12	161.788
ASHG19AP1B128061760V5	0.516355	0.865421	1.87129	up	FAM173A	protein_coding	8742.97	5292.53
ASHG19AP1B108451338V5	0.346222	0.865421	1.95041	up	TNPO1	protein_coding	4565.14	2996.63
ASHG19AP1B100035735V5	0.787444	0.929103	1.13705	up	SERF1A	protein_coding	1158.41	1062.23
ASHG19AP1B101379149V5	0.791795	0.929718	1.2209	up	ZNF544	protein_coding	151.523	128.232
ASHG19AP1B118538096V5	0.530402	0.865421	1.29899	up	POLR2J	protein_coding	1206.35	942.468
ASHG19AP1B119704847V5	0.910021	0.971765	1.03874	up	RWDD2A	protein_coding	105.468	100.374
ASHG19AP1B120152351V5	0.203266	0.865421	2.39542	up	DHX34	protein_coding	34.5367	14.1435
ASHG19AP1B112619640V5	0.53444	0.865699	1.20058	up	TENT5D	protein_coding	18.3591	13.2269
ASHG19AP1B101452065V5	0.345137	0.865421	2.37216	up	IFT88	protein_coding	44.7295	18.3706
ASHG19AP1B108966976V5	0.628636	0.879815	1.32697	up	APPL1	protein_coding	530.303	452.78
ASHG19AP1B104463847V5	0.249429	0.865421	2.88521	up	GPATCH4	protein_coding	50.2584	18.4585
ASHG19AP1B105299856V5	0.267511	0.865421	1.10259	up	VSTM2L	protein_coding	90.0583	72.8157
ASHG19AP1B134699103V5	0.311273	0.865421	1.98867	up	TGOLN2	protein_coding	928.671	490.703
ASHG19AP1B100117066V5	0.478206	0.865421	1.51568	up	FKBP15	protein_coding	2026.98	1526.2
ASHG19AP1B100816168V5	0.569211	0.868107	1.60077	up	PSRC1	protein_coding	61.2545	36.9624
ASHG19AP1B121049999V5	0.990652	0.997108	1.0024	up	HAMP	protein_coding	44.2977	35.7631
ASHG19AP1B121400667V5	0.235442	0.865421	1.74501	up	FBXO28	protein_coding	455.753	279.673
ASHG19AP1B100188828V5	0.215275	0.865421	1.42094	up	SPPL2C	protein_coding	91.1851	60.8495
ASHG19AP1B100133441V5	0.10631	0.865421	1.81399	up	CATG00000092654.1	protein_coding	145.386	83.9403
ASHG19AP1B127448152V5	0.962753	0.990154	1.05089	up	MLF1	protein_coding	52.003	52.861
ASHG19AP1B142935962V5	0.959516	0.9892	1.03908	up	ADSSL1	protein_coding	126.144	138.406
ASHG19AP1B100224075V5	0.144941	0.865421	2.46189	up	RPL7L1	protein_coding	521.612	219.944
ASHG19AP1B130688135V5	0.447322	0.865421	1.48497	up	NDUFA13	protein_coding	174.654	123.925
ASHG19AP1B135455404V5	0.726243	0.906102	1.03043	up	CYB561D1	protein_coding	264717	236134
ASHG19AP1B104352646V5	0.834553	0.944913	1.1603	up	ATP6V1G3	protein_coding	43.0844	25.5779
ASHG19AP1B118969839V5	0.282352	0.865421	1.10002	up	NUP210	protein_coding	142932	117515
ASHG19AP1B105893746V5	0.560219	0.866555	1.32706	up	LRRC8B	protein_coding	100.114	78.1255
ASHG19AP1B102515575V5	0.683712	0.893064	1.42261	up	EIF1AY	protein_coding	10669.6	8755.94
ASHG19AP1B129684862V5	0.258236	0.865421	1.60894	up	ABHD16A	protein_coding	62.9795	36.2068
ASHG19AP1B106910455V5	0.388823	0.865421	1.58897	up	CLK2	protein_coding	96.8423	62.7148
ASHG19AP1B100180733V5	0.274734	0.865421	1.23003	up	AL451007.3	protein_coding	358.514	255.615
ASHG19AP1B125117787V5	0.253524	0.865421	2.59486	up	IQCB1	protein_coding	267.778	117.553
ASHG19AP1B100151506V5	0.491994	0.865421	1.67589	up	EEF1AKMT2	protein_coding	2010.21	1446.06
ASHG19AP1B110788712V5	0.71308	0.902172	1.11994	up	SMARCA1	protein_coding	1232.9	941.202
ASHG19AP1B100260664V5	0.356837	0.865421	1.58298	up	LFNG	protein_coding	96.632	63.0933
ASHG19AP1B100054163V5	0.823549	0.941339	1.0553	up	TNXB	protein_coding	1367.98	1091.16
ASHG19AP1B103746149V5	0.997939	0.999179	1.00105	up	RAB27B	protein_coding	207.473	154.712
ASHG19AP1B100016822V5	0.392605	0.865421	2.39817	up	MFSD4B	protein_coding	1316	699.382
ASHG19AP1B109242823V5	0.299587	0.865421	1.22523	up	EIF4ENIF1	protein_coding	137.37	111.262
ASHG19AP1B109197820V5	0.767458	0.922819	1.04004	up	HMGB4	protein_coding	53.4701	46.146
ASHG19AP1B106057681V5	0.362663	0.865421	1.29174	up	SLK	protein_coding	128.691	93.2334
ASHG19AP1B121396738V5	0.464617	0.865421	2.58204	up	C1orf35	protein_coding	3354.17	1536.9
ASHG19AP1B119775847V5	0.518777	0.865421	1.46619	up	GPBP1	protein_coding	1411.15	1118.89
ASHG19AP1B100065107V5	0.553269	0.865942	1.64427	up	NELFB	protein_coding	21515.6	13848.9
ASHG19AP1B100151872V5	0.742724	0.91265	1.23977	up	STMP1	protein_coding	2661.65	2088.93
ASHG19AP1B100098555V5	0.46576	0.865421	1.57119	up	PXDN	protein_coding	6179.41	4465.66
ASHG19AP1B105079444V5	0.0491971	0.865421	2.02449	up	RIPK2	protein_coding	242.142	114.74
ASHG19AP1B130350221V5	0.167672	0.865421	1.60533	up	PTMA	protein_coding	197758	117565
ASHG19AP1B100055349V5	0.545794	0.865942	1.29225	up	ODF3L1	protein_coding	104.648	60.7423
ASHG19AP1B132503952V5	0.309744	0.865421	2.9639	up	NFKBIB	protein_coding	956.189	369.557
ASHG19AP1B100009196V5	0.392583	0.865421	2.50188	up	TMEM170B	protein_coding	594.533	298.451
ASHG19AP1B117738831V5	0.135387	0.865421	1.2114	up	LNPEP	protein_coding	142.445	117.508
ASHG19AP1B100143733V5	0.547075	0.865942	1.40635	up	HSPA5	protein_coding	1211.88	1022.46
ASHG19AP1B132320114V5	0.40435	0.865421	1.21846	up	MIOS	protein_coding	1321.66	837.965
ASHG19AP1B103053312V5	0.528462	0.865421	1.46812	up	PODNL1	protein_coding	397.742	280.408
ASHG19AP1B122788619V5	0.538893	0.865942	1.8586	up	TMEM100	protein_coding	1391.05	861.391
ASHG19AP1B100060068V5	0.0756642	0.865421	1.14934	up	C10orf95	protein_coding	290.428	242.226
ASHG19AP1B100115347V5	0.295051	0.865421	1.38259	up	BRAP	protein_coding	170.7	105.35
ASHG19AP1B109443879V5	0.460186	0.865421	1.63637	up	RABEP1	protein_coding	869.873	600.995
ASHG19AP1B115508487V5	0.436352	0.865421	1.51981	up	TRMT5	protein_coding	50.9553	33.0544
ASHG19AP1B114038153V5	0.544184	0.865942	1.38399	up	CDK14	protein_coding	19.4576	13.3889
ASHG19AP1B128684860V5	0.619371	0.877679	1.216	up	ETV7	protein_coding	37.9246	29.9485
ASHG19AP1B119009854V5	0.757027	0.919609	1.17159	up	RRAS2	protein_coding	260.133	239.7
ASHG19AP1B113317968V5	0.272649	0.865421	1.91552	up	UGGT1	protein_coding	122.148	66.0157
ASHG19AP1B100035615V5	0.289522	0.865421	3.23479	up	CXCL10	protein_coding	3039.21	1336.21
ASHG19AP1B111583399V5	0.187191	0.865421	1.25069	up	ZMYM1	protein_coding	244.667	185.148
ASHG19AP1B117055832V5	0.75099	0.916508	1.24616	up	BAP1	protein_coding	27936.1	23012.9
ASHG19AP1B101320637V5	0.736495	0.910328	1.04219	up	UBQLN2	protein_coding	197595	174980
ASHG19AP1B133832918V5	0.386049	0.865421	1.62192	up	TLE2	protein_coding	840.865	568.943
ASHG19AP1B142398966V5	0.337634	0.865421	1.62989	up	EIF4H	protein_coding	3482.23	2311.34
ASHG19AP1B116472284V5	0.135692	0.865421	2.10834	up	ANKRD27	protein_coding	95.5452	46.5316
ASHG19AP1B125927990V5	0.343336	0.865421	1.71137	up	HCRTR2	protein_coding	47.3746	27.0606
ASHG19AP1B135763772V5	0.317418	0.865421	1.41344	up	ARPC2	protein_coding	1254.83	1026.8
ASHG19AP1B127157497V5	0.444735	0.865421	1.07477	up	RAB19	protein_coding	50.2386	43.2005
ASHG19AP1B112140258V5	0.00382775	0.818641	1.24617	up	HERC2	protein_coding	64.5203	44.2671
ASHG19AP1B118082387V5	0.420682	0.865421	1.53308	up	L3MBTL4	protein_coding	125.858	87.2215
ASHG19AP1B104738668V5	0.282473	0.865421	1.24018	up	GALP	protein_coding	9647.84	7257.8
ASHG19AP1B136143447V5	0.450573	0.865421	1.5205	up	EXOC3	protein_coding	168.791	112.009
ASHG19AP1B100291140V5	0.837573	0.945502	1.0661	up	SCO2	protein_coding	134.863	126.706
ASHG19AP1B102839441V5	0.511903	0.865421	1.0384	up	ZFAND5	protein_coding	329.42	276.695
ASHG19AP1B104922036V5	0.691324	0.894978	1.21285	up	SZRD1	protein_coding	99.2463	82.5697
ASHG19AP1B100161959V5	0.112188	0.865421	1.46321	up	CATG00000074207.1	protein_coding	146.771	92.6376
ASHG19AP1B117570774V5	0.217437	0.865421	1.58161	up	MYBL2	protein_coding	75.2969	48.6965
ASHG19AP1B119290737V5	0.0662868	0.865421	6.13677	up	SHROOM4	protein_coding	204.677	33.0024
ASHG19AP1B100133784V5	0.187258	0.865421	1.85753	up	AKAP11	protein_coding	31051.4	16243.2
ASHG19AP1B112844808V5	0.634402	0.881256	1.15746	up	C6	protein_coding	25.5189	13.4316
ASHG19AP1B100016922V5	0.283224	0.865421	2.49769	up	CLCF1	protein_coding	2655.82	1148.89
ASHG19AP1B100220026V5	0.0751928	0.865421	2.20983	up	GNAI3	protein_coding	529.073	235.826
ASHG19AP1B100045165V5	0.117732	0.865421	1.36984	up	SHLD1	protein_coding	6155.46	4912.92
ASHG19AP1B108069098V5	0.999176	0.999661	1.0001	up	CNIH2	protein_coding	147588	131838
ASHG19AP1B109094676V5	0.71863	0.903921	1.11314	up	SLC27A4	protein_coding	422.617	361.254
ASHG19AP1B137786485V5	0.517206	0.865421	1.21508	up	GPR146	protein_coding	44.714	32.8638
ASHG19AP1B111704502V5	0.685588	0.893625	1.1067	up	CATG00000082403.1	protein_coding	366.551	319.834
ASHG19AP1B115071191V5	0.379225	0.865421	1.05742	up	ZNF845	protein_coding	241.13	207.663
ASHG19AP1B127259947V5	0.282863	0.865421	2.83058	up	EIF4A1	protein_coding	13087.5	4655.53
ASHG19AP1B136137078V5	0.97348	0.992928	1.00411	up	FOSL1	protein_coding	79.9934	68.5207
ASHG19AP1B131195443V5	0.399288	0.865421	1.30392	up	SIN3B	protein_coding	568.811	392.939
ASHG19AP1B135517020V5	0.70026	0.898799	1.14689	up	LTB	protein_coding	91.7535	83.3085
ASHG19AP1B128611123V5	0.0806019	0.865421	2.00415	up	MYADM	protein_coding	223.095	110.929
ASHG19AP1B101776100V5	0.45784	0.865421	1.50805	up	MTRF1L	protein_coding	199.774	139.668
ASHG19AP1B119919218V5	0.434876	0.865421	1.39316	up	RBM3	protein_coding	150.204	117.933
ASHG19AP1B104770149V5	0.512694	0.865421	1.49667	up	ZNF790	protein_coding	96.6853	54.4222
ASHG19AP1B112057488V5	0.830901	0.944097	1.20307	up	SLC25A12	protein_coding	528.297	539.999
ASHG19AP1B100161386V5	0.494184	0.865421	1.21859	up	UBD	protein_coding	344.195	292.527
ASHG19AP1B112845391V5	0.0656504	0.865421	1.11711	up	SLC18A1	protein_coding	191.055	150.662
ASHG19AP1B113541143V5	0.308284	0.865421	1.68368	up	SAMD8	protein_coding	203.393	124.5
ASHG19AP1B117617403V5	0.280008	0.865421	2.43471	up	PGK1	protein_coding	139.757	61.4659
ASHG19AP1B124079123V5	0.305182	0.865421	2.25311	up	DMBT1	protein_coding	142.135	65.4377
ASHG19AP1B100019255V5	0.860393	0.952923	1.01559	up	SKAP2	protein_coding	267.865	225.329
ASHG19AP1B141896891V5	0.462018	0.865421	1.41874	up	AGAP8	protein_coding	36.3134	24.7313
ASHG19AP1B118489727V5	0.740129	0.911537	1.2468	up	ACOT6	protein_coding	15.0295	10.9981
ASHG19AP1B100056846V5	0.7233	0.905627	1.2266	up	CATG00000043364.1	protein_coding	21.1115	16.6254
ASHG19AP1B100043803V5	0.302734	0.865421	2.83281	up	VENTX	protein_coding	799.415	107.168
ASHG19AP1B141197727V5	0.01774	0.865421	1.33171	up	GNG4	protein_coding	443.155	322.045
ASHG19AP1B116549635V5	0.496942	0.865421	1.7312	up	ZNF330	protein_coding	2832.7	1891.75
ASHG19AP1B115381719V5	0.441562	0.865421	1.53474	up	BCL7A	protein_coding	42.4113	27.4524
ASHG19AP1B134306671V5	0.451955	0.865421	1.18333	up	HOOK1	protein_coding	195.964	158.6
ASHG19AP1B104847127V5	0.119043	0.865421	1.85621	up	COG8	protein_coding	4108.49	1805.29
ASHG19AP1B138890468V5	0.322022	0.865421	2.63619	up	MSH5	protein_coding	33.2109	12.2705
ASHG19AP1B100132194V5	0.18767	0.865421	1.49726	up	ACSL5	protein_coding	275.387	176.742
ASHG19AP1B124231380V5	0.522244	0.865421	1.25582	up	NSUN2	protein_coding	187.751	156.994
ASHG19AP1B100252627V5	0.23014	0.865421	1.50269	up	FBXL8	protein_coding	835.698	565.04
ASHG19AP1B107893190V5	0.624979	0.879009	1.33727	up	ZNF714	protein_coding	1389.51	1112.29
ASHG19AP1B143265574V5	0.410163	0.865421	1.34618	up	MTA1	protein_coding	46.7457	34.25
ASHG19AP1B100481319V5	0.272547	0.865421	1.96022	up	AL136531.2	protein_coding	346.73	209.246
ASHG19AP1B131174560V5	0.1181	0.865421	3.94587	up	RPS15	protein_coding	50.1162	11.8535
ASHG19AP1B131226547V5	0.138824	0.865421	2.03363	up	BICDL1	protein_coding	24.6073	9.92906
ASHG19AP1B121862092V5	0.577179	0.868315	1.48271	up	FAM49A	protein_coding	76.3715	49.0372
ASHG19AP1B126178586V5	0.189898	0.865421	1.2223	up	TC2N	protein_coding	271.289	204.247
ASHG19AP1B100174271V5	0.834972	0.944913	1.10513	up	GUCA1B	protein_coding	95.2257	87.0158
ASHG19AP1B100238240V5	0.520282	0.865421	1.14218	up	STX3	protein_coding	86.7126	67.4811
ASHG19AP1B119065971V5	0.382893	0.865421	1.54076	up	GFOD2	protein_coding	77.8449	50.0916
ASHG19AP1B115991243V5	0.974452	0.99299	1.00282	up	DCDC1	protein_coding	59.405	49.1797
ASHG19AP1B102245159V5	0.168654	0.865421	4.94387	up	POC1A	protein_coding	883.576	203.644
ASHG19AP1B130885705V5	0.457559	0.865421	1.08667	up	GSTM5	protein_coding	191.49	152.324
ASHG19AP1B142288814V5	0.677177	0.89128	1.19901	up	CELA2B	protein_coding	814.344	555.038
ASHG19AP1B100073392V5	0.729807	0.907512	1.1203	up	IRX2	protein_coding	128.217	117.201
ASHG19AP1B107163027V5	0.271463	0.865421	1.39922	up	CD4	protein_coding	231.936	167.017
ASHG19AP1B123720050V5	0.433513	0.865421	1.73356	up	LIN7C	protein_coding	383.676	248.367
ASHG19AP1B119485190V5	0.255321	0.865421	1.29433	up	RCC1	protein_coding	102.514	69.881
ASHG19AP1B106297143V5	0.548994	0.865942	1.69954	up	LUC7L3	protein_coding	2401.74	1760.53
ASHG19AP1B134616471V5	0.373406	0.865421	2.04946	up	ROMO1	protein_coding	323.284	172.559
ASHG19AP1B105852613V5	0.579552	0.868621	1.47204	up	DYNC2H1	protein_coding	43.0619	25.0661
ASHG19AP1B104973076V5	0.181016	0.865421	2.05469	up	OTUB2	protein_coding	60.4874	26.8812
ASHG19AP1B110250420V5	0.662088	0.887564	1.20203	up	VDAC2	protein_coding	91.7665	82.1669
ASHG19AP1B111101995V5	0.117129	0.865421	2.28704	up	PLAA	protein_coding	897.48	398.743
ASHG19AP1B105940702V5	0.117122	0.865421	4.99244	up	MSH5-SAPCD1	protein_coding	731.999	176.411
ASHG19AP1B100084473V5	0.412808	0.865421	3.21394	up	FITM2	protein_coding	5639.11	1977.17
ASHG19AP1B139587734V5	0.176643	0.865421	1.74216	up	WBP1	protein_coding	128.752	74.901
ASHG19AP1B101908502V5	0.714057	0.902641	1.41466	up	TMEM8A	protein_coding	6910.45	5302.3
ASHG19AP1B132895286V5	0.0303312	0.865421	2.05812	up	SLC19A2	protein_coding	965.746	335.317
ASHG19AP1B123342819V5	0.578727	0.868621	1.08366	up	CD79A	protein_coding	132.264	116.94
ASHG19AP1B100041279V5	0.337967	0.865421	1.29228	up	TAS2R10	protein_coding	40.0673	30.3192
ASHG19AP1B104676649V5	0.552254	0.865942	1.46677	up	ERCC6L2	protein_coding	178.607	96.3866
ASHG19AP1B125618152V5	0.112061	0.865421	3.0833	up	ERF	protein_coding	417.484	145.03
ASHG19AP1B143972323V5	0.424222	0.865421	1.26976	up	ZMYM1	protein_coding	296.673	227.986
ASHG19AP1B113132145V5	0.907177	0.971091	1.04903	up	RHEB	protein_coding	80.7809	62.1404
ASHG19AP1B100124918V5	0.228078	0.865421	1.30263	up	ALKBH5	protein_coding	304.481	235.164
ASHG19AP1B121570547V5	0.947882	0.984261	1.01561	up	DZIP1L	protein_coding	123.693	118.499
ASHG19AP1B130157695V5	0.15715	0.865421	1.54446	up	HSDL2	protein_coding	472.984	298.719
ASHG19AP1B110226784V5	0.0850081	0.865421	3.39172	up	CDC25A	protein_coding	7270.65	2497.31
ASHG19AP1B131332758V5	0.929041	0.977846	1.03974	up	ANKRD13D	protein_coding	221.407	194.218
ASHG19AP1B106256112V5	0.399009	0.865421	2.43393	up	HOXA5	protein_coding	2096.38	1002.36
ASHG19AP1B111374637V5	0.685176	0.893497	1.06489	up	DACT1	protein_coding	25.9846	20.0883
ASHG19AP1B141457200V5	0.506869	0.865421	1.08991	up	DET1	protein_coding	89.7723	71.6783
ASHG19AP1B112205442V5	0.623564	0.878919	1.25197	up	MICAL1	protein_coding	7086.45	6240.56
ASHG19AP1B100257700V5	0.125242	0.865421	1.23942	up	NPW	protein_coding	1148.17	826.769
ASHG19AP1B107915847V5	0.942588	0.98213	1.04297	up	RPRD2	protein_coding	338.205	425.825
ASHG19AP1B128457381V5	0.885448	0.962295	1.07747	up	INTS11	protein_coding	348.911	277.984
ASHG19AP1B106889377V5	0.811375	0.936665	1.17315	up	TMEM126A	protein_coding	802.219	781.411
ASHG19AP1B100218382V5	0.783504	0.927625	1.16341	up	LY6G6F	protein_coding	104.771	46.4144
ASHG19AP1B134783289V5	0.526419	0.865421	1.37455	up	VCX	protein_coding	21.0494	13.1262
ASHG19AP1B109217112V5	0.168982	0.865421	1.23192	up	PFAS	protein_coding	30.07	21.6706
ASHG19AP1B121746243V5	0.244896	0.865421	1.21744	up	ZNF467	protein_coding	146.158	96.0244
ASHG19AP1B122571571V5	0.167976	0.865421	2.94594	up	ZNF614	protein_coding	34.1587	8.84548
ASHG19AP1B100007883V5	0.336515	0.865421	1.28098	up	CALML5	protein_coding	27.4053	19.9325
ASHG19AP1B131907801V5	0.566	0.866677	1.15003	up	RAX	protein_coding	52.7334	42.1018
ASHG19AP1B139877518V5	0.600376	0.874866	1.25772	up	PDE6G	protein_coding	468.407	385.262
ASHG19AP1B104497297V5	0.713626	0.902404	1.09407	up	NEURL3	protein_coding	101.033	89.1364
ASHG19AP1B109263180V5	0.163352	0.865421	1.23895	up	TTC3	protein_coding	232.917	169.076
ASHG19AP1B123633183V5	0.265395	0.865421	1.12152	up	ACTR1A	protein_coding	281.531	216.078
ASHG19AP1B100075914V5	0.202676	0.865421	1.68599	up	CATG00000039813.1	protein_coding	101.168	59.394
ASHG19AP1B120846455V5	0.197625	0.865421	2.93641	up	CATG00000115972.1	protein_coding	389.323	141.877
ASHG19AP1B100169799V5	0.720445	0.904802	1.12874	up	GLUD2	protein_coding	2356.59	2117.1
ASHG19AP1B126444908V5	0.360726	0.865421	2.25971	up	HNRNPUL2	protein_coding	465.865	226.778
ASHG19AP1B132777064V5	0.553798	0.865942	1.46238	up	URGCP-MRPS24	protein_coding	307.676	225.153
ASHG19AP1B140767987V5	0.477167	0.865421	1.50125	up	HSD17B4	protein_coding	300.375	176.468
ASHG19AP1B106995025V5	0.750458	0.916246	1.11535	up	TRABD2A	protein_coding	533.824	543.985
ASHG19AP1B124771661V5	0.592724	0.873339	1.32511	up	SDCBP	protein_coding	378.624	284.009
ASHG19AP1B129634580V5	0.00769975	0.865421	1.46783	up	HRAS	protein_coding	2001.24	1366.47
ASHG19AP1B121709965V5	0.1879	0.865421	1.13134	up	KRT15	protein_coding	115.001	90.1578
ASHG19AP1B117423071V5	0.855342	0.950008	1.02996	up	CATG00000114077.1	protein_coding	212.49	191.876
ASHG19AP1B100139450V5	0.219446	0.865421	1.89201	up	ARL5A	protein_coding	508.711	303.169
ASHG19AP1B134878270V5	0.80629	0.935047	1.02313	up	PCDHGA2	protein_coding	91.7678	78.5211
ASHG19AP1B133574662V5	0.715382	0.903202	1.37566	up	OPRD1	protein_coding	6524.89	4461.69
ASHG19AP1B139778909V5	0.89338	0.965254	1.06144	up	COL6A1	protein_coding	447.745	308.55
ASHG19AP1B113745879V5	0.774116	0.924931	1.17602	up	ZWILCH	protein_coding	4911.8	2162.8
ASHG19AP1B102520760V5	0.727371	0.906611	1.12271	up	STK19	protein_coding	150.784	137.012
ASHG19AP1B100226417V5	0.047871	0.865421	1.16334	up	GAL3ST3	protein_coding	163329	126671
ASHG19AP1B132638298V5	0.0744277	0.865421	9.54353	up	SPC25	protein_coding	1074.95	122.692
ASHG19AP1B104205747V5	0.234063	0.865421	1.36058	up	FAM104A	protein_coding	49.2109	34.1036
ASHG19AP1B111702893V5	0.152712	0.865421	1.14256	up	CATG00000031515.1	protein_coding	36290	27388.6
ASHG19AP1B126243662V5	0.123374	0.865421	3.31644	up	CKS1B	protein_coding	115.243	35.288
ASHG19AP1B126467210V5	0.437337	0.865421	1.57709	up	MRPS6	protein_coding	533.678	382.886
ASHG19AP1B108684970V5	0.271787	0.865421	2.28636	up	THOC2	protein_coding	1294.55	628.477
ASHG19AP1B136728279V5	0.157567	0.865421	1.63832	up	DUS3L	protein_coding	572.841	331.727
ASHG19AP1B121290406V5	0.642127	0.882971	1.10998	up	SDS	protein_coding	177610	134131
ASHG19AP1B108720658V5	0.260014	0.865421	2.3385	up	THAP10	protein_coding	56.6287	24.5844
ASHG19AP1B100122191V5	0.388907	0.865421	2.30459	up	S100A3	protein_coding	159.663	31.0377
ASHG19AP1B100160402V5	0.776731	0.925912	1.14188	up	BICD2	protein_coding	496.566	296.076
ASHG19AP1B111091286V5	0.291789	0.865421	2.56089	up	DCAF7	protein_coding	12418.3	5799.01
ASHG19AP1B100009334V5	0.122545	0.865421	9.03554	up	KIF4B	protein_coding	3298.52	441.453
ASHG19AP1B100176795V5	0.870545	0.957667	1.03283	up	ABT1	protein_coding	191.435	191.472
ASHG19AP1B125265735V5	0.30868	0.865421	1.17374	up	CPNE4	protein_coding	241.761	188.615
ASHG19AP1B122174142V5	0.553889	0.865942	1.61888	up	WDR13	protein_coding	1263.09	882.913
ASHG19AP1B127528559V5	0.290622	0.865421	1.75292	up	NHLRC2	protein_coding	64.0095	41.5162
ASHG19AP1B112736299V5	0.213783	0.865421	1.54677	up	ENTPD6	protein_coding	217.246	127.997
ASHG19AP1B120732344V5	0.293442	0.865421	1.72276	up	MFAP3L	protein_coding	100.284	58.5345
ASHG19AP1B110039967V5	0.846269	0.947324	1.20345	up	RAB40B	protein_coding	1385.92	1380.97
ASHG19AP1B122389016V5	0.0603115	0.865421	1.35724	up	CHRNA10	protein_coding	34.4437	21.4693
ASHG19AP1B100056509V5	0.334275	0.865421	1.44866	up	VSIG8	protein_coding	256.613	160.769
ASHG19AP1B122902541V5	0.29244	0.865421	1.19409	up	ZNF571	protein_coding	68.0607	55.9397
ASHG19AP1B101560270V5	0.758323	0.920186	1.05176	up	MTIF2	protein_coding	86.2652	77.0059
ASHG19AP1B118934000V5	0.177514	0.865421	1.36071	up	TUBGCP6	protein_coding	220.414	145.139
ASHG19AP1B124962917V5	0.187437	0.865421	1.68984	up	MRAS	protein_coding	403.116	235.456
ASHG19AP1B107440140V5	0.784783	0.928049	1.22449	up	ACCS	protein_coding	327.761	299.341
ASHG19AP1B100075567V5	0.341139	0.865421	1.79362	up	WDR92	protein_coding	373.868	242.539
ASHG19AP1B104522100V5	0.462561	0.865421	2.06429	up	RPN1	protein_coding	10292.3	5486
ASHG19AP1B100281648V5	0.458032	0.865421	1.09197	up	LSM2	protein_coding	74.0169	60.6455
ASHG19AP1B134548381V5	0.887356	0.963182	1.0932	up	TRMT6	protein_coding	45.7898	42.9249
ASHG19AP1B100198248V5	0.782626	0.927368	1.11562	up	CLCNKB	protein_coding	375.793	260.672
ASHG19AP1B100096728V5	0.0758252	0.865421	22.9975	up	PLA2G3	protein_coding	371.264	10.7898
ASHG19AP1B100182547V5	0.983608	0.994368	1.00597	up	MAP1LC3A	protein_coding	41.879	41.6575
ASHG19AP1B125478373V5	0.855225	0.950008	1.04535	up	TIGAR	protein_coding	324.69	264.26
ASHG19AP1B112755573V5	0.880135	0.960972	1.03818	up	GNL1	protein_coding	83.9106	76.5753
ASHG19AP1B100618099V5	0.128341	0.865421	1.24986	up	DBN1	protein_coding	63.6336	45.216
ASHG19AP1B125044545V5	0.485662	0.865421	1.25024	up	KIAA1958	protein_coding	280.392	197.465
ASHG19AP1B112012010V5	0.575023	0.868315	1.33985	up	FAF2	protein_coding	1641.22	1235.06
ASHG19AP1B119471523V5	0.683832	0.893064	1.44715	up	ZFAND2A	protein_coding	2261.95	1758.57
ASHG19AP1B113894154V5	0.702704	0.899496	1.29268	up	COL5A2	protein_coding	408.157	278.029
ASHG19AP1B124498689V5	0.125806	0.865421	1.70055	up	DBX1	protein_coding	211.461	117.759
ASHG19AP1B131977697V5	0.519564	0.865421	1.71417	up	CXCL16	protein_coding	6265.98	3918.34
ASHG19AP1B100133480V5	0.631227	0.880799	1.41363	up	DVL2	protein_coding	7792.06	6519.2
ASHG19AP1B109098446V5	0.448139	0.865421	1.07181	up	SLC16A9	protein_coding	53.0264	46.5594
ASHG19AP1B105439631V5	0.407926	0.865421	1.90327	up	BNIP2	protein_coding	5362.98	3634.86
ASHG19AP1B107952226V5	0.771858	0.924379	1.0309	up	SLFN5	protein_coding	69.2459	60.2679
ASHG19AP1B143760029V5	0.317921	0.865421	1.57581	up	SLC41A3	protein_coding	171.722	117.509
ASHG19AP1B106739194V5	0.575047	0.868315	1.6456	up	SNX7	protein_coding	2762.75	2049.57
ASHG19AP1B141693318V5	0.0753163	0.865421	3.01078	up	RNF215	protein_coding	30.3073	7.57349
ASHG19AP1B101615771V5	0.563957	0.866677	1.53755	up	SF3B2	protein_coding	54022	32369.1
ASHG19AP1B123152625V5	0.0495547	0.865421	1.58917	up	KIF2A	protein_coding	341.179	211.344
ASHG19AP1B119218676V5	0.0700809	0.865421	2.02592	up	DCLRE1C	protein_coding	30.5812	13.6397
ASHG19AP1B116677455V5	0.479619	0.865421	1.49381	up	HOXC11	protein_coding	23964.4	15985.6
ASHG19AP1B108919379V5	0.486599	0.865421	1.57645	up	RPL7	protein_coding	946.212	661.805
ASHG19AP1B117868315V5	0.86581	0.955865	1.17035	up	SYT4	protein_coding	47.3763	51.079
ASHG19AP1B118590052V5	0.0648856	0.865421	1.85304	up	ARID1B	protein_coding	279.826	155.633
ASHG19AP1B100278271V5	0.751399	0.916864	1.18895	up	CAMK4	protein_coding	215.965	187.006
ASHG19AP1B100141045V5	0.212496	0.865421	1.68144	up	OR6B2	protein_coding	20.5327	8.09087
ASHG19AP1B121936655V5	0.441412	0.865421	1.1567	up	FIGNL2	protein_coding	61.5538	49.7945
ASHG19AP1B111445285V5	0.886984	0.96307	1.06917	up	BCLAF3	protein_coding	347.942	358.86
ASHG19AP1B100212103V5	0.361841	0.865421	1.12355	up	NDUFS7	protein_coding	721.029	505.47
ASHG19AP1B108347096V5	0.481528	0.865421	1.06588	up	PVR	protein_coding	299.842	238.734
ASHG19AP1B125587445V5	0.123019	0.865421	1.75997	up	STK24	protein_coding	112.141	59.3179
ASHG19AP1B125419695V5	0.171587	0.865421	1.24839	up	WNK1	protein_coding	180.807	128.502
ASHG19AP1B138557558V5	0.332948	0.865421	1.50451	up	SYCP1	protein_coding	32.5245	20.3721
ASHG19AP1B124745870V5	0.114723	0.865421	2.8136	up	GDF11	protein_coding	197.042	79.0933
ASHG19AP1B100199680V5	0.859172	0.95207	1.08598	up	CATG00000011689.1	protein_coding	36.2131	22.1983
ASHG19AP1B135392043V5	0.557483	0.866555	1.33002	up	CAST	protein_coding	15297.3	11632.9
ASHG19AP1B126254396V5	0.0564873	0.865421	1.44647	up	ASXL1	protein_coding	87.8779	55.6983
ASHG19AP1B100242613V5	0.906896	0.971083	1.0097	up	ZNF764	protein_coding	85.3806	73.948
ASHG19AP1B100056847V5	0.302738	0.865421	2.3351	up	CATG00000032950.1	protein_coding	165.74	78.4838
ASHG19AP1B105996025V5	0.155724	0.865421	3.92842	up	ACACA	protein_coding	14376.3	4079.22
ASHG19AP1B124068928V5	0.376919	0.865421	1.74163	up	BRICD5	protein_coding	366.969	231.31
ASHG19AP1B141880954V5	0.536933	0.865823	1.85406	up	POLR2J3	protein_coding	309.559	166.285
ASHG19AP1B109420511V5	0.403128	0.865421	1.16681	up	CATG00000030567.1	protein_coding	95.2782	78.1991
ASHG19AP1B118508299V5	0.635771	0.881481	1.60481	up	PTGES3L	protein_coding	16.7357	8.58136
ASHG19AP1B100121766V5	0.296374	0.865421	1.67533	up	CSNK1A1L	protein_coding	157.509	104.864
ASHG19AP1B133586817V5	0.0887828	0.865421	3.00189	up	PPAT	protein_coding	442.227	155.216
ASHG19AP1B100133783V5	0.488072	0.865421	2.15487	up	CATG00000109917.1	protein_coding	262.494	80.7159
ASHG19AP1B111221859V5	0.468505	0.865421	1.17959	up	DPH7	protein_coding	94.473	77.3013
ASHG19AP1B117276191V5	0.381949	0.865421	1.95868	up	NIF3L1	protein_coding	57.4113	29.8145
ASHG19AP1B126578216V5	0.293401	0.865421	1.26188	up	PRKCQ	protein_coding	210.093	157.617
ASHG19AP1B113064936V5	0.518776	0.865421	1.13543	up	SYTL4	protein_coding	330.414	285.999
ASHG19AP1B134148134V5	0.396143	0.865421	1.07525	up	INS	protein_coding	235677	194848
ASHG19AP1B110163232V5	0.041121	0.865421	1.51857	up	NDUFV3	protein_coding	124.99	75.0575
ASHG19AP1B106519944V5	0.174217	0.865421	1.19901	up	TRAFD1	protein_coding	1049.57	668.313
ASHG19AP1B100028199V5	0.911863	0.972248	1.03011	up	TEX22	protein_coding	76.4872	73.4282
ASHG19AP1B100105753V5	0.39592	0.865421	1.42963	up	SCAMP1	protein_coding	197.295	151.642
ASHG19AP1B100003030V5	0.123165	0.865421	2.66523	up	NEK2	protein_coding	11183.3	4556.99
ASHG19AP1B111336671V5	0.0502015	0.865421	1.16977	up	DISC1	protein_coding	56.2818	46.6633
ASHG19AP1B126329298V5	0.907086	0.971091	1.01346	up	TNFAIP8L1	protein_coding	23.3473	17.8895
ASHG19AP1B140147086V5	0.817732	0.939439	1.09076	up	CSRP1	protein_coding	17.3582	19.3439
ASHG19AP1B116720664V5	0.635486	0.88147	1.51792	up	ELOF1	protein_coding	1109.59	846.032
ASHG19AP1B133200132V5	0.456629	0.865421	1.66725	up	STX4	protein_coding	69.5895	42.1823
ASHG19AP1B110829606V5	0.216786	0.865421	1.75831	up	TMEM106B	protein_coding	42.0071	22.7984
ASHG19AP1B141968356V5	0.2325	0.865421	1.63725	up	TYW1B	protein_coding	105.588	65.0895
ASHG19AP1B135786647V5	0.176043	0.865421	1.83277	up	AGPAT2	protein_coding	606.653	323.443
ASHG19AP1B110295453V5	0.595985	0.874652	1.42518	up	C2orf68	protein_coding	56148.2	35569.9
ASHG19AP1B106340354V5	0.324298	0.865421	2.60334	up	FBXO9	protein_coding	75.1068	30.3615
ASHG19AP1B132911739V5	0.717104	0.903289	1.03461	up	HRC	protein_coding	112.167	98.1109
ASHG19AP1B126817711V5	0.938173	0.980353	1.02893	up	IMPG1	protein_coding	32.9277	26.5501
ASHG19AP1B100045572V5	0.466832	0.865421	1.81044	up	EID2	protein_coding	6887.76	4428.61
ASHG19AP1B102026448V5	0.952058	0.986167	1.02152	up	AQP10	protein_coding	127.437	123.488
ASHG19AP1B100000104V5	0.722895	0.905475	1.10876	up	CATG00000056264.1	protein_coding	1490.09	1336.3
ASHG19AP1B100193311V5	0.920959	0.974709	1.06853	up	ESYT2	protein_coding	22516.6	21220.3
ASHG19AP1B115464265V5	0.417572	0.865421	1.39873	up	PANK3	protein_coding	866.679	664.115
ASHG19AP1B104304164V5	0.489674	0.865421	1.45624	up	SH3BGRL3	protein_coding	901.284	611.842
ASHG19AP1B133055690V5	0.0235843	0.865421	1.14297	up	CSRP2	protein_coding	402.854	323.938
ASHG19AP1B103665207V5	0.131999	0.865421	1.81676	up	C5orf51	protein_coding	355.519	177.088
ASHG19AP1B123566787V5	0.384711	0.865421	1.33756	up	REV1	protein_coding	85.5511	66.0496
ASHG19AP1B131936118V5	0.340142	0.865421	1.29861	up	MISP3	protein_coding	94.3247	64.2716
ASHG19AP1B118630268V5	0.423216	0.865421	1.80636	up	RSF1	protein_coding	298.257	196.03
ASHG19AP1B100216548V5	0.818698	0.939792	1.22349	up	ACER1	protein_coding	17272.9	15204.2
ASHG19AP1B100124003V5	0.476717	0.865421	1.6084	up	ENPP4	protein_coding	2990.93	2208.13
ASHG19AP1B113368863V5	0.294255	0.865421	1.23121	up	RNF38	protein_coding	166.408	125.657
ASHG19AP1B107662108V5	0.489208	0.865421	1.03357	up	RNFT2	protein_coding	333788	303281
ASHG19AP1B115498481V5	0.392868	0.865421	1.74014	up	FAM206A	protein_coding	329.632	206.728
ASHG19AP1B100077411V5	0.767353	0.922819	1.10548	up	DDX17	protein_coding	102379	86410.5
ASHG19AP1B140651137V5	0.269514	0.865421	1.51485	up	DLG3	protein_coding	120.192	76.5233
ASHG19AP1B123618242V5	0.175921	0.865421	2.20572	up	TXN	protein_coding	3880.61	1815.49
ASHG19AP1B100041568V5	0.335325	0.865421	1.2909	up	CENPB	protein_coding	54521.9	38256.2
ASHG19AP1B127627711V5	0.220201	0.865421	1.12758	up	RASSF5	protein_coding	135.348	112.042
ASHG19AP1B114843677V5	0.646458	0.884269	1.04136	up	IL7R	protein_coding	141158	123525
ASHG19AP1B106101791V5	0.564725	0.866677	1.08782	up	DLX3	protein_coding	77.7384	65.948
ASHG19AP1B100113938V5	0.495094	0.865421	1.19018	up	AC135983.2	protein_coding	224659	172731
ASHG19AP1B104228833V5	0.338547	0.865421	1.40641	up	SLC39A11	protein_coding	69.715	48.2039
ASHG19AP1B124584479V5	0.35907	0.865421	1.90811	up	F3	protein_coding	461.017	238.783
ASHG19AP1B119968466V5	0.711655	0.902048	1.19901	up	STN1	protein_coding	4484.62	3701.48
ASHG19AP1B123265988V5	0.0414624	0.865421	8.37846	up	GINS1	protein_coding	284.652	34.8529
ASHG19AP1B100122834V5	0.985451	0.994793	1.00039	up	MT-CYB	protein_coding	355775	336659
ASHG19AP1B100113057V5	0.120137	0.865421	2.02661	up	HIST1H2AI	protein_coding	347.373	161.302
ASHG19AP1B121009748V5	0.359739	0.865421	1.1781	up	PHGDH	protein_coding	181.793	148.045
ASHG19AP1B106852119V5	0.40622	0.865421	3.4445	up	ARL13B	protein_coding	88.2166	24.7782
ASHG19AP1B112692261V5	0.324823	0.865421	1.46225	up	ZNF529	protein_coding	72.2442	47.9436
ASHG19AP1B113916033V5	0.155165	0.865421	1.57048	up	CHAMP1	protein_coding	65.5952	39.8339
ASHG19AP1B106786793V5	0.219785	0.865421	1.31647	up	GJB7	protein_coding	134.553	95.8967
ASHG19AP1B115850112V5	0.546601	0.865942	1.12113	up	RNF207	protein_coding	157.144	133.852
ASHG19AP1B100026414V5	0.817881	0.939494	1.08385	up	TNFRSF10D	protein_coding	2538.56	2407.79
ASHG19AP1B131000032V5	0.618631	0.877351	1.22901	up	NAA20	protein_coding	597.174	479.206
ASHG19AP1B100259619V5	0.0105902	0.865421	1.39011	up	SRP68	protein_coding	38493.1	24762.4
ASHG19AP1B104661696V5	0.305142	0.865421	2.86863	up	RIIAD1	protein_coding	21.002	6.31994
ASHG19AP1B110520968V5	0.3181	0.865421	2.644	up	SUPT4H1	protein_coding	9712.38	4369.25
ASHG19AP1B103118585V5	0.188904	0.865421	1.70953	up	ETV6	protein_coding	302.951	185.819
ASHG19AP1B100104434V5	0.973957	0.992943	1.00498	up	FLJ20306	protein_coding	222419	195657
ASHG19AP1B100142832V5	0.196171	0.865421	1.32534	up	CATG00000028653.1	protein_coding	56.0944	34.669
ASHG19AP1B112096693V5	0.143711	0.865421	1.6687	up	HOXB3	protein_coding	1024.84	623.569
ASHG19AP1B116212808V5	0.476428	0.865421	1.15847	up	ALKBH6	protein_coding	58.861	48.0356
ASHG19AP1B100332468V5	0.393044	0.865421	1.35694	up	PIAS1	protein_coding	123.024	94.4274
ASHG19AP1B118409721V5	0.84333	0.946734	1.06957	up	ZNF136	protein_coding	83.0993	72.4768
ASHG19AP1B107845359V5	0.295353	0.865421	1.4795	up	EPG5	protein_coding	1117.15	788.71
ASHG19AP1B136600747V5	0.877821	0.960372	1.11566	up	ZDHHC8	protein_coding	21503.4	7236.04
ASHG19AP1B136238187V5	0.589797	0.872911	1.48165	up	YIPF1	protein_coding	284.003	173.38
ASHG19AP1B103302444V5	0.703864	0.899784	1.10967	up	ZNF776	protein_coding	126.469	112.819
ASHG19AP1B100079365V5	0.878265	0.960463	1.06789	up	UQCR11	protein_coding	155145	125550
ASHG19AP1B126372267V5	0.454698	0.865421	1.33196	up	PTRH1	protein_coding	31.0286	21.5947
ASHG19AP1B100155544V5	0.625082	0.879009	1.66567	up	CXCL6	protein_coding	2478.13	1356.55
ASHG19AP1B104671353V5	0.207529	0.865421	2.03494	up	EXOSC4	protein_coding	1681.7	846.486
ASHG19AP1B100155018V5	0.269547	0.865421	1.31137	up	RRP9	protein_coding	4169.15	3000.4
ASHG19AP1B141872504V5	0.359711	0.865421	1.26622	up	CACNB3	protein_coding	5422.72	4153.83
ASHG19AP1B129777190V5	0.596591	0.874652	1.34725	up	HMOX2	protein_coding	39.1757	28.1378
ASHG19AP1B100098442V5	0.781956	0.927368	1.09553	up	TAS2R5	protein_coding	37.6628	31.9014
ASHG19AP1B109009058V5	0.560093	0.866555	1.23486	up	RASSF3	protein_coding	458.044	369.032
ASHG19AP1B100140851V5	0.0543962	0.865421	1.19942	up	CCDC184	protein_coding	1550.95	1106.94
ASHG19AP1B123777566V5	0.686009	0.893625	1.17301	up	USP25	protein_coding	752.141	649.613
ASHG19AP1B126502865V5	0.844605	0.94689	1.03106	up	CATG00000086911.1	protein_coding	39.802	31.5755
ASHG19AP1B125620381V5	0.436433	0.865421	1.32505	up	AEBP1	protein_coding	113.914	84.3397
ASHG19AP1B132237862V5	0.581359	0.869217	1.32737	up	BIN1	protein_coding	23204.2	17641.9
ASHG19AP1B125349541V5	0.636316	0.881642	1.51138	up	LCN6	protein_coding	1146.66	292.69
ASHG19AP1B113453705V5	0.399429	0.865421	1.29464	up	IL22RA1	protein_coding	99.4873	76.2804
ASHG19AP1B134303201V5	0.141637	0.865421	2.69068	up	RPS6KC1	protein_coding	67.1134	18.461
ASHG19AP1B104565143V5	0.382456	0.865421	1.49726	up	NUDCD2	protein_coding	549.774	390.42
ASHG19AP1B100037559V5	0.383147	0.865421	1.53915	up	AC120194.1	protein_coding	343.632	256.7
ASHG19AP1B112817412V5	0.329571	0.865421	1.45365	up	PCDHGB7	protein_coding	120.106	86.3169
ASHG19AP1B116015538V5	0.503891	0.865421	1.40605	up	RAB1B	protein_coding	104.179	75.9628
ASHG19AP1B100037439V5	0.39537	0.865421	2.55802	up	POU5F1B	protein_coding	184.826	233.258
ASHG19AP1B103634961V5	0.9946	0.998029	1.00159	up	PHACTR4	protein_coding	134.539	143.285
ASHG19AP1B117876678V5	0.641186	0.882735	1.40566	up	IL2RA	protein_coding	40.8139	29.355
ASHG19AP1B100187492V5	0.0857483	0.865421	7.20524	up	PLK1	protein_coding	15237.6	2065.55
ASHG19AP1B126617770V5	0.84708	0.947547	1.0394	up	APOB	protein_coding	266.143	216.744
ASHG19AP1B105071105V5	0.0402574	0.865421	1.48749	up	CBX7	protein_coding	896.591	593.485
ASHG19AP1B120421143V5	0.570318	0.868203	1.20689	up	RAPGEF6	protein_coding	71.6883	57.3198
ASHG19AP1B112900474V5	0.458788	0.865421	1.89482	up	MCUR1	protein_coding	919.108	563.898
ASHG19AP1B143064206V5	0.312686	0.865421	1.16779	up	SNAPC2	protein_coding	34.1529	25.4614
ASHG19AP1B116234942V5	0.685744	0.893625	1.26478	up	HPR	protein_coding	35.483	19.0777
ASHG19AP1B125657169V5	0.402485	0.865421	1.31481	up	KAZALD1	protein_coding	73.6754	53.6974
ASHG19AP1B125838889V5	0.52357	0.865421	1.19616	up	CAMK1	protein_coding	122.826	100.65
ASHG19AP1B100094516V5	0.00218038	0.818641	1.23064	up	GRXCR1	protein_coding	42.604	29.8877
ASHG19AP1B106535839V5	0.337	0.865421	1.39694	up	KATNB1	protein_coding	8692.5	5523.03
ASHG19AP1B118137892V5	0.23557	0.865421	2.35774	up	RACGAP1	protein_coding	42.7916	18.2324
ASHG19AP1B102195859V5	0.397861	0.865421	1.30861	up	EMSY	protein_coding	67.2662	51.7329
ASHG19AP1B100306744V5	0.0662727	0.865421	1.30009	up	COL24A1	protein_coding	124.182	90.9566
ASHG19AP1B100109185V5	0.262453	0.865421	1.12296	up	CACNG8	protein_coding	127.698	98.5717
ASHG19AP1B100295377V5	0.436174	0.865421	1.31606	up	LGALS9C	protein_coding	80.9084	61.1974
ASHG19AP1B100092494V5	0.177646	0.865421	3.61556	up	SOX14	protein_coding	441.888	47.4058
ASHG19AP1B100268565V5	0.341564	0.865421	1.40034	up	AL035406.1	protein_coding	116.981	81.2168
ASHG19AP1B104849302V5	0.674028	0.889626	1.01832	up	C17orf78	protein_coding	62.7001	56.2234
ASHG19AP1B125308520V5	0.739973	0.911405	1.21608	up	GANC	protein_coding	90.3711	78.6188
ASHG19AP1B130576194V5	0.110089	0.865421	1.13161	up	SLC26A1	protein_coding	118230	95679.2
ASHG19AP1B120630071V5	0.276912	0.865421	1.36783	up	TM2D3	protein_coding	154.909	110.425
ASHG19AP1B100037975V5	0.9006	0.968707	1.11404	up	HIST1H3G	protein_coding	70.4611	67.1412
ASHG19AP1B100049776V5	0.200725	0.865421	5.27629	up	CHORDC1	protein_coding	378.08	76.8609
ASHG19AP1B100160939V5	0.918551	0.973751	1.08793	up	ZNF512B	protein_coding	1026.62	1199.8
ASHG19AP1B106222080V5	0.785415	0.928204	1.09067	up	NECAB2	protein_coding	38.5708	30.691
ASHG19AP1B125160547V5	0.619709	0.877679	1.21178	up	ZNF518B	protein_coding	57.1015	44.649
ASHG19AP1B121167648V5	0.406627	0.865421	2.1719	up	ALMS1	protein_coding	2161.79	1246.23
ASHG19AP1B105469103V5	0.672562	0.889527	1.3688	up	MBOAT2	protein_coding	554.571	446.465
ASHG19AP1B100699510V5	0.796991	0.931855	1.06609	up	UBE2B	protein_coding	647.612	622.836
ASHG19AP1B126766273V5	0.431146	0.865421	1.6753	up	SMC3	protein_coding	593.439	396.786
ASHG19AP1B125738453V5	0.44715	0.865421	1.12166	up	SLAMF1	protein_coding	224.248	190.276
ASHG19AP1B107450943V5	0.390109	0.865421	1.37428	up	BCAS2	protein_coding	1376.97	1038.07
ASHG19AP1B110744431V5	0.739252	0.911158	1.20953	up	ARHGAP5	protein_coding	233.986	207.363
ASHG19AP1B100193354V5	0.730768	0.9079	1.27868	up	CCNI	protein_coding	10150.3	8584.69
ASHG19AP1B125790657V5	0.562561	0.866619	1.41165	up	PSG8	protein_coding	27.5824	17.5551
ASHG19AP1B142796686V5	0.918843	0.973751	1.01656	up	NMT1	protein_coding	46.7319	39.2528
ASHG19AP1B108181608V5	0.249602	0.865421	1.61529	up	BLOC1S3	protein_coding	292.605	190.48
ASHG19AP1B100055896V5	0.522241	0.865421	1.75752	up	HIST1H2AG	protein_coding	284.846	188.857
ASHG19AP1B135795262V5	0.666716	0.888029	1.33983	up	KAT5	protein_coding	79.4341	60.3236
ASHG19AP1B100036098V5	0.123011	0.865421	1.23033	up	CCDC71	protein_coding	174.891	128.442
ASHG19AP1B108009968V5	0.473687	0.865421	2.15442	up	DDB1	protein_coding	14972.7	7317.02
ASHG19AP1B111443961V5	0.98303	0.994242	1.01096	up	KRCC1	protein_coding	499.347	535.889
ASHG19AP1B142641880V5	0.0670934	0.865421	1.28664	up	RTEL1	protein_coding	38.1546	27.5476
ASHG19AP1B106685026V5	0.184168	0.865421	1.89351	up	ODR4	protein_coding	389.384	220.421
ASHG19AP1B118020026V5	0.547513	0.865942	1.50515	up	RAB5A	protein_coding	4723.4	3540.7
ASHG19AP1B131205871V5	0.466816	0.865421	1.92715	up	OSGEPL1	protein_coding	174.474	97.7813
ASHG19AP1B125562219V5	0.689305	0.894589	1.09881	up	TBL1X	protein_coding	581.441	431.886
ASHG19AP1B100016286V5	0.997511	0.999128	1.00193	up	ARF6	protein_coding	25967.3	26974.9
ASHG19AP1B113746248V5	0.737805	0.910733	1.21156	up	LPL	protein_coding	69.7629	57.3275
ASHG19AP1B115876752V5	0.15319	0.865421	1.06152	up	EXTL2	protein_coding	93.3797	75.0656
ASHG19AP1B118933259V5	0.532711	0.865421	1.31766	up	ZC3H13	protein_coding	157.775	122.975
ASHG19AP1B112842981V5	0.722892	0.905475	1.12197	up	CATG00000107322.1	protein_coding	6094.18	5289.13
ASHG19AP1B127278029V5	0.199756	0.865421	1.68402	up	PRKCI	protein_coding	239.883	148.91
ASHG19AP1B113518232V5	0.798203	0.932377	1.1803	up	CATSPER3	protein_coding	31.4503	28.6986
ASHG19AP1B131388278V5	0.244987	0.865421	1.35482	up	LTN1	protein_coding	131.099	95.2098
ASHG19AP1B107514275V5	0.189811	0.865421	1.19608	up	ZNF410	protein_coding	147.472	126.41
ASHG19AP1B143271595V5	0.572787	0.868255	1.50193	up	YBEY	protein_coding	48406.6	32521.2
ASHG19AP1B100174983V5	0.446199	0.865421	1.76502	up	TNFSF9	protein_coding	291.712	199.58
ASHG19AP1B115625777V5	0.0139921	0.865421	49.5576	up	SAA2	protein_coding	406.263	8.39988
ASHG19AP1B100192106V5	0.234388	0.865421	2.36225	up	SMS	protein_coding	42484.6	17331.3
ASHG19AP1B100109914V5	0.839733	0.945689	1.31787	up	PAN3	protein_coding	2529.51	749.498
ASHG19AP1B105043491V5	0.106975	0.865421	1.38707	up	TOM1	protein_coding	116.357	80.0266
ASHG19AP1B128326211V5	0.249876	0.865421	2.01631	up	AP000275.2	protein_coding	2478.24	1287.76
ASHG19AP1B105114687V5	0.810086	0.936242	1.082	up	HBP1	protein_coding	40.8322	32.8207
ASHG19AP1B135386078V5	0.202051	0.865421	2.28863	up	CEBPG	protein_coding	314.623	145.216
ASHG19AP1B136139445V5	0.530752	0.865421	1.04093	up	CCDC14	protein_coding	47.3792	41.8573
ASHG19AP1B100236291V5	0.279736	0.865421	1.50334	up	RTTN	protein_coding	28.5422	16.5962
ASHG19AP1B118321875V5	0.553784	0.865942	1.45774	up	OR2T1	protein_coding	239.563	186.175
ASHG19AP1B121952674V5	0.888768	0.963467	1.07281	up	CATG00000047855.1	protein_coding	351.862	434.57
ASHG19AP1B121900145V5	0.36836	0.865421	1.55544	up	TTC23L	protein_coding	30.7167	14.4691
ASHG19AP1B106061847V5	0.0884914	0.865421	1.31522	up	EPN1	protein_coding	70.7797	46.5029
ASHG19AP1B119305676V5	0.58311	0.870358	1.14112	up	DDR2	protein_coding	86373.4	64363.7
ASHG19AP1B111029004V5	0.102945	0.865421	1.1985	up	KLK14	protein_coding	789.151	616.555
ASHG19AP1B125275848V5	0.578006	0.868368	1.42493	up	TYW1	protein_coding	33.6901	23.1889
ASHG19AP1B100049580V5	0.24778	0.865421	1.77113	up	ABHD17B	protein_coding	176.498	104.743
ASHG19AP1B117308394V5	0.817297	0.939246	1.13293	up	SAMD5	protein_coding	7987.19	3958.75
ASHG19AP1B107466745V5	0.381536	0.865421	1.2698	up	CSNK1A1	protein_coding	1000.68	814.939
ASHG19AP1B100485693V5	0.183163	0.865421	1.64706	up	FERMT1	protein_coding	945.38	595.533
ASHG19AP1B105026080V5	0.21341	0.865421	1.70688	up	DIS3	protein_coding	116.396	71.5119
ASHG19AP1B132177480V5	0.223989	0.865421	1.74841	up	PTPN6	protein_coding	46.766	28.1776
ASHG19AP1B102509563V5	0.15382	0.865421	1.39532	up	LPA	protein_coding	21.4644	11.8802
ASHG19AP1B111313974V5	0.20661	0.865421	2.17606	up	RSPRY1	protein_coding	169.257	77.6409
ASHG19AP1B100161241V5	0.765958	0.922385	1.06225	up	JPT2	protein_coding	199307	164764
ASHG19AP1B112640614V5	0.470099	0.865421	1.40773	up	EDC3	protein_coding	63.1723	44.8895
ASHG19AP1B123310457V5	0.274443	0.865421	2.55823	up	CDK6	protein_coding	18.4756	6.35886
ASHG19AP1B100062795V5	0.6989	0.898309	1.29117	up	CYGB	protein_coding	2747.06	2393.76
ASHG19AP1B100209322V5	0.231131	0.865421	1.29773	up	CATG00000010950.1	protein_coding	3416.43	1828.22
ASHG19AP1B101757080V5	0.391083	0.865421	1.13387	up	ERGIC1	protein_coding	429.799	347.273
ASHG19AP1B111825410V5	0.662623	0.88784	1.08811	up	DUSP12	protein_coding	1258.77	1081.11
ASHG19AP1B102458384V5	0.959018	0.988992	1.01579	up	XRCC2	protein_coding	180.898	167.912
ASHG19AP1B141973737V5	0.341022	0.865421	1.4076	up	NCAPH2	protein_coding	629.497	469.966
ASHG19AP1B100151683V5	0.0188795	0.865421	1.50888	up	AP1G2	protein_coding	305.048	184.975
ASHG19AP1B118975457V5	0.989025	0.996358	1.01222	up	TPTE2	protein_coding	16.2459	17.0966
ASHG19AP1B117652797V5	0.158284	0.865421	1.49057	up	MMD	protein_coding	384.328	251.876
ASHG19AP1B109220277V5	0.290135	0.865421	1.70729	up	DALRD3	protein_coding	439.517	274.675
ASHG19AP1B141642219V5	0.625398	0.879045	1.44807	up	AK2	protein_coding	14.7515	9.49409
ASHG19AP1B129204774V5	0.404171	0.865421	1.61905	up	DYNC1LI1	protein_coding	2599.23	1796.33
ASHG19AP1B101326435V5	0.621029	0.878132	1.13569	up	MPHOSPH8	protein_coding	1381.28	1232.66
ASHG19AP1B128986621V5	0.966534	0.990991	1.02305	up	ZNF615	protein_coding	30.4618	29.0111
ASHG19AP1B108078375V5	0.0717605	0.865421	2.39654	up	TNFSF15	protein_coding	150.523	54.5249
ASHG19AP1B113862115V5	0.225506	0.865421	2.37617	up	SDHAF3	protein_coding	401.232	195.485
ASHG19AP1B100000753V5	0.886281	0.962842	1.1891	up	USP13	protein_coding	757.176	677.818
ASHG19AP1B100276118V5	0.168618	0.865421	1.34952	up	MAGEA4	protein_coding	56.7818	38.8218
ASHG19AP1B100137552V5	0.454589	0.865421	2.20893	up	TAF8	protein_coding	421.993	219.788
ASHG19AP1B110822835V5	0.923119	0.975491	1.02804	up	CRYBA1	protein_coding	2048.84	1484.49
ASHG19AP1B100104153V5	0.618712	0.877351	1.3128	up	CNTF	protein_coding	29.9609	22.1315
ASHG19AP1B114624292V5	0.165711	0.865421	3.38783	up	MAL2	protein_coding	4465.02	1382.63
ASHG19AP1B107146580V5	0.643604	0.883222	1.2304	up	MFAP3	protein_coding	71.9512	58.0324
ASHG19AP1B103608105V5	0.554511	0.86603	1.08742	up	CR1L	protein_coding	117.76	102.62
ASHG19AP1B141367091V5	0.203641	0.865421	1.68301	up	PRPF31	protein_coding	431.339	263.134
ASHG19AP1B106259409V5	0.588163	0.872442	1.60339	up	RNF141	protein_coding	686.166	489.054
ASHG19AP1B109823831V5	0.287538	0.865421	1.5476	up	MED13L	protein_coding	524.644	350.386
ASHG19AP1B100201501V5	0.210077	0.865421	6.25625	up	MMP9	protein_coding	4700.37	919.309
ASHG19AP1B140607515V5	0.123532	0.865421	1.16556	up	AP003108.2	protein_coding	52.5289	39.5969
ASHG19AP1B136629956V5	0.584994	0.870991	1.419	up	CAMKK2	protein_coding	201.592	152.473
ASHG19AP1B100245700V5	0.561148	0.866619	1.11459	up	GSTZ1	protein_coding	52.2656	44.6022
ASHG19AP1B101471029V5	0.44424	0.865421	1.43136	up	GDE1	protein_coding	891.556	690.966
ASHG19AP1B103243117V5	0.60642	0.876695	1.10016	up	LYPD1	protein_coding	57.9392	44.3395
ASHG19AP1B112747058V5	0.438082	0.865421	2.46914	up	HIST1H3J	protein_coding	965.798	478.796
ASHG19AP1B112754590V5	0.552559	0.865942	1.44205	up	EFCAB7	protein_coding	117.849	90.0501
ASHG19AP1B116251323V5	0.832948	0.944565	1.07399	up	CATG00000047287.1	protein_coding	172.851	169.592
ASHG19AP1B100047391V5	0.0212251	0.865421	2.05809	up	OOSP3	protein_coding	151.34	71.1955
ASHG19AP1B124039322V5	0.799865	0.932731	1.08365	up	TRNAU1AP	protein_coding	168.937	158.244
ASHG19AP1B107621766V5	0.3779	0.865421	1.44392	up	NAA35	protein_coding	595.693	409.604
ASHG19AP1B100019192V5	0.941276	0.981526	1.10585	up	CATG00000116951.1	protein_coding	97.0193	38.4567
ASHG19AP1B100048098V5	0.364427	0.865421	2.32555	up	CCAR1	protein_coding	3751.12	1950.21
ASHG19AP1B100004128V5	0.557912	0.866555	1.26001	up	DYSF	protein_coding	18.2004	8.10487
ASHG19AP1B131803651V5	0.710713	0.902044	1.03177	up	EPS15	protein_coding	110082	94257.8
ASHG19AP1B100259258V5	0.676798	0.891153	1.03985	up	SLC39A4	protein_coding	4272.82	3384.97
ASHG19AP1B113825149V5	0.9587	0.988992	1.03831	up	ZNF93	protein_coding	3916.36	4298.88
ASHG19AP1B124178919V5	0.690987	0.894978	1.20344	up	TAX1BP3	protein_coding	63.7765	51.9321
ASHG19AP1B102211394V5	0.977386	0.993795	1.0133	up	HESX1	protein_coding	79.2522	73.7938
ASHG19AP1B100421313V5	0.0677004	0.865421	1.40957	up	MARK2	protein_coding	814.611	515.892
ASHG19AP1B125641475V5	0.302692	0.865421	2.42952	up	C17orf75	protein_coding	1421.42	711.056
ASHG19AP1B130000717V5	0.991602	0.997522	1.00113	up	ARAP1	protein_coding	182.865	159.635
ASHG19AP1B109781788V5	0.553232	0.865942	1.48625	up	ZNF644	protein_coding	350.747	266.593
ASHG19AP1B120984493V5	0.533265	0.865421	1.45066	up	FKBP1A	protein_coding	5772.34	4267.54
ASHG19AP1B142666120V5	0.651072	0.884999	1.27426	up	WWC3	protein_coding	28.1024	21.4185
ASHG19AP1B124623920V5	0.540292	0.865942	1.42025	up	BATF3	protein_coding	38.1832	24.354
ASHG19AP1B117830520V5	0.242284	0.865421	1.27338	up	MYO5C	protein_coding	89.2135	65.1328
ASHG19AP1B101388512V5	0.323268	0.865421	1.52422	up	TRIM31	protein_coding	4382.11	2247.73
ASHG19AP1B123464220V5	0.888309	0.963467	1.02638	up	RPS25	protein_coding	210975	182379
ASHG19AP1B100094699V5	0.331741	0.865421	2.5874	up	ZCCHC3	protein_coding	19898.8	8155.26
ASHG19AP1B106054704V5	0.306643	0.865421	2.4317	up	ZC3H15	protein_coding	10882.9	4919.33
ASHG19AP1B104780108V5	0.777213	0.925912	1.12424	up	RPL10A	protein_coding	1656.59	1585.05
ASHG19AP1B109937410V5	0.700324	0.898799	1.19208	up	CCDC59	protein_coding	86.7462	74.2327
ASHG19AP1B100000739V5	0.367916	0.865421	2.33307	up	EIF2AK2	protein_coding	3225.02	1764.82
ASHG19AP1B126619920V5	0.173459	0.865421	1.24965	up	SIRPG	protein_coding	293.306	215.368
ASHG19AP1B100047448V5	0.867237	0.956316	1.10442	up	CATG00000029208.1	protein_coding	12338	4920.55
ASHG19AP1B111513689V5	0.120109	0.865421	2.1883	up	VWA1	protein_coding	176.204	55.2393
ASHG19AP1B107117512V5	0.780957	0.927042	1.19831	up	RPL36A-HNRNPH2	protein_coding	91.8679	82.4818
ASHG19AP1B113198222V5	0.752606	0.917419	1.2131	up	CPXM2	protein_coding	203.201	181.468
ASHG19AP1B100159567V5	0.399388	0.865421	1.57938	up	GOLIM4	protein_coding	12344.4	7930.45
ASHG19AP1B110749665V5	0.595338	0.874459	1.13088	up	BLNK	protein_coding	60303.9	41200.7
ASHG19AP1B110678471V5	0.58871	0.872605	1.04231	up	ITCH	protein_coding	72.2725	69.3295
ASHG19AP1B136441676V5	0.454237	0.865421	2.40303	up	BEX3	protein_coding	748.99	341.632
ASHG19AP1B100207577V5	0.774956	0.925404	1.05865	up	P2RY8	protein_coding	219372	184116
ASHG19AP1B100008081V5	0.819654	0.940242	1.04712	up	NELFA	protein_coding	51.8627	38.7234
ASHG19AP1B100272360V5	0.739157	0.911158	1.03807	up	SLC29A2	protein_coding	163.859	149.169
ASHG19AP1B117394291V5	0.734306	0.909322	1.21772	up	CATG00000109898.1	protein_coding	1655.69	701.387
ASHG19AP1B135308665V5	0.550608	0.865942	1.23776	up	SERPINB6	protein_coding	96.6203	80.0867
ASHG19AP1B100103777V5	0.746495	0.914879	1.32133	up	CASC10	protein_coding	20.8502	18.1184
ASHG19AP1B105669947V5	0.0521684	0.865421	2.55297	up	NOL6	protein_coding	47.6289	17.1765
ASHG19AP1B111953183V5	0.242739	0.865421	2.61293	up	CYB5B	protein_coding	25523.1	10301.1
ASHG19AP1B128950720V5	0.677115	0.891266	1.15744	up	DEAF1	protein_coding	122.745	107.546
ASHG19AP1B100255031V5	0.308268	0.865421	1.98667	up	WDR19	protein_coding	2554.27	1394.39
ASHG19AP1B139454612V5	0.398384	0.865421	1.39709	up	SAP18	protein_coding	172.935	124.239
ASHG19AP1B118470736V5	0.260883	0.865421	2.91762	up	TSEN15	protein_coding	6070.62	2712.01
ASHG19AP1B103763932V5	0.220813	0.865421	3.102	up	GPRC5A	protein_coding	3354.99	1043.95
ASHG19AP1B119211213V5	0.822501	0.941216	1.12927	up	AASDH	protein_coding	304.019	282.436
ASHG19AP1B117100889V5	0.299122	0.865421	1.67471	up	UPF3A	protein_coding	502.883	327.437
ASHG19AP1B132901801V5	0.794111	0.930824	1.04772	up	PAX1	protein_coding	173.433	132.618
ASHG19AP1B112757571V5	0.641249	0.882735	1.33557	up	GIGYF2	protein_coding	60.0866	45.0109
ASHG19AP1B120428556V5	0.728213	0.906796	1.15109	up	ADAR	protein_coding	150.071	129.623
ASHG19AP1B100082655V5	0.85688	0.950665	1.11261	up	ADAMTS15	protein_coding	200.579	190.791
ASHG19AP1B108593517V5	0.470885	0.865421	1.47401	up	USP9Y	protein_coding	528.324	390.764
ASHG19AP1B119444567V5	0.179401	0.865421	1.82926	up	MTLN	protein_coding	87.9448	33.0835
ASHG19AP1B100073122V5	0.39672	0.865421	1.23699	up	PRRX2	protein_coding	880.588	726.252
ASHG19AP1B114832465V5	0.282377	0.865421	1.51626	up	TMEM99	protein_coding	215.545	137.289
ASHG19AP1B110873028V5	0.508494	0.865421	1.21766	up	RTKN	protein_coding	1293.55	1047.42
ASHG19AP1B120928408V5	0.297084	0.865421	1.53075	up	CCNT2	protein_coding	194.539	137.563
ASHG19AP1B112103631V5	0.564729	0.866677	1.78233	up	NMI	protein_coding	3219.69	2183.14
ASHG19AP1B135474361V5	0.328223	0.865421	1.4101	up	LRTOMT	protein_coding	147.474	106.998
ASHG19AP1B127829635V5	0.536385	0.865823	1.78395	up	LYPLAL1	protein_coding	16.2954	7.90234
ASHG19AP1B115155933V5	0.603931	0.876382	1.26744	up	SLC30A9	protein_coding	1644.93	1427.75
ASHG19AP1B100068379V5	0.290258	0.865421	1.19471	up	CKM	protein_coding	490.069	400.981
ASHG19AP1B129700457V5	0.662726	0.88784	1.03911	up	AL662884.4	protein_coding	100.115	87.1369
ASHG19AP1B103035301V5	0.686336	0.893625	1.13138	up	UNK	protein_coding	43.9394	37.9932
ASHG19AP1B131768320V5	0.613718	0.87709	1.08677	up	MTMR11	protein_coding	252.724	221.26
ASHG19AP1B135919308V5	0.214873	0.865421	1.38942	up	BLVRB	protein_coding	35.1152	24.5806
ASHG19AP1B100189870V5	0.414049	0.865421	1.69256	up	TRIM71	protein_coding	2139.61	555.433
ASHG19AP1B126184143V5	0.302334	0.865421	1.44441	up	DAPK3	protein_coding	87.0675	57.9412
ASHG19AP1B100081687V5	0.208157	0.865421	21.6465	up	XAGE2	protein_coding	384.972	8.44653
ASHG19AP1B126444601V5	0.213544	0.865421	1.31341	up	CKLF	protein_coding	1260.34	882.744
ASHG19AP1B110177730V5	0.166836	0.865421	1.48417	up	ADIPOR1	protein_coding	425.134	287.84
ASHG19AP1B107596641V5	0.438453	0.865421	1.66421	up	ATXN10	protein_coding	234.876	148.097
ASHG19AP1B100268088V5	0.135163	0.865421	1.15661	up	TAS1R1	protein_coding	75.0167	54.641
ASHG19AP1B100087534V5	0.955117	0.987047	1.02447	up	CCDC61	protein_coding	69.285	66.838
ASHG19AP1B121694725V5	0.490229	0.865421	1.12201	up	SYNPO	protein_coding	27.6889	22.1235
ASHG19AP1B116251953V5	0.691164	0.894978	1.12375	up	CATG00000054083.1	protein_coding	193.142	173.158
ASHG19AP1B125600138V5	0.620542	0.877901	1.3055	up	STX10	protein_coding	358.73	313.385
ASHG19AP1B117104911V5	0.945249	0.983169	1.11912	up	PDCD6IP	protein_coding	19544.3	9311.69
ASHG19AP1B100239908V5	0.150178	0.865421	2.42473	up	TMEM63B	protein_coding	30.6177	10.1395
ASHG19AP1B107562416V5	0.171708	0.865421	2.65535	up	TUBGCP3	protein_coding	60.6651	22.2252
ASHG19AP1B126555814V5	0.592571	0.873339	1.39477	up	SMG6	protein_coding	56.0036	29.6837
ASHG19AP1B123350807V5	0.481047	0.865421	1.2218	up	RAB11FIP2	protein_coding	52.1725	41.0419
ASHG19AP1B117418290V5	0.934417	0.979178	1.05781	up	APBA2	protein_coding	44580.6	20776.1
ASHG19AP1B108430373V5	0.233659	0.865421	2.32595	up	PCNP	protein_coding	252.323	115.867
ASHG19AP1B122096948V5	0.678015	0.891708	1.09336	up	TNRC6C	protein_coding	41.8869	36.0167
ASHG19AP1B100203266V5	0.200125	0.865421	1.38589	up	HIST1H4B	protein_coding	6190.16	2736.5
ASHG19AP1B100209361V5	0.171201	0.865421	1.34432	up	CATG00000005932.1	protein_coding	39.2932	20.7408
ASHG19AP1B104973960V5	0.106933	0.865421	2.24864	up	AARS	protein_coding	69.4781	32.9943
ASHG19AP1B121960571V5	0.441195	0.865421	1.12163	up	INSRR	protein_coding	221.994	179.34
ASHG19AP1B135788347V5	0.232962	0.865421	1.84447	up	PPP1CA	protein_coding	89.308	49.2174
ASHG19AP1B106114851V5	0.558115	0.866555	1.36537	up	HACE1	protein_coding	35.1753	25.4096
ASHG19AP1B106000468V5	0.224813	0.865421	1.26257	up	CATG00000104430.1	protein_coding	2364.65	1859.88
ASHG19AP1B107446444V5	0.039381	0.865421	4.61705	up	CEP72	protein_coding	174.101	36.8081
ASHG19AP1B123769971V5	0.0993331	0.865421	2.66387	up	FAM81A	protein_coding	31.1889	11.0016
ASHG19AP1B140311551V5	0.911696	0.972243	1.12475	up	AGBL5	protein_coding	13.5037	11.5595
ASHG19AP1B106116516V5	0.318091	0.865421	1.92194	up	NUDC	protein_coding	191.341	106.961
ASHG19AP1B107119422V5	0.119134	0.865421	4.30786	up	TGIF2-RAB5IF	protein_coding	54.3061	12.8723
ASHG19AP1B100093434V5	0.102806	0.865421	1.38193	up	PRSS57	protein_coding	19213.8	9122.27
ASHG19AP1B104306677V5	0.214695	0.865421	1.3823	up	NR1I2	protein_coding	41.4559	26.5708
ASHG19AP1B104657033V5	0.618079	0.877335	1.04174	up	TMEM107	protein_coding	469.387	378.28
ASHG19AP1B116987516V5	0.354727	0.865421	2.29539	up	SFXN2	protein_coding	617.934	101.838
ASHG19AP1B100103724V5	0.0451765	0.865421	1.62759	up	HSPA1L	protein_coding	97.1963	55.9053
ASHG19AP1B112272269V5	0.8197	0.940242	1.04642	up	FXYD2	protein_coding	1660.13	1510.62
ASHG19AP1B117213000V5	0.170329	0.865421	1.49339	up	DIABLO	protein_coding	236.096	169.18
ASHG19AP1B115459286V5	0.970914	0.992301	1.00462	up	PPP1R7	protein_coding	2201.1	1728.33
ASHG19AP1B109860675V5	0.325362	0.865421	1.17972	up	UBE4B	protein_coding	283.016	229.751
ASHG19AP1B130156053V5	0.193097	0.865421	1.49478	up	IGSF21	protein_coding	41639.2	26258.6
ASHG19AP1B108056453V5	0.831915	0.944256	1.11762	up	RAG2	protein_coding	9848.25	4301.74
ASHG19AP1B135015280V5	0.930682	0.978297	1.02677	up	SCAMP2	protein_coding	223.369	169.341
ASHG19AP1B100135257V5	0.0292176	0.865421	1.36072	up	AES	protein_coding	1837.14	1057.96
ASHG19AP1B122097928V5	0.25025	0.865421	1.99126	up	SRRT	protein_coding	518.645	267.498
ASHG19AP1B100169542V5	0.294033	0.865421	2.64011	up	ADO	protein_coding	605.232	278.854
ASHG19AP1B100103540V5	0.520776	0.865421	1.38152	up	RPL23A	protein_coding	12106.3	9255.87
ASHG19AP1B111212756V5	0.401245	0.865421	1.35842	up	INTS4	protein_coding	102.63	77.0465
ASHG19AP1B109968299V5	0.103949	0.865421	3.19059	up	ZGRF1	protein_coding	83.8389	28.2116
ASHG19AP1B140455784V5	0.762762	0.921579	1.14073	up	SCRN2	protein_coding	35.0338	31.8316
ASHG19AP1B100188830V5	0.424984	0.865421	1.77076	up	HOXB4	protein_coding	3912.24	2920.68
ASHG19AP1B101441857V5	0.398322	0.865421	1.54835	up	NOL12	protein_coding	2481.4	1731.41
ASHG19AP1B120310494V5	0.322222	0.865421	2.14159	up	MTMR12	protein_coding	183.486	90.9762
ASHG19AP1B101544289V5	0.173115	0.865421	1.68404	up	RELT	protein_coding	4580.89	2628.93
ASHG19AP1B100017528V5	0.817591	0.939398	1.02888	up	OTOL1	protein_coding	48.0354	46.5775
ASHG19AP1B116774973V5	0.596464	0.874652	1.25441	up	APLNR	protein_coding	26608.6	20308.9
ASHG19AP1B108173389V5	0.730241	0.907673	1.15849	up	SUPT5H	protein_coding	70.6058	51.562
ASHG19AP1B100219402V5	0.227361	0.865421	4.32022	up	DDX11	protein_coding	8929.72	2273.91
ASHG19AP1B101276657V5	0.520147	0.865421	1.49861	up	ZNF730	protein_coding	1275.72	968.754
ASHG19AP1B108132505V5	0.248792	0.865421	1.26566	up	THSD4	protein_coding	123.226	78.9659
ASHG19AP1B111407926V5	0.605794	0.876455	1.43451	up	TMEM42	protein_coding	87.772	60.8756
ASHG19AP1B123725290V5	0.35766	0.865421	1.48351	up	PDSS1	protein_coding	438.238	291.032
ASHG19AP1B110525083V5	0.166681	0.865421	1.19586	up	ARFGAP3	protein_coding	506.884	392.953
ASHG19AP1B100151927V5	0.54074	0.865942	1.49305	up	AC090186.1	protein_coding	1873.93	1627.35
ASHG19AP1B113794017V5	0.271019	0.865421	1.8773	up	UBALD2	protein_coding	814.775	446.035
ASHG19AP1B126617488V5	0.149902	0.865421	2.19517	up	BCORL1	protein_coding	271.984	126.812
ASHG19AP1B110877234V5	0.0971954	0.865421	2.2195	up	RNF19B	protein_coding	77.3801	33.246
ASHG19AP1B118986622V5	0.870911	0.957671	1.02416	up	USP6	protein_coding	123.483	118.957
ASHG19AP1B118506838V5	0.402691	0.865421	1.11887	up	NFS1	protein_coding	10.8625	13.3181
ASHG19AP1B121095680V5	0.73541	0.909773	1.05547	up	RFC5	protein_coding	1322.73	1169.48
ASHG19AP1B100138658V5	0.28879	0.865421	1.33551	up	ZNF827	protein_coding	2961.51	2223.03
ASHG19AP1B103426747V5	0.227416	0.865421	1.16258	up	CMTM8	protein_coding	1001.7	787.283
ASHG19AP1B134191477V5	0.262251	0.865421	1.47213	up	CLDND1	protein_coding	85.5826	55.3412
ASHG19AP1B100163678V5	0.227079	0.865421	1.89892	up	CTSH	protein_coding	118.66	65.1184
ASHG19AP1B115112111V5	0.210978	0.865421	1.89126	up	CATG00000083829.1	protein_coding	51822.9	26452
ASHG19AP1B100166477V5	0.807222	0.935526	1.2699	up	SECTM1	protein_coding	25.3516	18.5925
ASHG19AP1B142634976V5	0.776735	0.925912	1.14168	up	DECR2	protein_coding	34.8446	32.2157
ASHG19AP1B101606510V5	0.838022	0.945502	1.15318	up	TOLLIP	protein_coding	94.7169	81.7947
ASHG19AP1B136146694V5	0.732095	0.908586	1.38566	up	CEP295NL	protein_coding	43.8495	33.8924
ASHG19AP1B133038463V5	0.621689	0.878317	1.09713	up	RFNG	protein_coding	103.289	86.3425
ASHG19AP1B107271785V5	0.48517	0.865421	2.16335	up	MCCC1	protein_coding	92.8836	43.3481
ASHG19AP1B100166050V5	0.967309	0.991031	1.01643	up	RTP4	protein_coding	471.477	477.484
ASHG19AP1B107347053V5	0.460819	0.865421	1.45402	up	CBX5	protein_coding	8391.34	3175.42
ASHG19AP1B100161541V5	0.992344	0.997619	1.00194	up	KRTAP25-1	protein_coding	67.2305	61.3775
ASHG19AP1B106739933V5	0.291486	0.865421	1.7057	up	IFNAR2	protein_coding	104.472	67.6257
ASHG19AP1B106936782V5	0.962996	0.990191	1.0063	up	KDELC2	protein_coding	123686	108187
ASHG19AP1B104709609V5	0.0483697	0.865421	1.30049	up	CCDC137	protein_coding	1613.49	1077.87
ASHG19AP1B107617146V5	0.66717	0.888029	1.20535	up	MRPS36	protein_coding	609.858	532.944
ASHG19AP1B142229838V5	0.91527	0.973215	1.012	up	LKAAEAR1	protein_coding	235832	212407
ASHG19AP1B113371768V5	0.11683	0.865421	6.23734	up	FANCI	protein_coding	383.791	69.0982
ASHG19AP1B100188143V5	0.201308	0.865421	2.99349	up	CEBPB	protein_coding	66054.7	18898.4
ASHG19AP1B112067379V5	0.872023	0.958383	1.07521	up	MPL	protein_coding	1294.89	810.488
ASHG19AP1B121588473V5	0.10454	0.865421	1.63358	up	XIRP2	protein_coding	21.8247	8.48168
ASHG19AP1B138631458V5	0.525256	0.865421	1.37937	up	APOL4	protein_coding	49.5066	37.6079
ASHG19AP1B142988836V5	0.677118	0.891266	1.06244	up	CDK11A	protein_coding	357.898	295.877
ASHG19AP1B100226561V5	0.474244	0.865421	1.16797	up	FAM241A	protein_coding	183.162	135.913
ASHG19AP1B118275537V5	0.459101	0.865421	1.25273	up	GNG12	protein_coding	450.137	353.42
ASHG19AP1B101298646V5	0.758562	0.920355	1.12976	up	KLHL17	protein_coding	67586.6	53040.1
ASHG19AP1B111131496V5	0.17841	0.865421	1.74812	up	CTDSPL2	protein_coding	522.083	331.031
ASHG19AP1B100214536V5	0.631112	0.880799	1.50562	up	PLPBP	protein_coding	7003.61	5581.06
ASHG19AP1B124760214V5	0.58551	0.87127	1.52466	up	CEP55	protein_coding	5049.37	1527.75
ASHG19AP1B116816568V5	0.853716	0.949582	1.11003	up	TPMT	protein_coding	25.9058	22.8215
ASHG19AP1B100071648V5	0.889895	0.963666	1.08833	up	CWC15	protein_coding	317.208	343.441
ASHG19AP1B111036318V5	0.844336	0.94689	1.10087	up	ENOSF1	protein_coding	2223.36	2157.53
ASHG19AP1B100076019V5	0.035331	0.865421	1.28035	up	CATG00000109944.1	protein_coding	42.9141	30.478
ASHG19AP1B119633287V5	0.980241	0.994119	1.02077	up	EMP2	protein_coding	3604.28	3958.28
ASHG19AP1B115694367V5	0.547525	0.865942	1.49446	up	RUBCN	protein_coding	48.6019	30.9496
ASHG19AP1B133682850V5	0.0995354	0.865421	1.37984	up	NFIA	protein_coding	164.792	110.992
ASHG19AP1B131287576V5	0.970208	0.992141	1.02414	up	DHRS1	protein_coding	2865.05	1788.06
ASHG19AP1B116265783V5	0.11412	0.865421	3.31169	up	DEPDC1	protein_coding	260.984	87.3495
ASHG19AP1B110086586V5	0.980786	0.994119	1.00698	up	SCML4	protein_coding	7366.48	5668.65
ASHG19AP1B104680636V5	0.907164	0.971091	1.03841	up	HS6ST3	protein_coding	293.178	238.324
ASHG19AP1B113767740V5	0.316904	0.865421	1.70626	up	CENPS	protein_coding	2676.18	1772.33
ASHG19AP1B100011549V5	0.831253	0.944256	1.10178	up	CLPTM1	protein_coding	37415.3	31958.3
ASHG19AP1B112729256V5	0.631016	0.880799	1.80947	up	MRPL21	protein_coding	2963.3	1943.69
ASHG19AP1B123770602V5	0.840085	0.945706	1.11	up	ANKFN1	protein_coding	3346.88	1966.64
ASHG19AP1B102250259V5	0.874671	0.959132	1.05047	up	MYO5B	protein_coding	167.929	157.079
ASHG19AP1B135462109V5	0.518829	0.865421	1.09882	up	TPRN	protein_coding	101.723	86.6507
ASHG19AP1B142648119V5	0.373235	0.865421	1.71121	up	CATG00000050657.1	protein_coding	581.937	373.184
ASHG19AP1B100021165V5	0.864681	0.955583	1.2182	up	BRS3	protein_coding	28.3194	13.3804
ASHG19AP1B124651350V5	0.413487	0.865421	2.2813	up	GOT2	protein_coding	823.834	423.129
ASHG19AP1B100217196V5	0.236363	0.865421	1.70673	up	DCTPP1	protein_coding	216.014	128.337
ASHG19AP1B107253003V5	0.433117	0.865421	2.82685	up	FGF20	protein_coding	81.3301	6.34154
ASHG19AP1B135988649V5	0.978275	0.994068	1.01218	up	EMC6	protein_coding	4098.37	3153.06
ASHG19AP1B130141048V5	0.66819	0.888029	1.37392	up	RAB5B	protein_coding	13437.8	11563.2
ASHG19AP1B108979876V5	0.140548	0.865421	1.86728	up	CCDC122	protein_coding	155.932	91.0975
ASHG19AP1B100126013V5	0.413862	0.865421	1.3067	up	MTRF1L	protein_coding	134836	85667.2
ASHG19AP1B119004180V5	0.193216	0.865421	3.4421	up	ACLY	protein_coding	22312.9	6971.92
ASHG19AP1B110825939V5	0.122647	0.865421	1.26733	up	TRIM14	protein_coding	25.5022	17.7015
ASHG19AP1B123897816V5	0.0386811	0.865421	1.37382	up	WRN	protein_coding	195.282	129.682
ASHG19AP1B110973495V5	0.902851	0.969721	1.08679	up	KTN1	protein_coding	2949.64	3042.68
ASHG19AP1B112110425V5	0.134213	0.865421	2.81323	up	FAM124B	protein_coding	39.6411	14.4739
ASHG19AP1B121691060V5	0.160023	0.865421	2.33415	up	MYEOV	protein_coding	161.152	73.0913
ASHG19AP1B133127677V5	0.257353	0.865421	1.53922	up	SH3YL1	protein_coding	815.202	541.839
ASHG19AP1B105117151V5	0.11419	0.865421	1.0804	up	GNRHR	protein_coding	144.909	116.647
ASHG19AP1B117359753V5	0.746446	0.914879	1.06284	up	ABHD14A	protein_coding	3296.52	2582.07
ASHG19AP1B100132797V5	0.169022	0.865421	3.88435	up	AC005493.1	protein_coding	50.5139	6.30145
ASHG19AP1B133837012V5	0.0145321	0.865421	2.02337	up	DKK3	protein_coding	70.7182	30.0065
ASHG19AP1B135133530V5	0.0807698	0.865421	1.33118	up	FAM9A	protein_coding	103.443	71.6945
ASHG19AP1B126568312V5	0.124754	0.865421	3.18052	up	PDK3	protein_coding	652.681	233.549
ASHG19AP1B106194242V5	0.604896	0.876455	1.04991	up	CAPN3	protein_coding	448.186	355.089
ASHG19AP1B115422753V5	0.743978	0.913371	1.3503	up	IK	protein_coding	6697.98	5712.8
ASHG19AP1B109712860V5	0.994383	0.997991	1.00023	up	MOGAT3	protein_coding	757.544	708.587
ASHG19AP1B115387568V5	0.322474	0.865421	2.15761	up	OAS2	protein_coding	233.831	62.7556
ASHG19AP1B114919890V5	0.547792	0.865942	1.52088	up	CCDC66	protein_coding	958.582	713.868
ASHG19AP1B141164089V5	0.238157	0.865421	1.29434	up	RALGDS	protein_coding	94.1503	69.0135
ASHG19AP1B111579309V5	0.777255	0.925912	1.18088	up	SERPINB13	protein_coding	22.7952	11.2177
ASHG19AP1B137477077V5	0.673033	0.889549	1.0378	up	C2orf70	protein_coding	1186.54	970.745
ASHG19AP1B102292956V5	0.185305	0.865421	2.48714	up	NMD3	protein_coding	1142.22	536.224
ASHG19AP1B100000170V5	0.06244	0.865421	2.56125	up	CATG00000083320.1	protein_coding	181.883	75.0891
ASHG19AP1B100053448V5	0.390326	0.865421	2.20071	up	PARS2	protein_coding	1984.14	1082.15
ASHG19AP1B100123043V5	0.317293	0.865421	2.0393	up	C19orf73	protein_coding	768.754	459.606
ASHG19AP1B100982740V5	0.0926187	0.865421	1.91012	up	EEF1AKMT1	protein_coding	2077.97	987
ASHG19AP1B105204662V5	0.908909	0.97133	1.04217	up	SUB1	protein_coding	243.609	274.342
ASHG19AP1B118522296V5	0.762928	0.921579	1.29446	up	AC013394.1	protein_coding	2149.57	2010.07
ASHG19AP1B100168077V5	0.441741	0.865421	2.30186	up	UBXN7	protein_coding	2777.81	1468.38
ASHG19AP1B112142654V5	0.380893	0.865421	2.53016	up	PHF10	protein_coding	4075.57	1994.15
ASHG19AP1B123547429V5	0.889652	0.963666	1.03732	up	PNISR	protein_coding	299.556	290.995
ASHG19AP1B100135767V5	0.155095	0.865421	1.85042	up	SLC39A7	protein_coding	110.981	58.5405
ASHG19AP1B105300808V5	0.447795	0.865421	1.02556	up	C19orf12	protein_coding	36.7565	31.3869
ASHG19AP1B105220794V5	0.423009	0.865421	1.44565	up	NENF	protein_coding	1582.95	1145.36
ASHG19AP1B129489054V5	0.601241	0.875043	1.19618	up	ITGB4	protein_coding	52014.5	39062.9
ASHG19AP1B100027219V5	0.586062	0.871359	1.33608	up	MRPL40	protein_coding	63.1709	31.7431
ASHG19AP1B110106232V5	0.422021	0.865421	2.21583	up	DAB2	protein_coding	876.155	451.521
ASHG19AP1B119368871V5	0.433487	0.865421	2.88192	up	C1QL3	protein_coding	32.6388	6.39527
ASHG19AP1B101558884V5	0.489709	0.865421	1.66109	up	OXCT1	protein_coding	145.103	89.2904
ASHG19AP1B103268288V5	0.412336	0.865421	1.55035	up	CWC27	protein_coding	951.234	682.757
ASHG19AP1B120714800V5	0.132446	0.865421	1.26089	up	TTC30B	protein_coding	204.262	148.065
ASHG19AP1B110487760V5	0.160827	0.865421	4.44916	up	PRIM1	protein_coding	1298.46	350.97
ASHG19AP1B118336167V5	0.17246	0.865421	2.49244	up	RFX7	protein_coding	45.9503	18.6076
ASHG19AP1B125299316V5	0.75224	0.917309	1.17521	up	TLK1	protein_coding	3849.51	3897
ASHG19AP1B132596356V5	0.759263	0.920442	1.04697	up	OSGIN1	protein_coding	1024.06	710.191
ASHG19AP1B116203602V5	0.438232	0.865421	1.92059	up	TMX2	protein_coding	336.303	192.761
ASHG19AP1B118888353V5	0.169838	0.865421	3.75229	up	ERRFI1	protein_coding	1025.92	172.488
ASHG19AP1B100103990V5	0.728255	0.906796	1.53082	up	KRTAP29-1	protein_coding	1468.26	1046.02
ASHG19AP1B140931935V5	0.224009	0.865421	2.00773	up	CIPC	protein_coding	2150.87	1131.83
ASHG19AP1B104837146V5	0.366942	0.865421	1.35791	up	CUX1	protein_coding	70.9998	50.3348
ASHG19AP1B126352838V5	0.204151	0.865421	2.87941	up	KPNA4	protein_coding	881.246	349.206
ASHG19AP1B100132282V5	0.80204	0.933585	1.08043	up	SLC2A7	protein_coding	2755.11	2016.26
ASHG19AP1B113137449V5	0.594655	0.874315	1.58619	up	CCDC47	protein_coding	7664.15	5523.4
ASHG19AP1B125363677V5	0.579686	0.868708	1.08581	up	CATG00000102233.1	protein_coding	302.442	251.723
ASHG19AP1B100289309V5	0.460265	0.865421	1.45668	up	TNFSF12	protein_coding	12746.6	9154.24
ASHG19AP1B100142516V5	0.434966	0.865421	2.71254	up	C4orf54	protein_coding	25.9708	6.35258
ASHG19AP1B130747528V5	0.683909	0.893094	1.30297	up	PKP2	protein_coding	172.92	142.716
ASHG19AP1B126687592V5	0.352979	0.865421	1.34084	up	CDC23	protein_coding	121.239	85.729
ASHG19AP1B100094828V5	0.751962	0.917243	1.05388	up	AC009802.1	protein_coding	229.669	211.749
ASHG19AP1B110506231V5	0.26259	0.865421	1.92809	up	EML6	protein_coding	18.505	7.54228
ASHG19AP1B127406862V5	0.266441	0.865421	2.02224	up	ZNF562	protein_coding	1317.01	711.052
ASHG19AP1B121237613V5	0.0216185	0.865421	1.76881	up	TUBA1B	protein_coding	228513	126989
ASHG19AP1B127633906V5	0.713998	0.902628	1.06376	up	AC004233.2	protein_coding	43.3553	36.2948
ASHG19AP1B100173734V5	0.840883	0.945808	1.05324	up	UNC93B1	protein_coding	367.942	353.922
ASHG19AP1B132190243V5	0.962809	0.990154	1.02468	up	PRDM13	protein_coding	45.6068	43.8303
ASHG19AP1B130271817V5	0.347889	0.865421	2.10162	up	PSMG3	protein_coding	22070	10419.7
ASHG19AP1B119347989V5	0.13698	0.865421	3.47539	up	NOLC1	protein_coding	982.495	301.382
ASHG19AP1B140955192V5	0.228759	0.865421	1.32846	up	MAP4K5	protein_coding	38.6982	27.8128
ASHG19AP1B120826028V5	0.542588	0.865942	1.24178	up	KRIT1	protein_coding	384.059	305.4
ASHG19AP1B105223169V5	0.00798028	0.865421	2.32059	up	BICC1	protein_coding	45.9102	17.9536
ASHG19AP1B121675128V5	0.273301	0.865421	1.69038	up	PTK2	protein_coding	278.102	170.495
ASHG19AP1B100106061V5	0.660008	0.887014	1.39887	up	DNAL4	protein_coding	8356.62	6836.12
ASHG19AP1B115697995V5	0.391685	0.865421	1.52905	up	MTF2	protein_coding	164.417	110.354
ASHG19AP1B100179446V5	0.232502	0.865421	1.26614	up	TEX19	protein_coding	49.2765	35.4862
ASHG19AP1B103979111V5	0.374814	0.865421	2.94001	up	HOXA2	protein_coding	465.729	168.904
ASHG19AP1B126120962V5	0.00862958	0.865421	1.72287	up	RAPGEF6	protein_coding	29.6445	14.9264
ASHG19AP1B110722683V5	0.344544	0.865421	1.12231	up	FGF4	protein_coding	63.8388	54.8111
ASHG19AP1B110327048V5	0.961217	0.989924	1.02126	up	NAA16	protein_coding	115661	100986
ASHG19AP1B100145246V5	0.913625	0.972643	1.01272	up	ENO2	protein_coding	47.3689	44.008
ASHG19AP1B105727613V5	0.599438	0.874734	1.60774	up	CDK2AP2	protein_coding	39284.8	22137.9
ASHG19AP1B117602888V5	0.418286	0.865421	1.38799	up	EFHC1	protein_coding	662.229	499.012
ASHG19AP1B117383960V5	0.217603	0.865421	1.16224	up	MLLT6	protein_coding	83330.9	64286.5
ASHG19AP1B111515253V5	0.127529	0.865421	2.24997	up	TIGD2	protein_coding	64.9201	27.8212
ASHG19AP1B111583821V5	0.580472	0.868777	1.23239	up	SGTB	protein_coding	65.3399	52.2003
ASHG19AP1B116942952V5	0.331894	0.865421	1.43892	up	CDYL	protein_coding	1622.99	1111.33
ASHG19AP1B113009887V5	0.301056	0.865421	2.87864	up	RRN3	protein_coding	11161.8	4415.22
ASHG19AP1B100102531V5	0.000939979	0.818641	1.52169	up	ZFPM1	protein_coding	410.292	251.807
ASHG19AP1B123451323V5	0.166741	0.865421	2.19013	up	DARS2	protein_coding	245.161	110.274
ASHG19AP1B127354467V5	0.275828	0.865421	1.4534	up	DHRSX	protein_coding	294.407	209.536
ASHG19AP1B112446841V5	0.275231	0.865421	3.04907	up	TMEM69	protein_coding	27.6797	9.73526
ASHG19AP1B114197333V5	0.723312	0.905627	1.04525	up	SMPD3	protein_coding	566.995	491.239
ASHG19AP1B107772729V5	0.0152448	0.865421	1.83642	up	IMMP1L	protein_coding	98.9946	51.5836
ASHG19AP1B129167001V5	0.407292	0.865421	1.05037	up	DBNL	protein_coding	451.66	368.283
ASHG19AP1B103059016V5	0.314556	0.865421	1.85715	up	MTHFS	protein_coding	324.362	196.299
ASHG19AP1B100160844V5	0.245694	0.865421	1.31656	up	C6orf141	protein_coding	210.119	149.729
ASHG19AP1B134974651V5	0.959796	0.989371	1.03259	up	RARA	protein_coding	13056.7	9786.94
ASHG19AP1B124044783V5	0.595122	0.874447	1.26865	up	SYNDIG1L	protein_coding	144.662	115.863
ASHG19AP1B132964446V5	0.20944	0.865421	2.1265	up	ANP32E	protein_coding	7125.31	3714.5
ASHG19AP1B114061955V5	0.984065	0.994518	1.00662	up	TIE1	protein_coding	21.9505	20.895
ASHG19AP1B102556914V5	0.65836	0.886794	1.12256	up	ZNF260	protein_coding	79.4923	69.1948
ASHG19AP1B102758044V5	0.580363	0.868777	1.70573	up	NINL	protein_coding	32.888	19.3786
ASHG19AP1B107503421V5	0.161089	0.865421	2.05118	up	DCAF10	protein_coding	124.28	58.1847
ASHG19AP1B143782883V5	0.251973	0.865421	2.58063	up	AMD1	protein_coding	1634.78	740.879
ASHG19AP1B122069017V5	0.635988	0.881517	1.35044	up	LAMB1	protein_coding	2553.42	1817.19
ASHG19AP1B113241864V5	0.724354	0.905825	1.25529	up	CSN1S1	protein_coding	51.1461	20.0038
ASHG19AP1B106563684V5	0.531631	0.865421	1.16929	up	DBT	protein_coding	153.912	132.778
ASHG19AP1B133924838V5	0.410866	0.865421	1.71906	up	RXYLT1	protein_coding	11962	6514.97
ASHG19AP1B116691186V5	0.325258	0.865421	1.24301	up	CDHR3	protein_coding	870.012	647.941
ASHG19AP1B122354349V5	0.45364	0.865421	1.16901	up	IDUA	protein_coding	182.018	153.911
ASHG19AP1B121864878V5	0.0657838	0.865421	2.01702	up	IPO9	protein_coding	321.363	158.53
ASHG19AP1B108488885V5	0.00408074	0.818641	2.25481	up	HIRA	protein_coding	177.743	68.8082
ASHG19AP1B102438357V5	0.733193	0.908999	1.36633	up	LUZP2	protein_coding	52.3656	30.341
ASHG19AP1B100098441V5	0.137399	0.865421	4.83871	up	SOX4	protein_coding	29803.8	6330.25
ASHG19AP1B108133383V5	0.284852	0.865421	2.04698	up	SRSF10	protein_coding	1619.08	861.781
ASHG19AP1B130169536V5	0.0381216	0.865421	1.33694	up	PEPD	protein_coding	411.61	289.74
ASHG19AP1B100255921V5	0.443333	0.865421	1.1565	up	CATG00000084841.1	protein_coding	236591	182530
ASHG19AP1B125508009V5	0.575422	0.868315	1.1241	up	FDFT1	protein_coding	959.492	803.737
ASHG19AP1B141865686V5	0.302087	0.865421	1.16007	up	PLD4	protein_coding	135.883	101.786
ASHG19AP1B100163242V5	0.852068	0.949058	1.00291	up	SCFD1	protein_coding	254436	227165
ASHG19AP1B100006239V5	0.226003	0.865421	1.11597	up	RBM47	protein_coding	138.541	106.012
ASHG19AP1B105594557V5	0.563796	0.866677	1.14909	up	GDF6	protein_coding	23.9791	18.0732
ASHG19AP1B104367110V5	0.635357	0.88147	1.35744	up	RNF217	protein_coding	36.5259	25.4356
ASHG19AP1B111751792V5	0.207894	0.865421	1.97545	up	SLC39A9	protein_coding	135.688	72.0599
ASHG19AP1B100073401V5	0.132027	0.865421	1.98308	up	SIX2	protein_coding	112.501	58.8895
ASHG19AP1B124807419V5	0.0134434	0.865421	2.24273	up	ITGA9	protein_coding	757.441	309.517
ASHG19AP1B100263852V5	0.440188	0.865421	1.68848	up	ZNF768	protein_coding	15466.2	8979.23
ASHG19AP1B110505555V5	0.888815	0.963467	1.05652	up	FIS1	protein_coding	605.983	608.999
ASHG19AP1B105624665V5	0.864143	0.955445	1.14492	up	VPS11	protein_coding	10377.3	10551.4
ASHG19AP1B130787471V5	0.235801	0.865421	1.93926	up	APOL1	protein_coding	97.1213	42.5268
ASHG19AP1B105094221V5	0.615418	0.877335	1.16399	up	NUP93	protein_coding	278.57	215.773
ASHG19AP1B134947531V5	0.469134	0.865421	1.95525	up	VIPR1	protein_coding	94.0143	42.7719
ASHG19AP1B118351058V5	0.231558	0.865421	1.36031	up	TCEAL7	protein_coding	705.24	533.68
ASHG19AP1B119661896V5	0.806544	0.935086	1.18331	up	ZNF587B	protein_coding	108752	75001
ASHG19AP1B105852782V5	0.582416	0.869845	1.17438	up	FOCAD	protein_coding	151.532	90.9163
ASHG19AP1B130838981V5	0.654937	0.886116	1.08933	up	ARHGEF2	protein_coding	170647	137480
ASHG19AP1B100171500V5	0.641484	0.882762	1.20619	up	CATG00000079740.1	protein_coding	1770.55	1531.95
ASHG19AP1B110267779V5	0.521787	0.865421	1.50986	up	KCTD5	protein_coding	93.0026	60.4327
ASHG19AP1B116837339V5	0.505612	0.865421	1.72273	up	TXNL4B	protein_coding	120.217	71.4717
ASHG19AP1B107772085V5	0.3258	0.865421	2.46107	up	SHPRH	protein_coding	21.0402	7.04836
ASHG19AP1B114882621V5	0.0395583	0.865421	1.7794	up	ANAPC2	protein_coding	583.276	310.222
ASHG19AP1B103421589V5	0.23089	0.865421	1.53361	up	DCTN5	protein_coding	143.464	84.8956
ASHG19AP1B105206298V5	0.74291	0.912779	1.3196	up	BCL6	protein_coding	3840.46	3374.88
ASHG19AP1B125630265V5	0.340741	0.865421	1.54101	up	TMEM176B	protein_coding	114.954	74.7739
ASHG19AP1B120988087V5	0.267259	0.865421	1.6642	up	CDC34	protein_coding	350.344	216.078
ASHG19AP1B100557887V5	0.223401	0.865421	2.39083	up	BFAR	protein_coding	1001.23	461.537
ASHG19AP1B100047486V5	0.876095	0.959898	1.0733	up	CATG00000063086.1	protein_coding	145942	116968
ASHG19AP1B122941233V5	0.300033	0.865421	1.09897	up	LCE4A	protein_coding	81.0132	69.511
ASHG19AP1B100038554V5	0.650208	0.884999	1.44019	up	CATG00000111122.1	protein_coding	78.1894	36.8498
ASHG19AP1B118045815V5	0.488464	0.865421	1.507	up	LRMDA	protein_coding	54.2074	36.237
ASHG19AP1B115755537V5	0.158191	0.865421	1.60985	up	ADGRL3	protein_coding	42.5649	27.5477
ASHG19AP1B118755728V5	0.294273	0.865421	3.16918	up	AVL9	protein_coding	958.293	344.935
ASHG19AP1B135119558V5	0.885314	0.962295	1.03542	up	D2HGDH	protein_coding	87.6624	83.363
ASHG19AP1B120346457V5	0.575982	0.868315	1.44815	up	ATM	protein_coding	2564.91	2164.11
ASHG19AP1B120188231V5	0.262899	0.865421	2.63207	up	BHLHE40	protein_coding	751.589	270.815
ASHG19AP1B113753020V5	0.656479	0.886625	1.24524	up	SLC25A30	protein_coding	68.1857	54.7023
ASHG19AP1B120484750V5	0.16935	0.865421	1.80846	up	ANKS6	protein_coding	87.2673	47.5885
ASHG19AP1B113578408V5	0.973798	0.992943	1.01294	up	ZYG11B	protein_coding	102.059	112.602
ASHG19AP1B128834714V5	0.431622	0.865421	1.1283	up	ITM2C	protein_coding	64.9086	50.2995
ASHG19AP1B103319254V5	0.551627	0.865942	1.09556	up	CCDC27	protein_coding	229.481	180.762
ASHG19AP1B100711387V5	0.54242	0.865942	1.11116	up	STAT5A	protein_coding	1698.49	1162.7
ASHG19AP1B108818018V5	0.591056	0.873113	1.19967	up	TMOD3	protein_coding	3841.58	2877.22
ASHG19AP1B100104302V5	0.791728	0.929718	1.07666	up	XKR7	protein_coding	77017.5	64687.6
ASHG19AP1B118971066V5	0.122423	0.865421	3.16691	up	MYO1B	protein_coding	158.822	50.7949
ASHG19AP1B106615378V5	0.0506688	0.865421	1.75536	up	SLC39A6	protein_coding	529.92	278.869
ASHG19AP1B139917837V5	0.380771	0.865421	1.47858	up	SCAF8	protein_coding	144.173	102.837
ASHG19AP1B100153411V5	0.584215	0.870742	1.43527	up	RAB10	protein_coding	24980.3	19489.3
ASHG19AP1B131193826V5	0.249525	0.865421	1.46001	up	TRIR	protein_coding	263.605	183.904
ASHG19AP1B100206751V5	0.844944	0.94689	1.02012	up	RGS14	protein_coding	36.402	29.6449
ASHG19AP1B100023624V5	0.947676	0.984237	1.0565	up	PPA2	protein_coding	608.868	670.245
ASHG19AP1B121988164V5	0.538092	0.865942	1.15412	up	CATG00000110659.1	protein_coding	33.639	23.5373
ASHG19AP1B105295837V5	0.880244	0.960978	1.12085	up	TESMIN	protein_coding	67.9095	62.1075
ASHG19AP1B126299730V5	0.8122	0.936814	1.27456	up	TDRKH	protein_coding	42.1384	31.4594
ASHG19AP1B109687786V5	0.855586	0.950008	1.04481	up	ARHGAP21	protein_coding	205.917	187.353
ASHG19AP1B100569046V5	0.52515	0.865421	1.10306	up	NECTIN1	protein_coding	153749	127182
ASHG19AP1B110883769V5	0.604919	0.876455	1.22665	up	KANSL3	protein_coding	82.2332	72.1551
ASHG19AP1B100016832V5	0.937691	0.980104	1.01634	up	ZDHHC24	protein_coding	6546.86	5320.29
ASHG19AP1B109985226V5	0.218497	0.865421	1.29321	up	TTLL8	protein_coding	322.911	219.004
ASHG19AP1B111884594V5	0.260726	0.865421	2.17999	up	HNRNPM	protein_coding	1050.18	542.642
ASHG19AP1B113471253V5	0.198487	0.865421	1.50585	up	PAK1	protein_coding	11899	7445.19
ASHG19AP1B123205846V5	0.290509	0.865421	1.73549	up	CLASP1	protein_coding	33.358	18.6496
ASHG19AP1B111707562V5	0.584229	0.870742	1.64091	up	ANGEL1	protein_coding	22.2558	12.2352
ASHG19AP1B124160700V5	0.289703	0.865421	1.30153	up	MB	protein_coding	50.6788	34.0114
ASHG19AP1B100060467V5	0.263979	0.865421	3.64274	up	GDF15	protein_coding	139152	42726.9
ASHG19AP1B142858407V5	0.871479	0.957927	1.05298	up	TNFSF13	protein_coding	42722.8	24695.6
ASHG19AP1B128437171V5	0.0416722	0.865421	1.42401	up	TSPO2	protein_coding	6052.5	3181.53
ASHG19AP1B100215916V5	0.723868	0.905664	1.24012	up	C1orf74	protein_coding	168.536	161.583
ASHG19AP1B124757154V5	0.525143	0.865421	1.75594	up	PPM1B	protein_coding	379.628	236.746
ASHG19AP1B100046970V5	0.317274	0.865421	2.96631	up	NUDT19	protein_coding	5802.26	2405.95
ASHG19AP1B111240178V5	0.338173	0.865421	2.3677	up	PRSS23	protein_coding	562.844	248.448
ASHG19AP1B135943858V5	0.934561	0.979178	1.03618	up	CARD8	protein_coding	292.05	294.679
ASHG19AP1B113280840V5	0.27353	0.865421	1.52874	up	PDHA1	protein_coding	75.5914	50.7005
ASHG19AP1B118581281V5	0.856528	0.950541	1.12568	up	BTN3A1	protein_coding	709.509	717.684
ASHG19AP1B124528100V5	0.842962	0.946535	1.14533	up	COQ5	protein_coding	11364.4	8982.63
ASHG19AP1B104913948V5	0.0205739	0.865421	2.18984	up	ADGRF5	protein_coding	52.8982	24.0306
ASHG19AP1B117203539V5	0.317429	0.865421	1.65687	up	GEN1	protein_coding	538.503	352.251
ASHG19AP1B104181539V5	0.947361	0.984162	1.05399	up	SAG	protein_coding	37.891	38.9901
ASHG19AP1B132537750V5	0.468395	0.865421	1.44343	up	PHTF1	protein_coding	127.14	94.9042
ASHG19AP1B115360767V5	0.542101	0.865942	1.46876	up	ILVBL	protein_coding	10789.6	7838.42
ASHG19AP1B143304865V5	0.0966284	0.865421	2.25321	up	FAM216A	protein_coding	290.012	138.422
ASHG19AP1B143513280V5	0.159611	0.865421	1.08124	up	TRIM50	protein_coding	135.916	115.772
ASHG19AP1B100085390V5	0.72814	0.906786	1.22101	up	HUG1	protein_coding	1156.53	731.82
ASHG19AP1B138344005V5	0.00481476	0.818641	1.42446	up	VNN2	protein_coding	153.016	100.385
ASHG19AP1B114410645V5	0.362948	0.865421	1.68461	up	COQ3	protein_coding	61.165	35.812
ASHG19AP1B103980781V5	0.0862578	0.865421	3.48931	up	OAS3	protein_coding	43.5568	11.6107
ASHG19AP1B123086472V5	0.305486	0.865421	1.01943	up	KRBOX1	protein_coding	41.1279	34.4378
ASHG19AP1B129123361V5	0.45023	0.865421	1.79352	up	PPWD1	protein_coding	7275.12	4685.99
ASHG19AP1B106060548V5	0.561767	0.866619	1.22684	up	KDM5A	protein_coding	508.443	411.623
ASHG19AP1B100150364V5	0.0337932	0.865421	1.39909	up	ZBED2	protein_coding	105.376	70.8566
ASHG19AP1B108861469V5	0.958904	0.988992	1.03216	up	AMIGO2	protein_coding	402.224	270.312
ASHG19AP1B100612332V5	0.669976	0.888442	1.37687	up	CAMKK2	protein_coding	7802.86	6587.03
ASHG19AP1B100228087V5	0.453358	0.865421	3.48799	up	CD8B2	protein_coding	249.793	61.872
ASHG19AP1B100253760V5	0.104078	0.865421	1.00813	up	CATG00000049834.1	protein_coding	129913	115387
ASHG19AP1B138674249V5	0.675595	0.890365	1.31042	up	USP5	protein_coding	122.67	96.4467
ASHG19AP1B100207839V5	0.0952778	0.865421	4.84303	up	ACTRT3	protein_coding	187.679	40.2023
ASHG19AP1B132114247V5	0.206204	0.865421	1.41341	up	ZFY	protein_coding	113.64	77.829
ASHG19AP1B103671509V5	0.376945	0.865421	1.41371	up	CEACAM16	protein_coding	58.3137	34.8956
ASHG19AP1B110949148V5	0.705181	0.899797	1.17089	up	ABCD3	protein_coding	338.486	309.921
ASHG19AP1B100104590V5	0.234586	0.865421	1.20066	up	CATG00000057739.1	protein_coding	115.838	91.4278
ASHG19AP1B113147416V5	0.374071	0.865421	1.24288	up	PRSS16	protein_coding	87.8719	67.1516
ASHG19AP1B125724824V5	0.269235	0.865421	1.10075	up	TRIM24	protein_coding	625.336	488.081
ASHG19AP1B100013089V5	0.098402	0.865421	5.12156	up	PLAGL2	protein_coding	17147.2	3464.68
ASHG19AP1B112062091V5	0.495046	0.865421	1.12217	up	POLK	protein_coding	77.8865	56.7577
ASHG19AP1B124078993V5	0.129592	0.865421	1.43576	up	FAM183A	protein_coding	155.213	94.933
ASHG19AP1B126406172V5	0.345511	0.865421	1.41502	up	ADA	protein_coding	649.22	484.803
ASHG19AP1B100095720V5	0.759646	0.920466	1.37597	up	HIPK2	protein_coding	7162.4	6081.11
ASHG19AP1B100033154V5	0.145119	0.865421	1.62236	up	SERPINA10	protein_coding	257.42	160.756
ASHG19AP1B122745954V5	0.150534	0.865421	1.38205	up	ZNF496	protein_coding	102.542	70.7572
ASHG19AP1B115327655V5	0.166564	0.865421	1.60596	up	CHRAC1	protein_coding	101.428	61.848
ASHG19AP1B125990892V5	0.920495	0.974545	1.00682	up	ANO7	protein_coding	409.356	374.585
ASHG19AP1B106289097V5	0.60101	0.874877	1.3613	up	PLGRKT	protein_coding	2305.31	1870.96
ASHG19AP1B115649058V5	0.144363	0.865421	1.91073	up	INTS14	protein_coding	52.1225	27.4683
ASHG19AP1B124960328V5	0.33822	0.865421	1.91054	up	MALSU1	protein_coding	4476.86	2589.16
ASHG19AP1B100221250V5	0.100865	0.865421	4.7808	up	TMEM97	protein_coding	2135.14	507.556
ASHG19AP1B107308872V5	0.923467	0.975637	1.05995	up	ACOX3	protein_coding	1230.39	1241.19
ASHG19AP1B124082230V5	0.118417	0.865421	4.8346	up	RGPD1	protein_coding	108.296	21.5963
ASHG19AP1B120549263V5	0.360913	0.865421	1.68205	up	ONECUT1	protein_coding	30.8616	17.5125
ASHG19AP1B140499526V5	0.543451	0.865942	1.11263	up	CFAP100	protein_coding	79.4294	68.6687
ASHG19AP1B103504794V5	0.227671	0.865421	3.22535	up	PAWR	protein_coding	3876.63	1417.19
ASHG19AP1B111938805V5	0.0683903	0.865421	1.74719	up	AP3B2	protein_coding	25.0243	11.8419
ASHG19AP1B114734724V5	0.133633	0.865421	4.14743	up	VMA21	protein_coding	1401.38	379.905
ASHG19AP1B100232540V5	0.417598	0.865421	1.113	up	AP000688.1	protein_coding	104312	84856.3
ASHG19AP1B124038577V5	0.563698	0.866677	2.15096	up	APOBEC3B	protein_coding	2984.62	1597.84
ASHG19AP1B137157215V5	0.318289	0.865421	1.11802	up	RIC8A	protein_coding	908.489	761.579
ASHG19AP1B106329672V5	0.0648444	0.865421	1.52305	up	BICRAL	protein_coding	193.613	112.763
ASHG19AP1B102490741V5	0.0595641	0.865421	2.38494	up	ZNF770	protein_coding	411.048	176.748
ASHG19AP1B108578403V5	0.749177	0.915699	1.13348	up	FBXL20	protein_coding	255.961	239.304
ASHG19AP1B114785445V5	0.556357	0.866435	1.1386	up	BTRC	protein_coding	79.1247	62.9398
ASHG19AP1B104072832V5	0.163135	0.865421	1.99739	up	FHL2	protein_coding	46.5466	16.5821
ASHG19AP1B130391457V5	0.390013	0.865421	1.95528	up	CATG00000083541.1	protein_coding	4307.78	2536
ASHG19AP1B102879570V5	0.483547	0.865421	1.17056	up	YWHAE	protein_coding	106378	82960.2
ASHG19AP1B100482159V5	0.636969	0.881975	1.28752	up	PXN	protein_coding	38774.2	28984.3
ASHG19AP1B102807552V5	0.419718	0.865421	1.28824	up	ZNF419	protein_coding	394.359	308.976
ASHG19AP1B137770439V5	0.283494	0.865421	1.2054	up	IL34	protein_coding	363.691	273.751
ASHG19AP1B131479603V5	0.81348	0.937577	1.113	up	PCK2	protein_coding	14403.3	12732.7
ASHG19AP1B116370274V5	0.0765913	0.865421	1.39096	up	XAB2	protein_coding	161.092	97.6932
ASHG19AP1B104981283V5	0.984541	0.994613	1.01124	up	SLC23A2	protein_coding	1155.84	1328.71
ASHG19AP1B122268327V5	0.372961	0.865421	1.96785	up	HDDC2	protein_coding	2533.45	1456.58
ASHG19AP1B112582953V5	0.19146	0.865421	3.13037	up	C8orf74	protein_coding	95.4827	30.9951
ASHG19AP1B100198253V5	0.527419	0.865421	1.72596	up	ZFP90	protein_coding	3177.81	2186.06
ASHG19AP1B129149315V5	0.277127	0.865421	1.70827	up	NSRP1	protein_coding	29.0895	16.3899
ASHG19AP1B135773927V5	0.680763	0.891784	1.2712	up	SKA3	protein_coding	37.3786	29.2251
ASHG19AP1B115424515V5	0.33008	0.865421	2.17119	up	TRAPPC13	protein_coding	472.836	253.77
ASHG19AP1B100085464V5	0.933941	0.979178	1.04334	up	CATG00000032385.1	protein_coding	21.8406	22.4729
ASHG19AP1B110474681V5	0.144121	0.865421	1.83741	up	UVRAG	protein_coding	193.319	108.111
ASHG19AP1B139045595V5	0.810749	0.936525	1.14676	up	BBS2	protein_coding	72.4217	49.7788
ASHG19AP1B103221822V5	0.830516	0.944082	1.05362	up	CCDC81	protein_coding	27.2677	23.2705
ASHG19AP1B102376069V5	0.936242	0.979474	1.0137	up	ZNF678	protein_coding	445.547	406.064
ASHG19AP1B116503077V5	0.74528	0.914317	1.26565	up	NCALD	protein_coding	62.2361	22.5713
ASHG19AP1B100047229V5	0.528625	0.865421	1.11352	up	CAPNS2	protein_coding	131.863	111.684
ASHG19AP1B108041662V5	0.990349	0.996965	1.00134	up	SLFNL1	protein_coding	215.512	187.766
ASHG19AP1B100052698V5	0.799824	0.932731	1.36853	up	ADRA2A	protein_coding	498.296	376.624
ASHG19AP1B116506810V5	0.521839	0.865421	1.62575	up	PMPCB	protein_coding	2066.75	1565.21
ASHG19AP1B127824912V5	0.70253	0.899496	1.25841	up	CACNA1A	protein_coding	14.7865	9.75393
ASHG19AP1B100056185V5	0.577306	0.868315	1.25902	up	SPANXN5	protein_coding	65.91	45.4679
ASHG19AP1B103762017V5	0.633277	0.881187	1.0788	up	SCMH1	protein_coding	94.6991	79.5755
ASHG19AP1B132190465V5	0.329508	0.865421	1.24553	up	ZBTB17	protein_coding	176.943	139.815
ASHG19AP1B100198078V5	0.684407	0.89323	1.26909	up	OR52K2	protein_coding	276.337	166.935
ASHG19AP1B122059175V5	0.00169855	0.818641	2.06035	up	MTHFD2	protein_coding	923.151	384.097
ASHG19AP1B132625297V5	0.0715848	0.865421	1.34879	up	ZC3H12C	protein_coding	9480.69	5497.6
ASHG19AP1B100221021V5	0.649959	0.884999	1.34998	up	RAB3D	protein_coding	4507.78	3787.09
ASHG19AP1B109389024V5	0.6504	0.884999	1.04541	up	NAIP	protein_coding	1164.84	1009.37
ASHG19AP1B110805772V5	0.326729	0.865421	2.1635	up	CTCF	protein_coding	411.557	205.158
ASHG19AP1B102620643V5	0.613718	0.87709	1.05972	up	AASS	protein_coding	98.3833	84.0522
ASHG19AP1B100093740V5	0.462973	0.865421	1.66773	up	ZBED6CL	protein_coding	4411.82	3170.06
ASHG19AP1B121832153V5	0.345171	0.865421	2.38113	up	ZNF311	protein_coding	39.1338	16.7583
ASHG19AP1B102027530V5	0.452314	0.865421	1.15576	up	BDP1	protein_coding	204.659	172.605
ASHG19AP1B117358352V5	0.848793	0.948145	1.04863	up	PSMB9	protein_coding	63268.6	53929.4
ASHG19AP1B116892346V5	0.0399219	0.865421	1.57867	up	HERC4	protein_coding	139.327	76.5115
ASHG19AP1B106588912V5	0.220477	0.865421	1.17852	up	AMT	protein_coding	409.477	330.871
ASHG19AP1B121358451V5	0.904907	0.970524	1.01336	up	IFT172	protein_coding	122.806	110.459
ASHG19AP1B134693648V5	0.885399	0.962295	1.02113	up	REXO4	protein_coding	258.046	212.591
ASHG19AP1B130307981V5	0.888338	0.963467	1.06179	up	UBB	protein_coding	94.3815	89.0904
ASHG19AP1B115288209V5	0.20862	0.865421	1.37139	up	AP1B1	protein_coding	81.6886	56.5395
ASHG19AP1B100133363V5	0.325062	0.865421	1.87623	up	CATG00000002338.1	protein_coding	933.567	542.959
ASHG19AP1B100062970V5	0.756673	0.919508	1.26853	up	GLB1L	protein_coding	789.352	702.418
ASHG19AP1B143270380V5	0.680691	0.891784	1.49759	up	OR2V1	protein_coding	224.679	87.42
ASHG19AP1B108920863V5	0.833054	0.944627	1.03788	up	SURF6	protein_coding	902.517	868.637
ASHG19AP1B135964282V5	0.102952	0.865421	1.26259	up	TTC1	protein_coding	740.743	519.036
ASHG19AP1B136985387V5	0.351259	0.865421	2.04638	up	DNPH1	protein_coding	510.129	269.89
ASHG19AP1B124740129V5	0.41059	0.865421	1.92702	up	VAV3	protein_coding	4853.51	3058.53
ASHG19AP1B117877322V5	0.70446	0.899797	1.18449	up	TANK	protein_coding	844.403	785.48
ASHG19AP1B101564289V5	0.0720819	0.865421	1.20271	up	AMPH	protein_coding	32.9147	24.8638
ASHG19AP1B100046969V5	0.30259	0.865421	2.74139	up	FASTKD5	protein_coding	5848.43	2601.31
ASHG19AP1B119009798V5	0.39855	0.865421	1.805	up	SBF2	protein_coding	59.2827	34.6687
ASHG19AP1B112450455V5	0.0269768	0.865421	1.93573	up	NBEAL2	protein_coding	333.208	167.334
ASHG19AP1B100000174V5	0.735404	0.909773	1.18795	up	CATG00000107439.1	protein_coding	943.273	859.229
ASHG19AP1B143596968V5	0.516917	0.865421	1.44275	up	MRFAP1	protein_coding	25.8044	17.6121
ASHG19AP1B137003875V5	0.289597	0.865421	1.27192	up	NCOA3	protein_coding	82.7568	63.5547
ASHG19AP1B100065074V5	0.881342	0.961524	1.01076	up	CALHM1	protein_coding	254620	227363
ASHG19AP1B101957037V5	0.0577249	0.865421	6.83522	up	CCNB1	protein_coding	7143.84	1095.56
ASHG19AP1B119296645V5	0.252966	0.865421	1.62958	up	IER2	protein_coding	46.4744	24.7403
ASHG19AP1B100061067V5	0.00248625	0.818641	2.9958	up	TTC9	protein_coding	357.019	110.526
ASHG19AP1B100082710V5	0.654437	0.886019	1.29155	up	COPS6	protein_coding	3591.19	3033.13
ASHG19AP1B105915009V5	0.442885	0.865421	1.67701	up	SKIV2L	protein_coding	87.1695	53.2964
ASHG19AP1B100304380V5	0.226446	0.865421	1.0717	up	KRTAP10-12	protein_coding	183797	156412
ASHG19AP1B135766999V5	0.44538	0.865421	1.99447	up	MED30	protein_coding	6412.26	3861.24
ASHG19AP1B128007925V5	0.542188	0.865942	1.20501	up	U2AF2	protein_coding	161.148	130.844
ASHG19AP1B109779795V5	0.261157	0.865421	2.87736	up	CRIPT	protein_coding	413.886	158.682
ASHG19AP1B111682765V5	0.500114	0.865421	1.41075	up	TCF24	protein_coding	104.956	76.5634
ASHG19AP1B100522767V5	0.549036	0.865942	1.1604	up	RANGAP1	protein_coding	312.312	235.563
ASHG19AP1B121682915V5	0.448901	0.865421	2.20406	up	CHTF8	protein_coding	3569.67	1931.52
ASHG19AP1B120607864V5	0.190757	0.865421	1.24715	up	EXOC3L1	protein_coding	22.2418	14.8775
ASHG19AP1B119150528V5	0.394333	0.865421	1.27592	up	PLK4	protein_coding	57.3162	41.4169
ASHG19AP1B100049091V5	0.696026	0.897122	1.44358	up	KIAA0391	protein_coding	310.722	241.616
ASHG19AP1B134962825V5	0.117136	0.865421	1.28643	up	NCOA5	protein_coding	106.989	79.1585
ASHG19AP1B104857295V5	0.186175	0.865421	1.26155	up	ORAI1	protein_coding	205.363	155.401
ASHG19AP1B100165305V5	0.966285	0.990879	1.0074	up	GAL3ST1	protein_coding	108.937	93.1863
ASHG19AP1B127272128V5	0.341028	0.865421	1.42858	up	DIP2A	protein_coding	849.998	668.653
ASHG19AP1B118478038V5	0.072817	0.865421	1.21711	up	CEACAM18	protein_coding	65.1096	44.6243
ASHG19AP1B122785854V5	0.344581	0.865421	1.29375	up	ARHGEF40	protein_coding	38.6388	27.3434
ASHG19AP1B108048454V5	0.201351	0.865421	1.86593	up	MGA	protein_coding	103.797	57.8925
ASHG19AP1B108402558V5	0.899352	0.968039	1.04455	up	C3orf18	protein_coding	50.2262	46.3952
ASHG19AP1B137141404V5	0.136652	0.865421	1.51299	up	ZNF131	protein_coding	30.8828	17.785
ASHG19AP1B134532545V5	0.167217	0.865421	1.32857	up	EPB41L1	protein_coding	58.0413	38.4949
ASHG19AP1B100132582V5	0.824313	0.941561	1.01626	up	MT-ND4	protein_coding	303632	276919
ASHG19AP1B113369206V5	0.0828075	0.865421	46.5898	up	MMP7	protein_coding	3179.25	102.914
ASHG19AP1B123831026V5	0.989479	0.996469	1.01197	up	CAMK2N1	protein_coding	12230.7	13292.5
ASHG19AP1B100136383V5	0.160192	0.865421	1.49981	up	CBX3	protein_coding	53.5766	35.037
ASHG19AP1B120349889V5	0.714447	0.902879	1.26297	up	UEVLD	protein_coding	329.615	306.949
ASHG19AP1B100212020V5	0.493501	0.865421	1.69132	up	SLC25A36	protein_coding	25878.8	15131.2
ASHG19AP1B100156201V5	0.376454	0.865421	1.60183	up	KATNBL1	protein_coding	922.006	673.905
ASHG19AP1B100241065V5	0.559107	0.866555	1.56114	up	HIST1H3I	protein_coding	43239.2	26539.7
ASHG19AP1B107142078V5	0.729143	0.907232	1.06707	up	CATG00000055461.1	protein_coding	63.5198	49.4101
ASHG19AP1B114911714V5	0.0714087	0.865421	2.64988	up	RCC1	protein_coding	262.077	101.056
ASHG19AP1B124866019V5	0.0392446	0.865421	1.04563	up	DIXDC1	protein_coding	482.936	409.863
ASHG19AP1B109542582V5	0.0133477	0.865421	2.3617	up	CASS4	protein_coding	21.704	7.52546
ASHG19AP1B122634491V5	0.065119	0.865421	7.12104	up	HOMER1	protein_coding	176.846	28.3926
ASHG19AP1B122788435V5	0.63322	0.881187	1.30573	up	MYRFL	protein_coding	57.9386	46.4067
ASHG19AP1B102348965V5	0.42043	0.865421	1.94686	up	MRPL11	protein_coding	450.034	257.667
ASHG19AP1B105629651V5	0.81716	0.939246	1.13444	up	MRPS18C	protein_coding	2534.18	2465.97
ASHG19AP1B104727828V5	0.431565	0.865421	1.06001	up	LAMP1	protein_coding	21713.3	14277.5
ASHG19AP1B115053974V5	0.0407022	0.865421	3.44605	up	LY6G6E	protein_coding	100.279	27.9558
ASHG19AP1B131144739V5	0.0500818	0.865421	1.3684	up	PDGFRL	protein_coding	749.972	498.427
ASHG19AP1B119798341V5	0.391518	0.865421	1.2876	up	TULP3	protein_coding	67.0284	48.1092
ASHG19AP1B122352616V5	0.048087	0.865421	3.64754	up	EEPD1	protein_coding	34.5157	6.46436
ASHG19AP1B100129586V5	0.254154	0.865421	1.46905	up	RAPGEF6	protein_coding	29.6595	17.8934
ASHG19AP1B100075920V5	0.494695	0.865421	1.07784	up	CATG00000026276.1	protein_coding	540.826	464.389
ASHG19AP1B122210661V5	0.672013	0.889347	1.04229	up	EVX1	protein_coding	89612.4	73926
ASHG19AP1B120866598V5	0.0636728	0.865421	1.53601	up	DNAJC25	protein_coding	135.08	74.502
ASHG19AP1B119201252V5	0.472229	0.865421	1.83532	up	TATDN1	protein_coding	4951.93	3126.97
ASHG19AP1B106943001V5	0.702325	0.899496	1.32751	up	ZNF664	protein_coding	9497.46	8477.4
ASHG19AP1B107598026V5	0.774103	0.924931	1.14573	up	PNISR	protein_coding	494.216	474.388
ASHG19AP1B118365992V5	0.868954	0.95702	1.01743	up	SPDYE4	protein_coding	840.009	776.96
ASHG19AP1B140186766V5	0.670775	0.888715	1.164	up	KRT1	protein_coding	23.7113	18.5932
ASHG19AP1B103456761V5	0.50365	0.865421	1.36452	up	TRIM56	protein_coding	3766.14	2822.12
ASHG19AP1B125625052V5	0.474067	0.865421	1.75826	up	SHOC2	protein_coding	121.327	73.0927
ASHG19AP1B120629245V5	0.161058	0.865421	1.83475	up	EPHB3	protein_coding	80.7616	44.0603
ASHG19AP1B109208429V5	0.624747	0.87898	1.40947	up	ZNF80	protein_coding	19.8942	16.0149
ASHG19AP1B100056841V5	0.608634	0.876695	1.47837	up	CATG00000041044.1	protein_coding	68025.2	37480.8
ASHG19AP1B100013097V5	0.264357	0.865421	2.00734	up	LSM8	protein_coding	722.866	416.375
ASHG19AP1B110007225V5	0.30235	0.865421	1.58113	up	ETAA1	protein_coding	208.55	140.293
ASHG19AP1B116372423V5	0.117186	0.865421	2.33145	up	CDC14B	protein_coding	891.243	316.469
ASHG19AP1B115040985V5	0.847995	0.947654	1.0093	up	MUC21	protein_coding	82.2288	70.4197
ASHG19AP1B105848782V5	0.146301	0.865421	2.58825	up	AC092587.1	protein_coding	909.105	388.447
ASHG19AP1B121955048V5	0.265013	0.865421	2.41897	up	RALA	protein_coding	322.46	142.688
ASHG19AP1B108761758V5	0.020629	0.865421	3.68033	up	NTS	protein_coding	93.7913	19.5942
ASHG19AP1B100271272V5	0.224143	0.865421	1.16745	up	PHF12	protein_coding	756.032	585.586
ASHG19AP1B131055475V5	0.605219	0.876455	1.03172	up	PPM1N	protein_coding	118.267	98.7087
ASHG19AP1B143318816V5	0.347362	0.865421	2.3674	up	NPIPB11	protein_coding	1655.84	814.891
ASHG19AP1B117700964V5	0.547834	0.865942	1.36865	up	MSH3	protein_coding	1269.32	975.93
ASHG19AP1B115681850V5	0.193277	0.865421	2.08479	up	METTL5	protein_coding	180.985	93.567
ASHG19AP1B141727281V5	0.831923	0.944256	1.14506	up	MTRF1L	protein_coding	151.288	147.17
ASHG19AP1B103017798V5	0.135395	0.865421	1.22056	up	POPDC3	protein_coding	17.6145	9.69279
ASHG19AP1B100180702V5	0.277856	0.865421	2.01948	up	AC020915.5	protein_coding	540.511	295.468
ASHG19AP1B122308783V5	0.9468	0.983817	1.04544	up	PARD3B	protein_coding	33.6132	27.9343
ASHG19AP1B119726256V5	0.0814171	0.865421	1.19458	up	TBX21	protein_coding	1304.02	991.681
ASHG19AP1B101409869V5	0.251057	0.865421	1.36417	up	AKAP2	protein_coding	146.597	85.284
ASHG19AP1B100000069V5	0.291215	0.865421	1.64205	up	CATG00000034571.1	protein_coding	497.841	323.7
ASHG19AP1B100002415V5	0.327517	0.865421	1.82209	up	TMEM33	protein_coding	14985.2	9350.09
ASHG19AP1B114831556V5	0.188117	0.865421	3.91197	up	TK1	protein_coding	110.754	28.2635
ASHG19AP1B116471611V5	0.864513	0.955583	1.16765	up	PLEKHA4	protein_coding	1243.09	921.205
ASHG19AP1B100213006V5	0.173572	0.865421	2.16033	up	NSUN5	protein_coding	302.515	158.753
ASHG19AP1B109903473V5	0.758808	0.920389	1.13837	up	EGLN1	protein_coding	335.744	311.427
ASHG19AP1B109230775V5	0.260592	0.865421	2.28177	up	ZNF354B	protein_coding	117.048	56.2109
ASHG19AP1B131896190V5	0.760799	0.920925	1.27925	up	RAMP2	protein_coding	730.061	632.533
ASHG19AP1B125133100V5	0.52495	0.865421	1.4903	up	RMI2	protein_coding	737.74	528.584
ASHG19AP1B100066067V5	0.18294	0.865421	6.33955	up	DUXA	protein_coding	473.501	88.3109
ASHG19AP1B107499808V5	0.210185	0.865421	3.11173	up	HNRNPA2B1	protein_coding	828.411	293.314
ASHG19AP1B119932353V5	0.378292	0.865421	2.03209	up	MRPL51	protein_coding	3605.87	2065.02
ASHG19AP1B128823755V5	0.227675	0.865421	1.90256	up	CBWD2	protein_coding	1332.84	770.891
ASHG19AP1B135645994V5	0.27876	0.865421	2.4507	up	TNFSF11	protein_coding	99.7774	42.2371
ASHG19AP1B111518966V5	0.808148	0.936097	1.08028	up	KCNJ14	protein_coding	87.7211	76.864
ASHG19AP1B113582597V5	0.239528	0.865421	1.40213	up	TNFSF13	protein_coding	87246.5	56233.6
ASHG19AP1B128397121V5	0.453623	0.865421	1.41788	up	TBC1D10A	protein_coding	35.9383	24.3429
ASHG19AP1B113154777V5	0.651963	0.885449	1.4233	up	DNAH6	protein_coding	59.2337	29.6813
ASHG19AP1B120610612V5	0.524529	0.865421	1.81146	up	APOBEC3B	protein_coding	201.617	114.08
ASHG19AP1B100171502V5	0.180479	0.865421	1.42188	up	CATG00000079626.1	protein_coding	90.0872	49.2421
ASHG19AP1B122296121V5	0.396954	0.865421	2.16886	up	HBS1L	protein_coding	10369.9	5394.46
ASHG19AP1B105666022V5	0.815549	0.93849	1.13431	up	C5orf63	protein_coding	367.816	340.776
ASHG19AP1B101297746V5	0.0719291	0.865421	1.11823	up	OR7A5	protein_coding	320.8	241.185
ASHG19AP1B137431093V5	0.678149	0.891708	1.16122	up	SSBP3	protein_coding	28.5135	23.6418
ASHG19AP1B100190367V5	0.31529	0.865421	2.07809	up	CATG00000031415.1	protein_coding	475.867	278.965
ASHG19AP1B129165557V5	0.250002	0.865421	1.99354	up	DMTF1	protein_coding	110.673	57.0597
ASHG19AP1B102177184V5	0.27316	0.865421	2.00687	up	BAG4	protein_coding	724.621	416.416
ASHG19AP1B129013168V5	0.109743	0.865421	2.22303	up	POC1B-GALNT4	protein_coding	92.6597	35.2111
ASHG19AP1B100000635V5	0.251539	0.865421	2.377	up	ZNF800	protein_coding	3156.12	1605.62
ASHG19AP1B111926333V5	0.874166	0.958965	1.09883	up	CDADC1	protein_coding	68.5427	66.4542
ASHG19AP1B123341881V5	0.456172	0.865421	1.57876	up	PTOV1	protein_coding	721.7	508.149
ASHG19AP1B121746531V5	0.489666	0.865421	1.04189	up	PRKAG1	protein_coding	360.744	328.438
ASHG19AP1B100251996V5	0.386509	0.865421	1.11816	up	MAST2	protein_coding	40.2988	31.659
ASHG19AP1B100070894V5	0.0858174	0.865421	1.19567	up	EFCAB11	protein_coding	597.855	435.353
ASHG19AP1B112787257V5	0.848335	0.947862	1.01689	up	MFSD2B	protein_coding	1962.48	1585.93
ASHG19AP1B131823273V5	0.870774	0.957671	1.09236	up	NDRG1	protein_coding	934.288	462.5
ASHG19AP1B101191374V5	0.121775	0.865421	3.22346	up	NABP1	protein_coding	79.534	23.7235
ASHG19AP1B110962570V5	0.163017	0.865421	3.94498	up	GPSM2	protein_coding	964.848	305.049
ASHG19AP1B108053366V5	0.55049	0.865942	1.10709	up	ZNF619	protein_coding	195.619	160.04
ASHG19AP1B106576955V5	0.346113	0.865421	1.10346	up	SETD1B	protein_coding	248.881	219.527
ASHG19AP1B123091265V5	0.691368	0.894978	1.20446	up	CATG00000034317.1	protein_coding	87.4998	75.4856
ASHG19AP1B100173884V5	0.316176	0.865421	1.5675	up	IL17F	protein_coding	27.9157	16.0663
ASHG19AP1B105500660V5	0.306694	0.865421	1.4175	up	DSN1	protein_coding	25.0896	15.7499
ASHG19AP1B138909729V5	0.520889	0.865421	1.48629	up	H2AFJ	protein_coding	9629.14	5985.9
ASHG19AP1B107197946V5	0.487071	0.865421	1.74353	up	EIF2B3	protein_coding	590.312	379.404
ASHG19AP1B132675571V5	0.377665	0.865421	1.32523	up	PROCA1	protein_coding	69.9206	50.9836
ASHG19AP1B100084528V5	0.756441	0.919467	1.18454	up	ZNF69	protein_coding	139896	100104
ASHG19AP1B101290153V5	0.275655	0.865421	2.58302	up	RUVBL2	protein_coding	24615.8	9567.69
ASHG19AP1B100190365V5	0.777174	0.925912	1.09789	up	CATG00000026289.1	protein_coding	138739	107776
ASHG19AP1B100124113V5	0.954099	0.986661	1.04058	up	HPF1	protein_coding	642.797	717.616
ASHG19AP1B132581765V5	0.352333	0.865421	1.10839	up	CCDC115	protein_coding	97.4385	82.6992
ASHG19AP1B100290794V5	0.761948	0.921329	1.12128	up	P2RX5	protein_coding	91.2189	80.0894
ASHG19AP1B124710974V5	0.884824	0.962196	1.04293	up	ATP13A3	protein_coding	796.418	772.119
ASHG19AP1B113981377V5	0.390097	0.865421	1.14885	up	CATG00000110027.1	protein_coding	99.5741	82.5146
ASHG19AP1B104812275V5	0.769926	0.923764	1.12078	up	ZNF99	protein_coding	372.053	341.152
ASHG19AP1B100077465V5	0.820072	0.940369	1.23169	up	RIN3	protein_coding	1850.34	1802.26
ASHG19AP1B125049174V5	0.551194	0.865942	1.25287	up	MAPRE2	protein_coding	125.303	103.779
ASHG19AP1B117755617V5	0.87779	0.960372	1.01734	up	KIF14	protein_coding	158086	137859
ASHG19AP1B100095121V5	0.484791	0.865421	1.13214	up	CATG00000053975.1	protein_coding	26510.8	20273.7
ASHG19AP1B100128918V5	0.698643	0.898143	1.34099	up	TAF5	protein_coding	22.9407	17.0028
ASHG19AP1B100020297V5	0.412358	0.865421	1.49643	up	GRHL2	protein_coding	3844.53	2684.11
ASHG19AP1B104823523V5	0.0926755	0.865421	3.1858	up	CCDC169	protein_coding	103.791	32.5057
ASHG19AP1B116958235V5	0.801401	0.933543	1.14024	up	PITPNC1	protein_coding	131.794	118.899
ASHG19AP1B115557968V5	0.482869	0.865421	1.05034	up	RHBG	protein_coding	44.5516	35.9138
ASHG19AP1B117172143V5	0.69585	0.897077	1.03282	up	CTU2	protein_coding	45.533	33.8726
ASHG19AP1B132602873V5	0.237534	0.865421	1.33141	up	RHOT2	protein_coding	1103.53	791.569
ASHG19AP1B101669277V5	0.288209	0.865421	1.26062	up	LYRM1	protein_coding	111.853	79.3644
ASHG19AP1B117097841V5	0.297797	0.865421	1.67446	up	B3GNT2	protein_coding	354.202	208.286
ASHG19AP1B114403057V5	0.427263	0.865421	1.18144	up	ATP5S	protein_coding	53.46	38.0732
ASHG19AP1B118239057V5	0.271863	0.865421	1.20312	up	TPST1	protein_coding	344.706	256.299
ASHG19AP1B100171504V5	0.195236	0.865421	3.17968	up	CATG00000051549.1	protein_coding	131.136	19.9498
ASHG19AP1B118146197V5	0.357457	0.865421	1.41325	up	ZNF714	protein_coding	400.775	299.425
ASHG19AP1B110354929V5	0.572249	0.868255	1.12449	up	FOXG1	protein_coding	24.6756	13.4192
ASHG19AP1B143995519V5	0.691556	0.894978	1.24089	up	CORO7	protein_coding	23.0514	18.151
ASHG19AP1B125359487V5	0.549182	0.865942	1.12878	up	TADA2A	protein_coding	107.477	85.4271
ASHG19AP1B114508728V5	0.588344	0.872442	1.45891	up	GTF2B	protein_coding	1319.22	1036.93
ASHG19AP1B100014991V5	0.243802	0.865421	2.80611	up	ANAPC1	protein_coding	2049.46	843.315
ASHG19AP1B101803572V5	0.217772	0.865421	1.74019	up	OCRL	protein_coding	144.065	82.35
ASHG19AP1B120591215V5	0.977162	0.993721	1.00157	up	TNK1	protein_coding	70.592	61.7791
ASHG19AP1B117444832V5	0.350925	0.865421	1.33359	up	CDH10	protein_coding	106.106	74.1371
ASHG19AP1B121185359V5	0.646961	0.884554	1.17908	up	SLC10A7	protein_coding	119.645	100.692
ASHG19AP1B105130424V5	0.0617003	0.865421	3.31091	up	INPP4B	protein_coding	84.5068	26.4152
ASHG19AP1B119615578V5	0.944586	0.983132	1.02741	up	CCHCR1	protein_coding	159.313	120.339
ASHG19AP1B112435134V5	0.556108	0.866435	1.58277	up	AGPAT5	protein_coding	604.893	428.365
ASHG19AP1B103988794V5	0.30248	0.865421	1.37046	up	ANKRD26	protein_coding	432.63	312.183
ASHG19AP1B108224447V5	0.76657	0.922766	1.27059	up	ZNF551	protein_coding	2168.92	1913.99
ASHG19AP1B126240679V5	0.997882	0.999175	1.00215	up	USP32	protein_coding	5488.6	2844.59
ASHG19AP1B111569937V5	0.481269	0.865421	1.28904	up	WDR53	protein_coding	337.137	263.466
ASHG19AP1B100075626V5	0.404431	0.865421	1.06147	up	AC068580.4	protein_coding	66.2967	53.3889
ASHG19AP1B100069145V5	0.639239	0.882136	1.11192	up	PRKD3	protein_coding	209.529	168.03
ASHG19AP1B100103155V5	0.567825	0.867408	1.19841	up	LCE1A	protein_coding	18784.3	14575.9
ASHG19AP1B136159548V5	0.662374	0.887683	1.25192	up	TMEM17	protein_coding	36.082	29.1028
ASHG19AP1B100046019V5	0.335979	0.865421	1.46483	up	RABIF	protein_coding	277.055	198.541
ASHG19AP1B135984435V5	0.891808	0.964625	1.08744	up	NPC2	protein_coding	11532.3	6786.98
ASHG19AP1B117396481V5	0.126486	0.865421	1.89449	up	BAIAP2L1	protein_coding	433.289	218.866
ASHG19AP1B122717509V5	0.331959	0.865421	2.18354	up	RPL26	protein_coding	884.403	415.245
ASHG19AP1B100226765V5	0.537994	0.865942	1.91973	up	HIST3H2A	protein_coding	3447.78	2159.95
ASHG19AP1B100140587V5	0.761795	0.921329	1.10007	up	NRTN	protein_coding	107.147	95.8273
ASHG19AP1B104529232V5	0.359832	0.865421	1.63935	up	ACAA2	protein_coding	227.869	147.489
ASHG19AP1B124205991V5	0.643383	0.883085	1.27764	up	SMIM20	protein_coding	631.205	551.354
ASHG19AP1B127150774V5	0.387269	0.865421	1.24205	up	DCUN1D2	protein_coding	154.849	117.587
ASHG19AP1B104673574V5	0.79537	0.931364	1.02406	up	C3orf80	protein_coding	170931	151410
ASHG19AP1B105443753V5	0.128434	0.865421	1.8422	up	PRCC	protein_coding	124.676	67.5725
ASHG19AP1B129654876V5	0.465954	0.865421	1.07042	up	NDUFA6	protein_coding	1754.46	1403.68
ASHG19AP1B103604805V5	0.673575	0.889549	1.37375	up	NPIPB15	protein_coding	1086.62	957.079
ASHG19AP1B113604325V5	0.326099	0.865421	1.16145	up	CCR5	protein_coding	26.9281	16.7745
ASHG19AP1B126506049V5	0.375993	0.865421	1.67956	up	TUBG2	protein_coding	53.217	32.6868
ASHG19AP1B124999445V5	0.911532	0.972243	1.03906	up	ACSL6	protein_coding	56.4377	52.2027
ASHG19AP1B120571909V5	0.0185319	0.865421	1.37934	up	SHCBP1	protein_coding	64.4317	42.4853
ASHG19AP1B100228467V5	0.200599	0.865421	1.82126	up	PLEKHO1	protein_coding	46.3678	24.4549
ASHG19AP1B136683439V5	0.186284	0.865421	2.34064	up	FCHO1	protein_coding	97.2975	41.9909
ASHG19AP1B140156287V5	0.0365238	0.865421	1.44677	up	PTMS	protein_coding	8671.42	4853.33
ASHG19AP1B133944862V5	0.10178	0.865421	3.16747	up	PIMREG	protein_coding	50.604	15.4946
ASHG19AP1B110626606V5	0.444561	0.865421	1.94741	up	DNTTIP2	protein_coding	1998.78	1204.62
ASHG19AP1B119931561V5	0.579082	0.868621	1.10357	up	AK1	protein_coding	109.448	95.9789
ASHG19AP1B143681581V5	0.764659	0.921966	1.14404	up	RIPOR3	protein_coding	297.124	239.859
ASHG19AP1B100751886V5	0.520288	0.865421	1.17921	up	TBC1D14	protein_coding	155.562	120.769
ASHG19AP1B102756298V5	0.245657	0.865421	1.28667	up	PNPLA3	protein_coding	54.9195	35.6358
ASHG19AP1B111896053V5	0.460409	0.865421	1.68325	up	HIF1A	protein_coding	396.401	266.857
ASHG19AP1B116385797V5	0.475679	0.865421	1.54649	up	MRPL22	protein_coding	516.094	365.054
ASHG19AP1B100201816V5	0.240561	0.865421	3.14195	up	RP2	protein_coding	5792.49	2251.96
ASHG19AP1B100163504V5	0.195089	0.865421	2.76777	up	SLC17A9	protein_coding	1016.03	378.375
ASHG19AP1B135330101V5	0.486215	0.865421	1.65353	up	RPL35	protein_coding	2124.32	1428.52
ASHG19AP1B100047536V5	0.75978	0.92048	1.10129	up	CATG00000104410.1	protein_coding	19260.5	16726.1
ASHG19AP1B135759179V5	0.565289	0.866677	1.34149	up	ARHGEF3	protein_coding	66.095	51.0764
ASHG19AP1B110239628V5	0.593678	0.873806	1.54426	up	API5	protein_coding	86.5321	54.831
ASHG19AP1B100250809V5	0.363046	0.865421	1.72303	up	RBMS1	protein_coding	5704.78	3578.98
ASHG19AP1B143048792V5	0.11434	0.865421	3.58918	up	DEPDC5	protein_coding	371.336	116.916
ASHG19AP1B105245900V5	0.255668	0.865421	1.51228	up	TMED5	protein_coding	125.805	67.0767
ASHG19AP1B131651767V5	0.214659	0.865421	1.56641	up	NAB2	protein_coding	24.919	13.2296
ASHG19AP1B131698090V5	0.200333	0.865421	2.31178	up	TMIE	protein_coding	51.7157	21.9784
ASHG19AP1B132981474V5	0.672697	0.889549	1.15963	up	ATP2B2	protein_coding	842.693	705.865
ASHG19AP1B102028276V5	0.541906	0.865942	1.21511	up	DUSP10	protein_coding	52.5845	45.7125
ASHG19AP1B119122103V5	0.555104	0.866203	1.09145	up	LYST	protein_coding	276.868	238.223
ASHG19AP1B100127478V5	0.406175	0.865421	3.01431	up	FOXJ1	protein_coding	1298.42	421.676
ASHG19AP1B124647189V5	0.508906	0.865421	1.38349	up	ORMDL2	protein_coding	1900.06	1430.14
ASHG19AP1B125439206V5	0.609632	0.876695	1.16035	up	CUL7	protein_coding	65.7934	43.0832
ASHG19AP1B100189901V5	0.298549	0.865421	1.82966	up	TAPBP	protein_coding	447.213	267.21
ASHG19AP1B107375509V5	0.193714	0.865421	2.49381	up	KLC3	protein_coding	19.2392	7.11152
ASHG19AP1B111047447V5	0.18974	0.865421	1.37839	up	TSGA10	protein_coding	166.19	116.645
ASHG19AP1B133874557V5	0.912227	0.972291	1.0303	up	EEF1A2	protein_coding	56.8464	45.2574
ASHG19AP1B101446372V5	0.378262	0.865421	2.85256	up	CATG00000070137.1	protein_coding	228.345	72.8717
ASHG19AP1B100112540V5	0.0750686	0.865421	1.33332	up	FOXL2	protein_coding	47617	32925.1
ASHG19AP1B141920576V5	0.933381	0.979178	1.07543	up	S100A16	protein_coding	1469.28	1080.4
ASHG19AP1B100073921V5	0.00758635	0.865421	1.81642	up	FOXC2	protein_coding	372.941	178.887
ASHG19AP1B128617112V5	0.115605	0.865421	1.80014	up	MEX3D	protein_coding	76.9266	44.4757
ASHG19AP1B110439477V5	0.533295	0.865421	1.08865	up	ABCB8	protein_coding	6539.73	4912.33
ASHG19AP1B100210189V5	0.889922	0.963666	1.04977	up	TP53BP1	protein_coding	1822.73	1927.74
ASHG19AP1B100010669V5	0.764538	0.921966	1.10764	up	UBE2D4	protein_coding	6279.8	5241.57
ASHG19AP1B115747070V5	0.879086	0.960704	1.07104	up	NLGN4X	protein_coding	113.082	83.5345
ASHG19AP1B108076342V5	0.778972	0.92611	1.20477	up	DHTKD1	protein_coding	126.511	113.169
ASHG19AP1B120257710V5	0.238694	0.865421	2.2604	up	CSNK1D	protein_coding	909.995	459.46
ASHG19AP1B127753063V5	0.372576	0.865421	1.41143	up	MRM2	protein_coding	260.618	190.707
ASHG19AP1B100174566V5	0.430648	0.865421	1.67047	up	PEX16	protein_coding	295.837	195.253
ASHG19AP1B120553576V5	0.139541	0.865421	2.50111	up	KCND3	protein_coding	78.7206	20.536
ASHG19AP1B100502086V5	0.554494	0.86603	1.3375	up	SDR39U1	protein_coding	46.6228	34.3429
ASHG19AP1B100086938V5	0.314256	0.865421	1.81454	up	EFNB1	protein_coding	56385.3	29130.8
ASHG19AP1B117827745V5	0.520973	0.865421	1.15216	up	METTL16	protein_coding	548.073	471.858
ASHG19AP1B100228258V5	0.361012	0.865421	2.46452	up	RCC1L	protein_coding	16392.1	7232.77
ASHG19AP1B106438757V5	0.375517	0.865421	1.7147	up	KHDC4	protein_coding	220.113	132.993
ASHG19AP1B133459372V5	0.480413	0.865421	1.44172	up	POLR2M	protein_coding	86.4259	61.6087
ASHG19AP1B112240565V5	0.241401	0.865421	1.58668	up	MBNL2	protein_coding	136.117	90.5495
ASHG19AP1B100179957V5	0.101682	0.865421	4.80524	up	GJB5	protein_coding	247.551	42.9277
ASHG19AP1B100063512V5	0.842093	0.946078	1.04981	up	OR10A5	protein_coding	54.0657	46.7111
ASHG19AP1B138085529V5	0.897577	0.967299	1.08803	up	NXPE3	protein_coding	292.925	301.443
ASHG19AP1B114911317V5	0.680882	0.891784	1.25235	up	SETD2	protein_coding	497.122	418.489
ASHG19AP1B125992009V5	0.985004	0.994773	1.00913	up	TENM4	protein_coding	104.989	101.566
ASHG19AP1B124914874V5	0.254662	0.865421	1.38238	up	FAM168B	protein_coding	518.045	349.765
ASHG19AP1B108658530V5	0.429663	0.865421	1.35764	up	RCOR3	protein_coding	203.747	159.38
ASHG19AP1B112507522V5	0.940201	0.981068	1.01866	up	DNAJB14	protein_coding	250.064	247.249
ASHG19AP1B123092068V5	0.98142	0.994119	1.02048	up	CATG00000053260.1	protein_coding	2305.66	1989
ASHG19AP1B103461697V5	0.897444	0.967291	1.18086	up	CD8B	protein_coding	21.6041	20.9501
ASHG19AP1B110187398V5	0.192367	0.865421	2.65118	up	TLCD1	protein_coding	5642.02	2393.8
ASHG19AP1B107130767V5	0.0579806	0.865421	1.32131	up	VSIG10L2	protein_coding	36539.5	24714
ASHG19AP1B100184421V5	0.777863	0.925988	1.45947	up	HOXC12	protein_coding	2374.84	580.09
ASHG19AP1B128635033V5	0.489422	0.865421	1.55058	up	PLEKHN1	protein_coding	79.7152	52.0096
ASHG19AP1B138952923V5	0.714592	0.902879	1.09897	up	PTPN23	protein_coding	53.2311	46.264
ASHG19AP1B134692303V5	0.552743	0.865942	1.42046	up	CCT6A	protein_coding	130.969	107.067
ASHG19AP1B132750481V5	0.954133	0.986661	1.04351	up	PRB3	protein_coding	5401.15	3084.89
ASHG19AP1B104913428V5	0.299921	0.865421	1.30999	up	LY75	protein_coding	377.636	275.137
ASHG19AP1B105975181V5	0.168701	0.865421	3.76584	up	DNAAF4	protein_coding	37.326	8.37269
ASHG19AP1B119898157V5	0.144071	0.865421	1.40895	up	RENBP	protein_coding	44.5041	30.2631
ASHG19AP1B100085452V5	0.343067	0.865421	1.05347	up	CATG00000001175.1	protein_coding	100.681	84.1272
ASHG19AP1B104819940V5	0.334368	0.865421	1.83774	up	GPSM3	protein_coding	227.712	130.395
ASHG19AP1B118756179V5	0.507968	0.865421	1.42948	up	ZC3H12B	protein_coding	35.4623	24.5656
ASHG19AP1B124249119V5	0.0416968	0.865421	1.75559	up	POLDIP2	protein_coding	227.813	125.771
ASHG19AP1B110749122V5	0.481202	0.865421	1.51726	up	SAMM50	protein_coding	514.865	378.007
ASHG19AP1B100145989V5	0.543167	0.865942	1.41379	up	SLC25A51	protein_coding	17307	12675.5
ASHG19AP1B106617779V5	0.703418	0.899566	1.42986	up	PSMB6	protein_coding	22897.4	16751.3
ASHG19AP1B113428119V5	0.266133	0.865421	1.4828	up	STRIP1	protein_coding	151.945	100.974
ASHG19AP1B116419767V5	0.248073	0.865421	2.38101	up	SEPHS1	protein_coding	3166.04	1528.04
ASHG19AP1B117565553V5	0.26852	0.865421	1.90678	up	ERGIC2	protein_coding	1877.33	1020
ASHG19AP1B110525560V5	0.704353	0.899797	1.22138	up	APOBEC3C	protein_coding	231.667	198.52
ASHG19AP1B100201954V5	0.394732	0.865421	1.41842	up	CYTH1	protein_coding	57.8364	39.9932
ASHG19AP1B113405389V5	0.054207	0.865421	1.5251	up	TCF19	protein_coding	138.303	83.9668
ASHG19AP1B100176210V5	0.152607	0.865421	2.55763	up	ABL2	protein_coding	2672	1198.8
ASHG19AP1B124975213V5	0.156667	0.865421	2.20354	up	C12orf43	protein_coding	17.8252	7.03994
ASHG19AP1B103588181V5	0.0865262	0.865421	1.19473	up	BCAP31	protein_coding	61.7656	45.1039
ASHG19AP1B121690146V5	0.289708	0.865421	1.486	up	MSANTD4	protein_coding	166.847	113.116
ASHG19AP1B108021309V5	0.0919617	0.865421	6.80265	up	C5orf34	protein_coding	217.223	36.6397
ASHG19AP1B102456700V5	0.71119	0.902048	1.30956	up	ZSCAN16	protein_coding	262.245	218.992
ASHG19AP1B126169748V5	0.972297	0.992928	1.00617	up	TAGAP	protein_coding	3784.19	3109.78
ASHG19AP1B110635897V5	0.284115	0.865421	2.02635	up	POLB	protein_coding	1568.01	890.119
ASHG19AP1B126277530V5	0.448476	0.865421	1.39962	up	MTX3	protein_coding	156.844	112.168
ASHG19AP1B104123124V5	0.512258	0.865421	1.16358	up	ERGIC3	protein_coding	1758.41	1474.69
ASHG19AP1B101996475V5	0.654438	0.886019	1.07886	up	MAN2C1	protein_coding	618.284	493.156
ASHG19AP1B122980715V5	0.3756	0.865421	1.35168	up	ZNF628	protein_coding	302.409	216.904
ASHG19AP1B135942473V5	0.132708	0.865421	2.01141	up	COPE	protein_coding	68.6316	33.1021
ASHG19AP1B106401546V5	0.403207	0.865421	1.77759	up	IFI6	protein_coding	297.818	179.158
ASHG19AP1B113951606V5	0.289146	0.865421	2.23858	up	ADSL	protein_coding	31.5149	7.14116
ASHG19AP1B100199807V5	0.516751	0.865421	1.35653	up	CATG00000097105.1	protein_coding	65.5827	40.8622
ASHG19AP1B100022988V5	0.504688	0.865421	1.4559	up	RBBP8NL	protein_coding	59.6641	41.716
ASHG19AP1B112460124V5	0.309737	0.865421	1.60956	up	BABAM2	protein_coding	262.391	171.424
ASHG19AP1B107445191V5	0.631868	0.880936	1.20877	up	IGFBP5	protein_coding	228.93	199.388
ASHG19AP1B129923516V5	0.649283	0.884999	1.33182	up	SH2B2	protein_coding	18.1749	12.6398
ASHG19AP1B105791873V5	0.907323	0.971091	1.09502	up	MYO1D	protein_coding	19524.9	18936.1
ASHG19AP1B115265838V5	0.0224516	0.865421	1.87597	up	DPP8	protein_coding	35.2817	16.7104
ASHG19AP1B139251159V5	0.588902	0.872605	1.37919	up	SYNJ2BP-COX16	protein_coding	234.958	183.088
ASHG19AP1B128794385V5	0.833557	0.944773	1.05778	up	KDSR	protein_coding	1683.97	1657.81
ASHG19AP1B127272851V5	0.990344	0.996965	1.00147	up	UBE2Q1	protein_coding	146661	130785
ASHG19AP1B114654441V5	0.149987	0.865421	1.65603	up	SREK1	protein_coding	117.951	73.4157
ASHG19AP1B105540423V5	0.275702	0.865421	1.36149	up	FAM81B	protein_coding	339.955	218.521
ASHG19AP1B124931492V5	0.584951	0.870991	1.58351	up	C18orf25	protein_coding	65.2258	42.2991
ASHG19AP1B132772120V5	0.0170865	0.865421	1.2068	up	CASTOR1	protein_coding	4427.04	3081.66
ASHG19AP1B111194695V5	0.520103	0.865421	1.18283	up	PLIN2	protein_coding	1415.66	1074.39
ASHG19AP1B100291453V5	0.553803	0.865942	1.46689	up	ZNF513	protein_coding	52.1217	36.7579
ASHG19AP1B121955883V5	0.503549	0.865421	1.17642	up	SEMA3G	protein_coding	63.1104	52.2071
ASHG19AP1B123944123V5	0.22535	0.865421	1.90891	up	TMEM68	protein_coding	597.734	343.631
ASHG19AP1B100142511V5	0.64427	0.88359	1.2285	up	KRTAP10-5	protein_coding	1317.68	1126.95
ASHG19AP1B118473314V5	0.261272	0.865421	1.61055	up	TIMM23B	protein_coding	325.01	207.436
ASHG19AP1B100076951V5	0.325689	0.865421	2.99717	up	SNRPA	protein_coding	3502.28	1453.23
ASHG19AP1B100190361V5	0.224925	0.865421	1.68259	up	CATG00000025492.1	protein_coding	27.991	14.4634
ASHG19AP1B106970779V5	0.872564	0.958487	1.02991	up	TRIM52	protein_coding	90.7546	81.2674
ASHG19AP1B138004637V5	0.898163	0.967658	1.11866	up	MDFI	protein_coding	65.1654	62.2012
ASHG19AP1B122761994V5	0.048708	0.865421	2.18473	up	CHAF1A	protein_coding	185.107	83.6625
ASHG19AP1B131476638V5	0.479907	0.865421	1.14337	up	CYP26A1	protein_coding	1202.11	848.089
ASHG19AP1B108545940V5	0.50384	0.865421	1.20582	up	PRMT8	protein_coding	119.357	79.0054
ASHG19AP1B121328025V5	0.47198	0.865421	1.44592	up	CNTN6	protein_coding	18.4148	7.52847
ASHG19AP1B100171397V5	0.745297	0.914317	1.16718	up	CATG00000010356.1	protein_coding	4505.29	2848.93
ASHG19AP1B100208733V5	0.995478	0.998225	1.00174	up	KRTAP10-2	protein_coding	8180.37	5742.61
ASHG19AP1B117844591V5	0.0936256	0.865421	2.23509	up	CALU	protein_coding	156.732	68.8067
ASHG19AP1B117301482V5	0.292409	0.865421	3.16979	up	BLM	protein_coding	31.8608	11.575
ASHG19AP1B106362016V5	0.385827	0.865421	2.4501	up	PCMT1	protein_coding	5362.57	2629.69
ASHG19AP1B121291507V5	0.575689	0.868315	1.25612	up	RSAD1	protein_coding	79.9653	65.2923
ASHG19AP1B100194753V5	0.487007	0.865421	1.48521	up	HNRNPD	protein_coding	971.365	743.54
ASHG19AP1B119636736V5	0.192082	0.865421	3.09016	up	MRPS17	protein_coding	246.886	86.7825
ASHG19AP1B120951543V5	0.267397	0.865421	1.33992	up	DNM1L	protein_coding	73.2025	51.0317
ASHG19AP1B100141070V5	0.16561	0.865421	2.04487	up	MB21D2	protein_coding	2389.44	1278.64
ASHG19AP1B125136081V5	0.240128	0.865421	2.18417	up	CEP19	protein_coding	13.9044	6.34248
ASHG19AP1B111102994V5	0.434593	0.865421	1.67822	up	RAB1A	protein_coding	3097.19	2083.9
ASHG19AP1B100115080V5	0.59928	0.874734	1.49946	up	MCAM	protein_coding	10288.1	8481.83
ASHG19AP1B100143862V5	0.433013	0.865421	2.3304	up	EDN1	protein_coding	3087.05	1105.24
ASHG19AP1B140337506V5	0.870855	0.957671	1.12185	up	PSMD8	protein_coding	245.421	202.827
ASHG19AP1B126086546V5	0.0556904	0.865421	1.96826	up	FBXL2	protein_coding	43.0286	18.2126
ASHG19AP1B117365365V5	0.747268	0.915013	1.16372	up	AKAIN1	protein_coding	89.876	53.3551
ASHG19AP1B100703881V5	0.754062	0.918043	1.03756	up	SIL1	protein_coding	1019.34	865.493
ASHG19AP1B100695714V5	0.47734	0.865421	1.65091	up	ATP6V0B	protein_coding	696.734	486.75
ASHG19AP1B127315990V5	0.341603	0.865421	1.707	up	ZNF12	protein_coding	451.84	282.698
ASHG19AP1B115989495V5	0.266738	0.865421	1.53581	up	SCAI	protein_coding	32.8453	18.9667
ASHG19AP1B138165163V5	0.155466	0.865421	6.50648	up	RUVBL1	protein_coding	541.508	95.6699
ASHG19AP1B143659253V5	0.10498	0.865421	1.31616	up	SCLY	protein_coding	195.849	133.94
ASHG19AP1B122389965V5	0.244142	0.865421	1.36687	up	PER2	protein_coding	214.003	139.858
ASHG19AP1B100219095V5	0.666987	0.888029	1.27349	up	CATG00000038779.1	protein_coding	19.7055	12.8707
ASHG19AP1B109080696V5	0.30587	0.865421	3.73748	up	TRIM17	protein_coding	46.1541	11.9929
ASHG19AP1B120076349V5	0.881794	0.961594	1.03776	up	PROZ	protein_coding	528.752	424.119
ASHG19AP1B139217749V5	0.319285	0.865421	1.20536	up	ZNF79	protein_coding	47.2471	38.4268
ASHG19AP1B120846337V5	0.917304	0.973398	1.12286	up	CATG00000112302.1	protein_coding	107.804	75.5513
ASHG19AP1B117869713V5	0.644439	0.883713	1.33988	up	MBD2	protein_coding	886.691	760.544
ASHG19AP1B100203481V5	0.387164	0.865421	2.09939	up	PPIL4	protein_coding	618.808	367.544
[truncated: 8,212 more rows]

## Sheet: down mRNA_CA_vs_NC
ProbeName	P-value	FDR	Fold Change	Regulation	GeneSymbol	type	group-CA(raw)	group-NC(raw)
ASHG19AP1B119650624V5	0.417056	0.865421	1.8441	down	GH1	protein_coding	766.656	887.364
ASHG19AP1B109334220V5	0.427563	0.865421	1.21413	down	LRRTM3	protein_coding	22.1139	20.3385
ASHG19AP1B100028499V5	0.141619	0.865421	2.9745	down	LINC00696	protein_coding	13.5632	36.199
ASHG19AP1B111762899V5	0.895312	0.965931	1.06307	down	ZNF275	protein_coding	13399.5	10539.7
ASHG19AP1B125338581V5	0.396729	0.865421	1.236	down	CFB	protein_coding	171.306	166.031
ASHG19AP1B115236323V5	0.416993	0.865421	1.50863	down	SP140	protein_coding	546.054	539.588
ASHG19AP1B117833592V5	0.187363	0.865421	1.20977	down	DCAF8	protein_coding	1099.2	1041.34
ASHG19AP1B142035524V5	0.321574	0.865421	1.14682	down	DMAC2	protein_coding	130.607	126.059
ASHG19AP1B100175952V5	0.797197	0.931855	1.04122	down	SMARCC2	protein_coding	169203	158552
ASHG19AP1B100217072V5	0.271605	0.865421	2.27403	down	OR51S1	protein_coding	49.935	57.7854
ASHG19AP1B131009932V5	0.15637	0.865421	1.23752	down	MAPK15	protein_coding	186.408	195.995
ASHG19AP1B109113974V5	0.847752	0.947547	1.02954	down	BRWD3	protein_coding	225.895	202.029
ASHG19AP1B100017313V5	0.088208	0.865421	1.6846	down	MAFA	protein_coding	54.2493	90.1347
ASHG19AP1B102246586V5	0.440319	0.865421	1.47829	down	SPINK1	protein_coding	2955.93	2460.34
ASHG19AP1B135433747V5	0.508711	0.865421	1.11172	down	ZNF646	protein_coding	1402.61	1327.85
ASHG19AP1B121554235V5	0.0381299	0.865421	1.69908	down	CCDC107	protein_coding	400.329	635.667
ASHG19AP1B100104588V5	0.747908	0.915231	1.06963	down	CATG00000067501.1	protein_coding	43.681	38.3738
ASHG19AP1B113308014V5	0.844071	0.94689	1.04428	down	CCDC62	protein_coding	81.1726	64.6096
ASHG19AP1B107811401V5	0.351577	0.865421	1.38689	down	SLC39A12	protein_coding	83.6917	90.0751
ASHG19AP1B107986749V5	0.888944	0.963551	1.2113	down	GP2	protein_coding	7457.09	2986.03
ASHG19AP1B107865923V5	0.370568	0.865421	1.59372	down	TRAPPC8	protein_coding	67.4274	80.6528
ASHG19AP1B100084747V5	0.458743	0.865421	1.41616	down	KRTAP4-6	protein_coding	86902.7	75997.6
ASHG19AP1B107899210V5	0.810149	0.936242	1.06417	down	MEGF11	protein_coding	136.137	144.136
ASHG19AP1B115225494V5	0.642714	0.883036	1.18453	down	STK17B	protein_coding	284.093	333.741
ASHG19AP1B122175949V5	0.953133	0.986487	1.03337	down	PON3	protein_coding	239.942	265.978
ASHG19AP1B114161043V5	0.470523	0.865421	1.11471	down	ADA2	protein_coding	812.587	760.91
ASHG19AP1B104155427V5	0.175061	0.865421	1.14768	down	ARHGEF6	protein_coding	67.0023	72.5036
ASHG19AP1B134764355V5	0.571916	0.868255	1.28206	down	UQCRH	protein_coding	1183.88	1087.62
ASHG19AP1B100180621V5	0.388698	0.865421	1.26487	down	OR4D10	protein_coding	102.533	96.4987
ASHG19AP1B107125749V5	0.259556	0.865421	1.20667	down	MIA	protein_coding	663.11	647.25
ASHG19AP1B109472905V5	0.346447	0.865421	1.36487	down	SPP2	protein_coding	25861.9	30306
ASHG19AP1B120541384V5	0.392097	0.865421	1.44898	down	BEST1	protein_coding	384.476	589.076
ASHG19AP1B131397602V5	0.39092	0.865421	1.11525	down	RGL3	protein_coding	250372	253530
ASHG19AP1B123312500V5	0.210634	0.865421	1.36357	down	FGD1	protein_coding	249.004	286.931
ASHG19AP1B117782190V5	0.387383	0.865421	4.42568	down	SLC8A2	protein_coding	132.114	834.952
ASHG19AP1B111704009V5	0.194851	0.865421	1.13643	down	CATG00000074839.1	protein_coding	205.93	253.515
ASHG19AP1B100060338V5	0.122156	0.865421	1.3861	down	STEAP4	protein_coding	1928.92	2412.78
ASHG19AP1B100101952V5	0.605335	0.876455	1.42105	down	CD300C	protein_coding	189.805	295.938
ASHG19AP1B102426542V5	0.259506	0.865421	1.82087	down	UBE2G2	protein_coding	21690.2	21915.2
ASHG19AP1B100122249V5	0.439338	0.865421	1.37667	down	TAS2R42	protein_coding	26.3583	20.6132
ASHG19AP1B100171910V5	0.259995	0.865421	1.20249	down	CR749689	protein_coding	1807.67	1954.31
ASHG19AP1B100236256V5	0.0922287	0.865421	1.15452	down	CCS	protein_coding	3093.25	2682.05
ASHG19AP1B121797812V5	0.746972	0.91498	1.07068	down	SLITRK6	protein_coding	433.646	395.516
ASHG19AP1B100593433V5	0.960447	0.989711	1.02605	down	RPL34	protein_coding	193.115	215.424
ASHG19AP1B110261345V5	0.3659	0.865421	1.38855	down	ILK	protein_coding	71363.6	62049.5
ASHG19AP1B100066260V5	0.237121	0.865421	2.08951	down	AX748369	protein_coding	448.629	713.595
ASHG19AP1B131836862V5	0.528679	0.865421	1.08717	down	ELP4	protein_coding	201.408	191.587
ASHG19AP1B104856974V5	0.579385	0.868621	1.11287	down	MYCBP	protein_coding	364.385	320.287
ASHG19AP1B100009658V5	0.514964	0.865421	1.48268	down	CATG00000040187.1	protein_coding	156639	159626
ASHG19AP1B119606381V5	0.676473	0.890987	1.48898	down	AKR1B10	protein_coding	2331.98	1976.79
ASHG19AP1B100065080V5	0.888618	0.963467	1.12488	down	KLHL34	protein_coding	40.9207	38.6506
ASHG19AP1B104657336V5	0.21345	0.865421	1.53688	down	C10orf67	protein_coding	71.5755	80.1356
ASHG19AP1B100274603V5	0.697077	0.897383	1.34323	down	MRGPRG	protein_coding	2184.25	1968.27
ASHG19AP1B100074626V5	0.731237	0.908191	1.39925	down	TMEM220	protein_coding	143.889	77.9044
ASHG19AP1B108578589V5	0.000520144	0.818641	6.7538	down	ASPA	protein_coding	56.9914	344.954
ASHG19AP1B129961064V5	0.20614	0.865421	1.14331	down	FAM107A	protein_coding	220.785	218.685
ASHG19AP1B118276195V5	0.541916	0.865942	1.81826	down	ADRA1D	protein_coding	43005.4	31835
ASHG19AP1B138769051V5	0.620257	0.877817	1.42182	down	CDH22	protein_coding	304.474	285.943
ASHG19AP1B104667023V5	0.152208	0.865421	1.45233	down	ZFP82	protein_coding	73.9398	98.7906
ASHG19AP1B114340637V5	0.177636	0.865421	1.59862	down	HCRTR1	protein_coding	56809.2	57624.7
ASHG19AP1B119934100V5	0.561256	0.866619	1.0815	down	HIPK3	protein_coding	101.937	100.058
ASHG19AP1B130991800V5	0.307341	0.865421	1.52789	down	KCNMB3	protein_coding	283.163	309.665
ASHG19AP1B124479077V5	0.0834195	0.865421	2.2939	down	CD37	protein_coding	962.312	1828.82
ASHG19AP1B111399211V5	0.742322	0.912496	1.35984	down	IFI27	protein_coding	2698.56	1958.55
ASHG19AP1B128167021V5	0.825165	0.94208	1.22659	down	CFAP74	protein_coding	17434.9	12149.3
ASHG19AP1B100007403V5	0.143638	0.865421	1.70958	down	KCNH6	protein_coding	235.459	291.67
ASHG19AP1B134381129V5	0.147543	0.865421	1.20764	down	BAALC	protein_coding	91.4214	96.1798
ASHG19AP1B139140918V5	0.725837	0.906061	1.28913	down	FAU	protein_coding	24484.8	15341.4
ASHG19AP1B100021069V5	0.978283	0.994068	1.00945	down	POP4	protein_coding	129.884	114.753
ASHG19AP1B119429791V5	0.290953	0.865421	2.03543	down	PLA2G1B	protein_coding	115.109	134.488
ASHG19AP1B119850638V5	0.325169	0.865421	1.91105	down	SAMD15	protein_coding	292.565	344.14
ASHG19AP1B106438993V5	0.971619	0.99245	1.00706	down	PATJ	protein_coding	366.789	311.253
ASHG19AP1B100310604V5	0.619192	0.877679	1.31316	down	CATG00000024686.1	protein_coding	20.729	18.5143
ASHG19AP1B100061594V5	0.0099158	0.865421	1.84601	down	GPA33	protein_coding	86.4495	129.465
ASHG19AP1B100066256V5	0.525196	0.865421	1.33983	down	CATG00000014206.1	protein_coding	7528.36	5716.26
ASHG19AP1B100348837V5	0.372663	0.865421	2.06296	down	ABCC8	protein_coding	6678.72	6095.98
ASHG19AP1B100123207V5	0.209013	0.865421	1.29182	down	KRTAP5-7	protein_coding	349.329	378.179
ASHG19AP1B120849007V5	0.696783	0.897268	1.60871	down	PON1	protein_coding	9022.04	5275.31
ASHG19AP1B106254262V5	0.6105	0.876695	1.06115	down	ZNF175	protein_coding	261.006	252.508
ASHG19AP1B122608994V5	0.484524	0.865421	1.36411	down	LYPD6B	protein_coding	1088.57	888.89
ASHG19AP1B137893626V5	0.863742	0.955229	1.12837	down	AC023055.1	protein_coding	1462.49	781.958
ASHG19AP1B126897484V5	0.166198	0.865421	3.11618	down	DCAF4	protein_coding	9.06881	33.5618
ASHG19AP1B120978035V5	0.176727	0.865421	2.66002	down	PGR	protein_coding	93.7822	164.781
ASHG19AP1B113148925V5	0.0227438	0.865421	2.38511	down	KAT2B	protein_coding	200.264	442.783
ASHG19AP1B125348825V5	0.283893	0.865421	2.12705	down	CCER2	protein_coding	72826.9	78821.7
ASHG19AP1B104160651V5	0.92278	0.975427	1.02055	down	CASZ1	protein_coding	142.507	131.453
ASHG19AP1B124856533V5	0.638014	0.882136	1.33214	down	ASB6	protein_coding	58364.3	38153.4
ASHG19AP1B121069943V5	0.890523	0.963892	1.0589	down	RASD1	protein_coding	1043.47	800.856
ASHG19AP1B100160347V5	0.125495	0.865421	1.34046	down	CCDC87	protein_coding	777.929	752.818
ASHG19AP1B119327781V5	0.447026	0.865421	1.40323	down	FCGR3B	protein_coding	3380.15	3106.79
ASHG19AP1B133098588V5	0.0171205	0.865421	1.21844	down	PLXNB3	protein_coding	11234	10690
ASHG19AP1B100007880V5	0.00465063	0.818641	10.5948	down	SHISA3	protein_coding	163.195	2098.58
ASHG19AP1B100133361V5	0.916541	0.973215	1.03548	down	CATG00000040980.1	protein_coding	123933	111684
ASHG19AP1B118533642V5	0.769384	0.923466	1.02797	down	CATG00000083839.1	protein_coding	202495	181328
ASHG19AP1B108230613V5	0.359333	0.865421	1.25888	down	TBC1D26	protein_coding	52.2811	47.029
ASHG19AP1B137536510V5	0.952034	0.986167	1.0425	down	CCDC160	protein_coding	656.61	516.26
ASHG19AP1B111597790V5	0.634874	0.881378	1.17647	down	OR8G1	protein_coding	1972.59	2207.82
ASHG19AP1B120854211V5	0.0318907	0.865421	1.27242	down	ABHD5	protein_coding	508.062	504.722
ASHG19AP1B100103363V5	0.236664	0.865421	1.54361	down	SCN8A	protein_coding	27.5168	36.0286
ASHG19AP1B114376762V5	0.168035	0.865421	1.74169	down	HRASLS	protein_coding	109.624	181.322
ASHG19AP1B107314862V5	0.242178	0.865421	1.47257	down	STS	protein_coding	94.0895	109.589
ASHG19AP1B105166823V5	0.311224	0.865421	1.32838	down	RASGRF2	protein_coding	164.371	171.875
ASHG19AP1B100208889V5	0.0452007	0.865421	12.0729	down	MT1A	protein_coding	88.033	1051.48
ASHG19AP1B109783216V5	0.884305	0.962109	1.10358	down	NRP2	protein_coding	84.5711	106.701
ASHG19AP1B125328232V5	0.418727	0.865421	1.13207	down	HOGA1	protein_coding	53.6787	51.3763
ASHG19AP1B140326077V5	0.935114	0.979178	1.13929	down	POU4F3	protein_coding	216.418	93.0222
ASHG19AP1B100088668V5	0.608617	0.876695	1.26106	down	OCM	protein_coding	69.84	60.9603
ASHG19AP1B100028672V5	0.980718	0.994119	1.01773	down	MARCKS	protein_coding	7413.33	9879.17
ASHG19AP1B142152753V5	0.375556	0.865421	1.58391	down	HSPD1	protein_coding	125.398	201.191
ASHG19AP1B118835623V5	0.30755	0.865421	1.31195	down	NUP98	protein_coding	3105.32	2808.28
ASHG19AP1B138221749V5	0.648278	0.884919	1.57729	down	C22orf42	protein_coding	364.132	351.443
ASHG19AP1B121208887V5	0.0739201	0.865421	1.48281	down	EPHX2	protein_coding	528.47	576.36
ASHG19AP1B132417324V5	0.522889	0.865421	1.24595	down	MUC19	protein_coding	73.3347	71.16
ASHG19AP1B122788278V5	0.972389	0.992928	1.00511	down	SCN3B	protein_coding	190.08	163.826
ASHG19AP1B119655111V5	0.764598	0.921966	1.2726	down	OR5M1	protein_coding	55714	32394.6
ASHG19AP1B116835440V5	0.155563	0.865421	1.82603	down	SCAPER	protein_coding	34.3758	51.4676
ASHG19AP1B127343070V5	0.390476	0.865421	2.25697	down	TMEM52B	protein_coding	56.1059	87.2407
ASHG19AP1B108126702V5	0.611073	0.876695	1.13625	down	OAF	protein_coding	2158.05	1816.96
ASHG19AP1B115365125V5	0.0457795	0.865421	3.42037	down	CD69	protein_coding	56.3019	204.753
ASHG19AP1B119550281V5	0.0846668	0.865421	2.23629	down	SLC22A4	protein_coding	62.8968	133.986
ASHG19AP1B100219574V5	0.0336099	0.865421	1.19216	down	CATG00000112964.1	protein_coding	6518.28	6666.91
ASHG19AP1B112835790V5	0.631478	0.880799	1.77532	down	ZNHIT3	protein_coding	15645.3	9465.55
ASHG19AP1B123863548V5	0.298945	0.865421	2.4675	down	ACSL6	protein_coding	103518	118245
ASHG19AP1B100207587V5	0.281271	0.865421	1.35427	down	STX19	protein_coding	4874.88	5532.9
ASHG19AP1B114806287V5	0.466377	0.865421	1.53316	down	CDX2	protein_coding	18382.3	14942.6
ASHG19AP1B111703457V5	0.35596	0.865421	2.13575	down	CATG00000021028.1	protein_coding	49834	44334
ASHG19AP1B134958571V5	0.858377	0.951599	1.17611	down	MFSD1	protein_coding	3217.95	3892.59
ASHG19AP1B126444189V5	0.433178	0.865421	1.60929	down	ATXN2	protein_coding	3924.93	3448.05
ASHG19AP1B138470314V5	0.866239	0.956051	1.02638	down	HDAC11	protein_coding	31.3076	28.9498
ASHG19AP1B138565711V5	0.825952	0.942459	1.19201	down	STARD10	protein_coding	158.991	211.722
ASHG19AP1B119214636V5	0.820981	0.94049	1.02042	down	BANK1	protein_coding	176.865	150.267
ASHG19AP1B117439100V5	0.199266	0.865421	1.03841	down	SLC38A5	protein_coding	376929	369612
ASHG19AP1B119525197V5	0.67096	0.888715	1.28886	down	ARL4C	protein_coding	184.194	213.165
ASHG19AP1B100228360V5	0.612238	0.876871	1.26151	down	AC112205.1	protein_coding	4454	3647.56
ASHG19AP1B118477226V5	0.559073	0.866555	1.29463	down	SAMD9	protein_coding	55.8166	55.1666
ASHG19AP1B100139090V5	0.905035	0.970605	1.09761	down	TSPAN18	protein_coding	619.345	811.462
ASHG19AP1B100236694V5	0.312624	0.865421	1.13934	down	TGFBR3L	protein_coding	111.951	106.6
ASHG19AP1B114652228V5	0.157455	0.865421	1.18437	down	ODF1	protein_coding	95.9764	99.6314
ASHG19AP1B100265508V5	0.243279	0.865421	1.62369	down	PTH2	protein_coding	1283.44	1417.72
ASHG19AP1B135218399V5	0.686173	0.893625	1.08069	down	GEMIN5	protein_coding	105.436	102.597
ASHG19AP1B115083753V5	0.196632	0.865421	1.47627	down	SMIM27	protein_coding	523.565	719.595
ASHG19AP1B112830475V5	0.290273	0.865421	1.28112	down	GPR179	protein_coding	24.5437	18.7866
ASHG19AP1B115919106V5	0.246534	0.865421	2.06787	down	NETO1	protein_coding	21.6428	42.8293
ASHG19AP1B115845878V5	0.298265	0.865421	1.12247	down	CATIP	protein_coding	61.7199	57.4256
ASHG19AP1B100204462V5	0.723705	0.905627	1.26692	down	MARVELD3	protein_coding	211.473	299.027
ASHG19AP1B100039898V5	0.993325	0.997793	1.00403	down	SYT17	protein_coding	676.136	789.557
ASHG19AP1B102885177V5	0.320832	0.865421	1.26238	down	MVK	protein_coding	10705.8	10605.1
ASHG19AP1B100243118V5	0.189209	0.865421	1.9163	down	PSG3	protein_coding	3774.1	4262.97
ASHG19AP1B100041876V5	0.554779	0.866048	1.31183	down	APCS	protein_coding	145.106	134.346
ASHG19AP1B127443270V5	0.242134	0.865421	1.27581	down	HNRNPCL1	protein_coding	14.9265	17.3855
ASHG19AP1B114413211V5	0.727688	0.906699	1.28307	down	ANO1	protein_coding	486.111	344.259
ASHG19AP1B100095959V5	0.254086	0.865421	1.89649	down	SRI	protein_coding	4455.54	8667.85
ASHG19AP1B100006166V5	0.42503	0.865421	1.77372	down	NPPC	protein_coding	13.4397	39.8438
ASHG19AP1B127344600V5	0.511798	0.865421	1.05013	down	LIPC	protein_coding	120.15	106.016
ASHG19AP1B120788410V5	0.409158	0.865421	1.63073	down	AC005324.3	protein_coding	46.0657	74.9863
ASHG19AP1B100227731V5	0.149832	0.865421	2.13271	down	DCAF12L1	protein_coding	29.4795	37.0523
ASHG19AP1B121393798V5	0.393834	0.865421	1.26027	down	MCTP2	protein_coding	474.782	456.455
ASHG19AP1B103827990V5	0.644592	0.883793	1.0643	down	HDAC4	protein_coding	27423.4	23395.5
ASHG19AP1B115547649V5	0.297527	0.865421	1.3075	down	TOE1	protein_coding	138.252	175.196
ASHG19AP1B124857095V5	0.615164	0.877335	1.27	down	HIRIP3	protein_coding	1354.25	1303.29
ASHG19AP1B100244996V5	0.0540876	0.865421	3.07193	down	TBX1	protein_coding	123.328	362.996
ASHG19AP1B100163803V5	0.967896	0.991163	1.01286	down	YJU2	protein_coding	11220.2	11274
ASHG19AP1B100164736V5	0.473088	0.865421	1.96641	down	EBNA1BP2	protein_coding	16629.5	13897.5
ASHG19AP1B103060672V5	0.124651	0.865421	1.37281	down	LGALS12	protein_coding	71.9604	78.4592
ASHG19AP1B100240908V5	0.331996	0.865421	1.32235	down	PPP1R11	protein_coding	23.5464	27.287
ASHG19AP1B100184123V5	0.640518	0.882384	1.2714	down	VSX2	protein_coding	194.376	140.574
ASHG19AP1B111181123V5	0.584064	0.870742	1.30602	down	SIRT3	protein_coding	2752.72	2030.68
ASHG19AP1B140478636V5	0.583434	0.870491	1.02192	down	CFC1B	protein_coding	107.115	96.4287
ASHG19AP1B118238080V5	0.144294	0.865421	1.36047	down	ZNF16	protein_coding	7031.83	6393.42
ASHG19AP1B120756824V5	0.356442	0.865421	1.08231	down	LCNL1	protein_coding	576.138	534.595
ASHG19AP1B100208892V5	0.574795	0.868315	1.54334	down	IFITM5	protein_coding	323.154	296.567
ASHG19AP1B109174941V5	0.0170435	0.865421	7.92909	down	ZNF57	protein_coding	309.678	2164.66
ASHG19AP1B126356657V5	0.412766	0.865421	1.20165	down	CDHR4	protein_coding	354.491	389.555
ASHG19AP1B134646701V5	0.630473	0.880706	1.40258	down	TM6SF1	protein_coding	16.5769	23.1025
ASHG19AP1B100023826V5	0.0353887	0.865421	3.00927	down	LOXL4	protein_coding	164.533	525.671
ASHG19AP1B119645448V5	0.0880031	0.865421	2.17013	down	OR5H6	protein_coding	31.3914	41.9006
ASHG19AP1B100130131V5	0.824355	0.941561	1.07588	down	TEX47	protein_coding	75.3295	59.9475
ASHG19AP1B100081307V5	0.823632	0.941339	1.04717	down	GFRA1	protein_coding	274.951	227.445
ASHG19AP1B100048564V5	0.691726	0.894984	1.29564	down	PGM1	protein_coding	217.36	191.695
ASHG19AP1B124990976V5	0.00808716	0.865421	2.15265	down	IKZF3	protein_coding	145.292	263.49
ASHG19AP1B131718211V5	0.322988	0.865421	1.50049	down	RRP7A	protein_coding	11296.2	9112.04
ASHG19AP1B123572320V5	0.378666	0.865421	2.1496	down	RSAD2	protein_coding	27.3248	38.5079
ASHG19AP1B100169927V5	0.382407	0.865421	1.1431	down	BCR	protein_coding	85.3239	88.6008
ASHG19AP1B115070826V5	0.0496141	0.865421	1.59354	down	LCAT	protein_coding	12150	14083.1
ASHG19AP1B125533861V5	0.855899	0.950127	1.10017	down	NME8	protein_coding	27.6547	23.0662
ASHG19AP1B100037598V5	0.975957	0.993487	1.00347	down	MFRP	protein_coding	217240	199705
ASHG19AP1B126681023V5	0.819045	0.939898	1.09646	down	SOS2	protein_coding	151.559	171.948
ASHG19AP1B126234811V5	0.111345	0.865421	1.17318	down	VXN	protein_coding	79.3174	79.0007
ASHG19AP1B134213364V5	0.632697	0.881187	1.15984	down	GEMIN2	protein_coding	23.0612	21.7561
ASHG19AP1B112054605V5	0.155735	0.865421	1.60773	down	POLE4	protein_coding	204.139	260.536
ASHG19AP1B139930878V5	0.462029	0.865421	1.5798	down	CPT1B	protein_coding	2374.37	2115.51
ASHG19AP1B100686659V5	0.414961	0.865421	1.46024	down	HMGN3	protein_coding	623.132	895.056
ASHG19AP1B119667246V5	0.616202	0.877335	1.33094	down	MEI4	protein_coding	15.933	17.4144
ASHG19AP1B100187884V5	0.916801	0.973215	1.03399	down	NTSR2	protein_coding	318.553	280.761
ASHG19AP1B117022615V5	0.53498	0.865823	1.40359	down	CA3	protein_coding	32.7547	54.4725
ASHG19AP1B100161962V5	0.0946655	0.865421	1.42393	down	CATG00000101331.1	protein_coding	54.6493	62.5467
ASHG19AP1B138289949V5	0.127711	0.865421	1.3127	down	NOX4	protein_coding	118.736	124.996
ASHG19AP1B117098836V5	0.0911575	0.865421	3.72245	down	ADRA1B	protein_coding	6223.68	11465.5
ASHG19AP1B100112775V5	0.172715	0.865421	1.42272	down	PEAK3	protein_coding	2652.09	2623.94
ASHG19AP1B113016833V5	0.369253	0.865421	1.1926	down	SEC14L3	protein_coding	76.7976	74.96
ASHG19AP1B127203534V5	0.466666	0.865421	1.81627	down	CPB1	protein_coding	35.7101	35.8007
ASHG19AP1B104711579V5	0.19845	0.865421	2.42374	down	CCDC73	protein_coding	21.4608	31.294
ASHG19AP1B117023910V5	0.960273	0.989642	1.0149	down	MELTF	protein_coding	328.882	292.962
ASHG19AP1B102213350V5	0.77244	0.92448	1.09632	down	STXBP5	protein_coding	141.654	149.426
ASHG19AP1B114975849V5	0.0537821	0.865421	1.60751	down	TLR5	protein_coding	34.767	48.3366
ASHG19AP1B117244203V5	0.02931	0.865421	1.2516	down	ZNF490	protein_coding	93.4293	105.207
ASHG19AP1B110914336V5	0.232821	0.865421	1.15908	down	CYTIP	protein_coding	505.663	487.83
ASHG19AP1B134841285V5	0.260767	0.865421	1.2265	down	CATG00000049937.1	protein_coding	127.562	131.416
ASHG19AP1B100107909V5	0.267567	0.865421	1.44416	down	CFP	protein_coding	347.119	369.531
ASHG19AP1B101796006V5	0.981467	0.994119	1.00485	down	ODC1	protein_coding	54.3775	56.0388
ASHG19AP1B111492290V5	0.289818	0.865421	1.60234	down	ARHGAP1	protein_coding	67932.1	66757
ASHG19AP1B141864422V5	0.725121	0.905954	1.07113	down	WBP1L	protein_coding	660.113	546.438
ASHG19AP1B114401313V5	0.656056	0.886491	1.07103	down	BTN1A1	protein_coding	95408.6	83596.6
ASHG19AP1B123995962V5	0.575785	0.868315	1.58354	down	CBX2	protein_coding	13070.1	9668.74
ASHG19AP1B141550023V5	0.0388674	0.865421	1.45932	down	PTCRA	protein_coding	179.382	217.954
ASHG19AP1B100033332V5	0.135372	0.865421	1.73967	down	WTIP	protein_coding	51.4188	68.0389
ASHG19AP1B128973021V5	0.614023	0.877108	1.55206	down	SH2D1A	protein_coding	46289.7	32152
ASHG19AP1B120858742V5	0.0234808	0.865421	2.89017	down	FAS	protein_coding	651.408	1673.54
ASHG19AP1B100053447V5	0.422335	0.865421	1.64851	down	CXCR5	protein_coding	200.706	251.511
ASHG19AP1B103707809V5	0.343459	0.865421	1.27823	down	RASL10B	protein_coding	103.188	113.55
ASHG19AP1B100075502V5	0.370479	0.865421	1.5474	down	RPS28	protein_coding	1238.19	2039.85
ASHG19AP1B139214310V5	0.671206	0.888715	1.15184	down	NRG3	protein_coding	177.891	152.531
ASHG19AP1B110447340V5	0.178558	0.865421	1.18762	down	SHISA6	protein_coding	162.966	154.174
ASHG19AP1B125345229V5	0.639804	0.882136	1.34499	down	BLOC1S5-TXNDC5	protein_coding	569.686	584.174
ASHG19AP1B102247661V5	0.634288	0.881256	1.33499	down	CREBRF	protein_coding	613.255	959.354
ASHG19AP1B100279111V5	0.00981813	0.865421	1.85699	down	STMND1	protein_coding	295.399	471.435
ASHG19AP1B115698095V5	0.817546	0.939398	1.06604	down	DMRTB1	protein_coding	157.301	132.617
ASHG19AP1B111490797V5	0.289636	0.865421	1.22877	down	RIN1	protein_coding	223.921	225.444
ASHG19AP1B111119845V5	0.124577	0.865421	1.25975	down	PCSK6	protein_coding	395.816	401.8
ASHG19AP1B141013807V5	0.528105	0.865421	1.25233	down	TMEM101	protein_coding	633.556	593.135
ASHG19AP1B100056849V5	0.148274	0.865421	1.78266	down	CATG00000019407.1	protein_coding	491.009	588.576
ASHG19AP1B109849078V5	0.153665	0.865421	1.2056	down	NQO2	protein_coding	46.9296	46.0421
ASHG19AP1B127182160V5	0.800388	0.933165	1.47131	down	TM7SF2	protein_coding	37992.2	22118.4
ASHG19AP1B100219164V5	0.360767	0.865421	1.70243	down	CATG00000092118.1	protein_coding	2429.65	2567.83
ASHG19AP1B100082966V5	0.379437	0.865421	1.44805	down	HOXD4	protein_coding	146.512	218.702
ASHG19AP1B100216511V5	0.504615	0.865421	1.83872	down	FRMPD2	protein_coding	36.3583	107.376
ASHG19AP1B142995948V5	0.842325	0.946224	1.15383	down	FAM136A	protein_coding	16225.3	9000.1
ASHG19AP1B100302334V5	0.392608	0.865421	2.68182	down	CAMTA2	protein_coding	10457.9	12411.1
ASHG19AP1B122319289V5	0.202763	0.865421	1.777	down	PPP3CC	protein_coding	54.861	90.6304
ASHG19AP1B130638080V5	0.25288	0.865421	1.25697	down	C19orf33	protein_coding	151.497	178.041
ASHG19AP1B100037971V5	0.591332	0.873275	1.70192	down	AC015989.2	protein_coding	487.577	401.431
ASHG19AP1B100199752V5	0.632754	0.881187	1.16798	down	CATG00000052390.1	protein_coding	1499.76	1427.36
ASHG19AP1B102433053V5	0.973406	0.992928	1.0182	down	ZBTB3	protein_coding	20.8595	20.2572
ASHG19AP1B123091218V5	0.317811	0.865421	1.33804	down	CATG00000031631.1	protein_coding	27771	23877.4
ASHG19AP1B100057723V5	0.881921	0.961676	1.02596	down	FAM184B	protein_coding	30.5462	22.0974
ASHG19AP1B108246850V5	0.38848	0.865421	1.32196	down	ZSCAN31	protein_coding	593.256	564.677
ASHG19AP1B119988866V5	0.179748	0.865421	1.24567	down	OTOF	protein_coding	17332.6	14750.2
ASHG19AP1B135997846V5	0.449869	0.865421	1.24519	down	TRAP1	protein_coding	87.1078	82.7159
ASHG19AP1B125420408V5	0.20356	0.865421	1.29438	down	TNC	protein_coding	937.416	1009.38
ASHG19AP1B106001751V5	0.589988	0.872911	1.86558	down	CATG00000107335.1	protein_coding	9622.15	5961
ASHG19AP1B105706675V5	0.00300719	0.818641	1.95808	down	BTNL3	protein_coding	151.557	248.034
ASHG19AP1B105168113V5	0.48182	0.865421	1.48281	down	FHL5	protein_coding	106.172	113.405
ASHG19AP1B117394190V5	0.820376	0.940369	1.08404	down	CATG00000057495.1	protein_coding	27.9935	25.5439
ASHG19AP1B103166404V5	0.142726	0.865421	1.1641	down	CISD2	protein_coding	243461	256327
ASHG19AP1B142708964V5	0.196305	0.865421	1.28246	down	OCEL1	protein_coding	48.7346	49.8494
ASHG19AP1B100054169V5	0.640443	0.882352	1.2849	down	FNTA	protein_coding	25.9455	32.2088
ASHG19AP1B119933001V5	0.17462	0.865421	1.49724	down	SLC1A1	protein_coding	54.3569	67.5898
ASHG19AP1B102078045V5	0.307919	0.865421	1.23685	down	CNNM2	protein_coding	130762	139710
ASHG19AP1B100228364V5	0.0272185	0.865421	3.36954	down	SMIM32	protein_coding	87.1953	278.421
ASHG19AP1B100212433V5	0.486762	0.865421	1.56374	down	MXI1	protein_coding	118.123	191.807
ASHG19AP1B100215780V5	0.650045	0.884999	1.06705	down	HMGB2	protein_coding	59.6097	64.1212
ASHG19AP1B123435917V5	0.0517189	0.865421	6.80253	down	LIFR	protein_coding	24.1941	149.911
ASHG19AP1B100016213V5	0.177695	0.865421	1.59674	down	GREM1	protein_coding	56.7602	79.6766
ASHG19AP1B100137203V5	0.311522	0.865421	1.38946	down	CCNH	protein_coding	112.207	111.889
ASHG19AP1B130177796V5	0.536927	0.865823	1.08647	down	SLC10A3	protein_coding	133890	124624
ASHG19AP1B100110733V5	0.381484	0.865421	1.28037	down	RFC4	protein_coding	265.05	265.433
ASHG19AP1B124071882V5	0.192399	0.865421	1.18034	down	DGCR6	protein_coding	33.3545	35.1762
ASHG19AP1B100227902V5	0.441122	0.865421	1.20637	down	AP001024.2	protein_coding	25598.9	21016.9
ASHG19AP1B129165215V5	0.340539	0.865421	1.46321	down	CYP2J2	protein_coding	1458.29	1655.99
ASHG19AP1B100132585V5	0.512959	0.865421	1.55956	down	CDSN	protein_coding	9423.71	6810.36
ASHG19AP1B103207267V5	0.6588	0.886886	1.17424	down	FAM198A	protein_coding	806.467	844.025
ASHG19AP1B100131264V5	0.925667	0.976452	1.04013	down	THBD	protein_coding	204.886	208.639
ASHG19AP1B100230465V5	0.105379	0.865421	1.53725	down	AC005551.1	protein_coding	956.267	1071.46
ASHG19AP1B113521490V5	0.208466	0.865421	1.18456	down	MUM1L1	protein_coding	69.119	75.9238
ASHG19AP1B101663908V5	0.00153315	0.818641	14.1856	down	AQP8	protein_coding	43.8372	490.316
ASHG19AP1B134467461V5	0.0971933	0.865421	2.41294	down	ZNF257	protein_coding	22.2856	36.788
ASHG19AP1B115469354V5	0.231041	0.865421	1.73783	down	ELOVL4	protein_coding	29.6824	45.0027
ASHG19AP1B132542469V5	0.226711	0.865421	1.11163	down	DOK1	protein_coding	237413	237623
ASHG19AP1B131289255V5	0.0964589	0.865421	1.16544	down	SPTBN4	protein_coding	377.721	376.719
ASHG19AP1B100007882V5	0.111369	0.865421	3.90537	down	P2RY13	protein_coding	188.231	646.86
ASHG19AP1B130627824V5	0.198231	0.865421	1.23866	down	C16orf71	protein_coding	316.604	324.089
ASHG19AP1B116515065V5	0.494337	0.865421	1.31906	down	RFX4	protein_coding	914.032	778.001
ASHG19AP1B101844518V5	0.537755	0.865823	1.16423	down	ST3GAL3	protein_coding	230.935	229.744
ASHG19AP1B104775626V5	0.739767	0.911333	1.43551	down	BAG6	protein_coding	57823.2	38639.6
ASHG19AP1B122183659V5	0.525351	0.865421	1.26439	down	ATP6V0A4	protein_coding	694.914	628.917
ASHG19AP1B100152255V5	0.221521	0.865421	1.37579	down	CATG00000004583.1	protein_coding	22586	21415
ASHG19AP1B126237706V5	0.145311	0.865421	2.41029	down	WNT10B	protein_coding	351.514	556.192
ASHG19AP1B109823311V5	0.97106	0.992301	1.02727	down	VPREB3	protein_coding	3717.86	2036.44
ASHG19AP1B100102587V5	0.093692	0.865421	1.83461	down	ST20	protein_coding	3086.71	4972.52
ASHG19AP1B124042741V5	0.226723	0.865421	1.1257	down	TNRC18	protein_coding	12507.5	9783.16
ASHG19AP1B138736777V5	0.856904	0.950665	1.05798	down	ARHGAP17	protein_coding	818.459	612.331
ASHG19AP1B132684423V5	0.607957	0.876695	1.05671	down	PRRT2	protein_coding	268159	257476
ASHG19AP1B100041632V5	0.512633	0.865421	1.39567	down	TEP1	protein_coding	1700.24	1653.94
ASHG19AP1B130714589V5	0.701501	0.899345	1.8429	down	HEXA	protein_coding	79992.6	49152.1
ASHG19AP1B127562068V5	0.126252	0.865421	1.2155	down	RBM20	protein_coding	35.7385	37.4178
ASHG19AP1B122393569V5	0.468931	0.865421	1.24923	down	ATP1A4	protein_coding	172.995	203.662
ASHG19AP1B100133434V5	0.395943	0.865421	1.79935	down	CATG00000057936.1	protein_coding	5040.82	4096.5
ASHG19AP1B103484386V5	0.844951	0.94689	1.24055	down	CES2	protein_coding	28415.3	30385.6
ASHG19AP1B100109842V5	0.292907	0.865421	1.38456	down	HIGD2A	protein_coding	156839	176204
ASHG19AP1B126616179V5	0.107472	0.865421	1.31567	down	ADAM11	protein_coding	1559.49	1674.76
ASHG19AP1B100132305V5	0.124417	0.865421	1.21845	down	AVPR1B	protein_coding	38.7899	37.7125
ASHG19AP1B121216362V5	0.248855	0.865421	4.5019	down	OPRL1	protein_coding	32.4779	305.112
ASHG19AP1B112934204V5	0.135514	0.865421	4.20907	down	MAOB	protein_coding	67.0593	290.835
ASHG19AP1B132583117V5	0.143622	0.865421	2.09437	down	ADAMTS7	protein_coding	20.2229	65.8446
ASHG19AP1B103694790V5	0.90408	0.970305	1.06711	down	PALM2	protein_coding	643.189	679.515
ASHG19AP1B100950733V5	0.746345	0.914816	1.08971	down	TUT1	protein_coding	558.693	584.128
ASHG19AP1B115539089V5	0.643016	0.883073	1.16819	down	SIX1	protein_coding	136.522	120.126
ASHG19AP1B100000072V5	0.735349	0.909773	2.05175	down	CATG00000008930.1	protein_coding	84.5218	172.705
ASHG19AP1B100270547V5	0.559698	0.866555	1.17998	down	HIBCH	protein_coding	211612	221908
ASHG19AP1B103771104V5	0.196225	0.865421	1.3853	down	FSTL3	protein_coding	6315.86	6153
ASHG19AP1B100116051V5	0.245434	0.865421	3.16017	down	GRIK5	protein_coding	62.102	98.6786
ASHG19AP1B114898983V5	0.0513625	0.865421	6.46125	down	SLC6A19	protein_coding	28.9193	112.048
ASHG19AP1B117752085V5	0.0582319	0.865421	7.62582	down	CASQ2	protein_coding	5.83751	65.8423
ASHG19AP1B100094995V5	0.334416	0.865421	1.24515	down	CATG00000023547.1	protein_coding	512.568	506.269
ASHG19AP1B108794129V5	0.275487	0.865421	3.02494	down	TRPC4	protein_coding	141.165	210.553
ASHG19AP1B133504308V5	0.299342	0.865421	1.37466	down	SEC31B	protein_coding	1420.93	1310.36
ASHG19AP1B100141552V5	0.314517	0.865421	2.09591	down	TCTEX1D4	protein_coding	27.9933	53.2083
ASHG19AP1B100132796V5	0.421608	0.865421	2.56861	down	KRTAP4-12	protein_coding	85001.7	75075.2
ASHG19AP1B112514606V5	0.59938	0.874734	1.17222	down	TCP11L2	protein_coding	209.472	241.107
ASHG19AP1B143927461V5	0.434749	0.865421	1.15331	down	TAC4	protein_coding	80.2341	77.5574
ASHG19AP1B121205715V5	0.210115	0.865421	1.25935	down	COQ6	protein_coding	110.326	136.234
ASHG19AP1B120581421V5	0.557167	0.866522	1.28369	down	NPAS4	protein_coding	93.3501	85.8548
ASHG19AP1B110931642V5	0.799555	0.932729	1.15962	down	OSBPL9	protein_coding	300.452	246.354
ASHG19AP1B135606211V5	0.750283	0.916246	1.12902	down	R3HCC1	protein_coding	567.034	589.458
ASHG19AP1B100130774V5	0.440162	0.865421	1.34104	down	UQCRFS1	protein_coding	271.494	352.982
ASHG19AP1B138146451V5	0.599044	0.874734	1.97357	down	LDLRAD4	protein_coding	76.1574	328.546
ASHG19AP1B100222340V5	0.473014	0.865421	1.11824	down	FNDC11	protein_coding	102.05	94.303
ASHG19AP1B103394595V5	0.47234	0.865421	1.12026	down	SSX3	protein_coding	122.125	119.717
ASHG19AP1B125363789V5	0.781872	0.927368	1.04525	down	CATG00000058112.1	protein_coding	1648.03	1438.59
ASHG19AP1B109055398V5	0.244345	0.865421	1.30554	down	CD200R1	protein_coding	48.6964	61.3614
ASHG19AP1B116894570V5	0.24445	0.865421	1.87694	down	P4HA3	protein_coding	101.59	118.83
ASHG19AP1B111470743V5	0.981728	0.994119	1.0052	down	C12orf76	protein_coding	64.8172	57.4987
ASHG19AP1B128579701V5	0.0123533	0.865421	4.74992	down	MS4A6E	protein_coding	486.97	1725.73
ASHG19AP1B100097842V5	0.474769	0.865421	1.13304	down	ID3	protein_coding	272.417	255.895
ASHG19AP1B136638034V5	0.589937	0.872911	1.38073	down	MPDZ	protein_coding	38.6867	53.4175
ASHG19AP1B107085513V5	0.467496	0.865421	1.05879	down	FAM24B	protein_coding	353.052	341.491
ASHG19AP1B109298893V5	0.83479	0.944913	1.07198	down	TMEM201	protein_coding	1950.33	1469.9
ASHG19AP1B118533425V5	0.188519	0.865421	1.80106	down	CATG00000058862.1	protein_coding	124.34	180.679
ASHG19AP1B118330962V5	0.99466	0.998029	1.00441	down	MRGPRX3	protein_coding	500.92	363.996
ASHG19AP1B143323714V5	0.262944	0.865421	2.30269	down	DHRS11	protein_coding	7606.82	19903.7
ASHG19AP1B102209348V5	0.574712	0.868315	1.26576	down	FBLIM1	protein_coding	312.556	411.136
ASHG19AP1B110047591V5	0.407687	0.865421	2.56761	down	NPHP1	protein_coding	5.862	38.4951
ASHG19AP1B127932056V5	0.0706562	0.865421	2.17099	down	NOC4L	protein_coding	23.4316	31.3955
ASHG19AP1B100194545V5	0.525133	0.865421	1.25324	down	RAB33A	protein_coding	215.064	266.718
ASHG19AP1B107130130V5	0.465862	0.865421	1.87091	down	PKD1L3	protein_coding	794.584	1347.31
ASHG19AP1B124479966V5	0.16168	0.865421	1.68092	down	APLP1	protein_coding	970.771	1169.72
ASHG19AP1B100215230V5	0.913811	0.972643	1.08988	down	RER1	protein_coding	8309.2	10407.1
ASHG19AP1B100214036V5	0.389111	0.865421	1.62191	down	PDE6H	protein_coding	7381.53	6340.15
ASHG19AP1B104288710V5	0.688601	0.894285	1.15884	down	CASP1	protein_coding	3397.96	4189.36
ASHG19AP1B103897439V5	0.106286	0.865421	2.22798	down	PYGL	protein_coding	368.793	838.123
ASHG19AP1B100529194V5	0.305662	0.865421	1.27108	down	KCND1	protein_coding	835.062	779.765
ASHG19AP1B133753188V5	0.89921	0.967953	1.05475	down	L3MBTL1	protein_coding	27.8822	27.5562
ASHG19AP1B108266213V5	0.460878	0.865421	1.49156	down	SALL3	protein_coding	755.072	806.677
ASHG19AP1B100780616V5	0.262054	0.865421	1.52304	down	LRRC41	protein_coding	22.3092	20.7822
ASHG19AP1B100009660V5	0.580667	0.868845	1.3134	down	CATG00000040477.1	protein_coding	21047.7	17077.9
ASHG19AP1B106673441V5	0.366762	0.865421	1.18971	down	SIDT2	protein_coding	151.054	145.984
ASHG19AP1B115892621V5	0.930974	0.978297	1.0141	down	FAM170A	protein_coding	478.112	444.151
ASHG19AP1B126718359V5	0.00695147	0.865421	1.79954	down	CDKL1	protein_coding	345.911	545.68
ASHG19AP1B118130620V5	0.422936	0.865421	1.71795	down	TMED6	protein_coding	348.781	660.101
ASHG19AP1B123863024V5	0.872632	0.958487	1.04987	down	DCST2	protein_coding	212.273	169.874
ASHG19AP1B101410836V5	0.366447	0.865421	1.32089	down	AC244197.3	protein_coding	79.2914	93.8465
ASHG19AP1B137085413V5	0.653979	0.886019	1.18766	down	ATP5PF	protein_coding	97.8354	137.048
ASHG19AP1B140608345V5	0.576562	0.868315	1.20928	down	AL662899.2	protein_coding	1023.12	877.327
ASHG19AP1B121033084V5	0.134114	0.865421	1.57584	down	ARRDC2	protein_coding	1880.95	2589.77
ASHG19AP1B128615516V5	0.91757	0.973625	1.04426	down	CATSPERE	protein_coding	125.962	79.5261
ASHG19AP1B113195914V5	0.229137	0.865421	1.23799	down	TRIM62	protein_coding	97.5214	101
ASHG19AP1B121933415V5	0.149877	0.865421	1.20176	down	SERPINE3	protein_coding	12447.3	12214.2
ASHG19AP1B100002091V5	0.211116	0.865421	1.90245	down	NOVA2	protein_coding	458.889	872.625
ASHG19AP1B114912204V5	0.150507	0.865421	1.72431	down	SLC25A20	protein_coding	86.2422	143.73
ASHG19AP1B100095934V5	0.395701	0.865421	1.52288	down	XK	protein_coding	3232.21	5276.95
ASHG19AP1B100116711V5	0.297437	0.865421	1.86514	down	ARHGEF26	protein_coding	214.821	253.024
ASHG19AP1B134262654V5	0.218898	0.865421	2.58315	down	MMP8	protein_coding	448.001	571.25
ASHG19AP1B133517726V5	0.207709	0.865421	1.05694	down	PIK3IP1	protein_coding	225.953	214.874
ASHG19AP1B112553362V5	0.964543	0.990518	1.0259	down	STK32A	protein_coding	41.9198	37.3056
ASHG19AP1B108689999V5	0.988883	0.996358	1.00544	down	EXOSC9	protein_coding	573.59	522.53
ASHG19AP1B115224891V5	0.421875	0.865421	1.1445	down	RCOR1	protein_coding	303.681	334.972
ASHG19AP1B113831337V5	0.482999	0.865421	1.14125	down	BPIFB4	protein_coding	331.163	288.165
ASHG19AP1B105293349V5	0.0424844	0.865421	2.6357	down	KLF2	protein_coding	541.017	1333.64
ASHG19AP1B105117340V5	0.549816	0.865942	1.16776	down	GALNT18	protein_coding	116.411	139.754
ASHG19AP1B100085463V5	0.290547	0.865421	1.57758	down	CATG00000004228.1	protein_coding	30.7578	28.9885
ASHG19AP1B107804438V5	0.540736	0.865942	1.01926	down	DDX46	protein_coding	250725	230775
ASHG19AP1B100243217V5	0.740981	0.911845	1.09572	down	CATG00000057494.1	protein_coding	11794.6	8175.82
ASHG19AP1B100091870V5	0.554534	0.86603	1.92285	down	C1orf115	protein_coding	8283.58	18753
ASHG19AP1B100190272V5	0.492679	0.865421	1.35213	down	HIST1H3H	protein_coding	514.632	736.73
ASHG19AP1B120608518V5	0.10773	0.865421	7.97059	down	ITLN1	protein_coding	3438.17	10252.1
ASHG19AP1B100219071V5	0.261984	0.865421	1.77296	down	CATG00000035034.1	protein_coding	10.832	15.1544
ASHG19AP1B125716156V5	0.788787	0.929463	1.04596	down	GGCX	protein_coding	722.301	695.123
ASHG19AP1B111041676V5	0.417813	0.865421	2.22288	down	BRIP1	protein_coding	32642	28555.6
ASHG19AP1B110674043V5	0.0365167	0.865421	6.59371	down	MS4A12	protein_coding	522.767	2572.05
ASHG19AP1B133243142V5	0.560159	0.866555	1.08969	down	MBOAT7	protein_coding	6478.71	5237.35
ASHG19AP1B100207556V5	0.259557	0.865421	4.21293	down	OR5T2	protein_coding	71.4559	444.452
ASHG19AP1B105735588V5	0.469359	0.865421	1.51465	down	TAS2R1	protein_coding	351.754	361.961
ASHG19AP1B100189997V5	0.452102	0.865421	1.96326	down	OR2AE1	protein_coding	5.95237	25.4745
ASHG19AP1B125621415V5	0.751988	0.917243	1.05935	down	RIC1	protein_coding	101.72	103.358
ASHG19AP1B100089013V5	0.379972	0.865421	1.2123	down	CHAC1	protein_coding	8454.77	6909.54
ASHG19AP1B138193386V5	0.602974	0.876144	1.73944	down	SBK2	protein_coding	1705.65	1434.19
ASHG19AP1B134568533V5	0.670071	0.888442	1.31361	down	CORO7-PAM16	protein_coding	2516.95	2096.74
ASHG19AP1B114381366V5	0.840588	0.945706	1.17913	down	ATP8A1	protein_coding	5967.99	4332.56
ASHG19AP1B100019178V5	0.84411	0.94689	1.06116	down	CATG00000059258.1	protein_coding	150.634	139.477
ASHG19AP1B124692509V5	0.134638	0.865421	1.3524	down	GALNT15	protein_coding	108.591	117.626
ASHG19AP1B127794546V5	0.797059	0.931855	1.15291	down	RDH5	protein_coding	79.8739	94.1483
ASHG19AP1B108679208V5	0.610017	0.876695	1.23736	down	PAIP2	protein_coding	45.6858	55.1973
ASHG19AP1B100228502V5	0.688428	0.894285	1.39936	down	ARID1B	protein_coding	2278	1899.29
ASHG19AP1B122829972V5	0.242227	0.865421	1.55654	down	CYP7B1	protein_coding	193.515	232.168
ASHG19AP1B126695193V5	0.192121	0.865421	1.22108	down	FKBP5	protein_coding	235.253	251.33
ASHG19AP1B100235059V5	0.347549	0.865421	1.29864	down	L3MBTL2	protein_coding	654.781	679.045
ASHG19AP1B131944124V5	0.332283	0.865421	1.23114	down	PCYOX1L	protein_coding	199.412	250.348
ASHG19AP1B112691225V5	0.743983	0.913371	1.01683	down	MAPK12	protein_coding	54.5948	49.363
ASHG19AP1B102838661V5	0.0844376	0.865421	2.37805	down	SLC25A11	protein_coding	200.749	412.17
ASHG19AP1B118716459V5	0.834458	0.944913	1.18887	down	PRPS2	protein_coding	41423.7	25309
ASHG19AP1B118479406V5	0.192022	0.865421	1.94271	down	LACTBL1	protein_coding	1252.78	1528.99
ASHG19AP1B100114019V5	0.286246	0.865421	1.49992	down	CATG00000006182.1	protein_coding	67010.8	57234.1
ASHG19AP1B115875249V5	0.187703	0.865421	1.33601	down	PDZK1IP1	protein_coding	147.078	170.669
ASHG19AP1B109425604V5	0.383848	0.865421	1.19457	down	MARK4	protein_coding	34454.3	26458.6
ASHG19AP1B131322097V5	0.28843	0.865421	1.35865	down	MZB1	protein_coding	184.769	246.307
ASHG19AP1B103322173V5	0.716899	0.903208	1.03889	down	RIBC1	protein_coding	71.1883	63.2765
ASHG19AP1B128739304V5	0.148963	0.865421	1.25775	down	HAUS4	protein_coding	100701	102339
ASHG19AP1B113554734V5	0.352659	0.865421	1.33062	down	PTPRD	protein_coding	66.2543	62.7312
ASHG19AP1B121617014V5	0.46524	0.865421	1.16017	down	SLC45A2	protein_coding	52.3375	55.5085
ASHG19AP1B133213783V5	0.81483	0.938243	1.07867	down	LGI1	protein_coding	57.4547	43.1609
ASHG19AP1B133155590V5	0.464505	0.865421	1.19796	down	RASSF1	protein_coding	309.478	294.844
ASHG19AP1B103313470V5	0.0182075	0.865421	12.0973	down	KCNMA1	protein_coding	824.857	7998.42
ASHG19AP1B113873733V5	0.340634	0.865421	1.38753	down	OR2C3	protein_coding	98.3056	93.4153
ASHG19AP1B100152330V5	0.844441	0.94689	1.09652	down	CATG00000090991.1	protein_coding	27.5892	29.6669
ASHG19AP1B129631409V5	0.701984	0.899496	1.0154	down	CLVS1	protein_coding	133.431	117.845
ASHG19AP1B100058845V5	0.28975	0.865421	1.73034	down	CLC	protein_coding	317.525	346.801
ASHG19AP1B116777856V5	0.0112811	0.865421	14.9351	down	PRPH	protein_coding	102.686	1239.86
ASHG19AP1B111111402V5	0.373234	0.865421	1.34002	down	CYP2C8	protein_coding	56.3442	73.7537
ASHG19AP1B125045242V5	0.673893	0.889549	1.18895	down	SMG8	protein_coding	463.397	458.501
ASHG19AP1B138695852V5	0.971236	0.992351	1.00653	down	GJB6	protein_coding	76.7707	66.2555
ASHG19AP1B103571133V5	0.532637	0.865421	1.50481	down	PCLO	protein_coding	3973.68	2787.72
ASHG19AP1B100032159V5	0.39835	0.865421	1.37701	down	ASPHD2	protein_coding	565.97	654.29
ASHG19AP1B127834675V5	0.902366	0.969566	1.03263	down	PLPPR1	protein_coding	118.694	90.365
ASHG19AP1B101265865V5	0.502689	0.865421	1.83725	down	KIRREL1	protein_coding	50826.8	41318.9
ASHG19AP1B102582057V5	0.642991	0.883073	1.24667	down	CATG00000112929.1	protein_coding	50.3518	41.5071
ASHG19AP1B100182254V5	0.516943	0.865421	1.04377	down	JPH4	protein_coding	55514.1	46278.4
ASHG19AP1B100183533V5	0.967158	0.991031	1.0551	down	GORASP1	protein_coding	27.5038	79.2507
ASHG19AP1B108888937V5	0.214223	0.865421	1.15796	down	G6PC3	protein_coding	520.061	471.866
ASHG19AP1B111703730V5	0.832921	0.944565	1.20676	down	CATG00000034878.1	protein_coding	144.738	184.17
ASHG19AP1B108342502V5	0.322558	0.865421	1.90599	down	SMC1A	protein_coding	88859	92324.1
ASHG19AP1B100209063V5	0.0310787	0.865421	32.7296	down	PIRT	protein_coding	33.3319	505.401
ASHG19AP1B113648748V5	0.360181	0.865421	1.67036	down	ZMAT4	protein_coding	53.6003	57.4733
ASHG19AP1B100418832V5	0.888739	0.963467	1.06186	down	SLC44A1	protein_coding	2346.06	2535.2
ASHG19AP1B100128807V5	0.345276	0.865421	1.45539	down	CCDC25	protein_coding	2398.96	3561.9
ASHG19AP1B113600873V5	0.403932	0.865421	1.23604	down	TNNI1	protein_coding	118.854	110.274
ASHG19AP1B118395127V5	0.141342	0.865421	1.70136	down	ENO4	protein_coding	23.196	24.6918
ASHG19AP1B101598279V5	0.91223	0.972291	1.04159	down	RRAGB	protein_coding	315.113	353.886
ASHG19AP1B103427499V5	0.187571	0.865421	1.32061	down	DFFB	protein_coding	266.848	285.47
ASHG19AP1B100142651V5	0.365765	0.865421	4.09605	down	MTRNR2L7	protein_coding	68156.2	65243.3
ASHG19AP1B122273099V5	0.246239	0.865421	1.12018	down	MAPKAPK3	protein_coding	83.6027	86.0235
ASHG19AP1B132175708V5	0.157567	0.865421	1.1568	down	P3H3	protein_coding	161.464	150.996
ASHG19AP1B123840798V5	0.973061	0.992928	1.02666	down	RPL26	protein_coding	40872.5	37601.6
ASHG19AP1B100245953V5	0.877308	0.960205	1.00807	down	MOB4	protein_coding	238213	215867
ASHG19AP1B105392791V5	0.252007	0.865421	1.65496	down	IGSF6	protein_coding	226.305	381.704
ASHG19AP1B128842988V5	0.702564	0.899496	1.40733	down	CTRL	protein_coding	9151.32	6770.55
ASHG19AP1B100066244V5	0.655975	0.886491	1.21739	down	CATG00000040787.1	protein_coding	106251	88934.8
ASHG19AP1B132676446V5	0.321219	0.865421	1.26751	down	SGSM1	protein_coding	9705.41	8139.81
ASHG19AP1B122958835V5	0.516194	0.865421	1.56718	down	FAM228A	protein_coding	9.41721	13.9545
ASHG19AP1B139838843V5	0.277373	0.865421	2.41128	down	DUSP18	protein_coding	13.9066	32.731
ASHG19AP1B100017276V5	0.905796	0.970679	1.02002	down	FZD2	protein_coding	842.88	708.499
ASHG19AP1B127460342V5	0.786378	0.92874	1.12269	down	ZNF771	protein_coding	20892.4	18223
ASHG19AP1B100169983V5	0.523916	0.865421	1.50808	down	SEMA4D	protein_coding	171.616	281.78
ASHG19AP1B129562710V5	0.377166	0.865421	1.23367	down	TMEM56	protein_coding	198.364	206.956
ASHG19AP1B102356336V5	0.889904	0.963666	1.10122	down	TMEM9B	protein_coding	241.612	283.392
ASHG19AP1B100107591V5	0.412365	0.865421	1.07109	down	GJA8	protein_coding	37.259	36.4626
ASHG19AP1B115086038V5	0.143234	0.865421	1.42609	down	ZNF487	protein_coding	397.177	400.393
ASHG19AP1B100104306V5	0.12366	0.865421	1.55425	down	AP001055.1	protein_coding	141.655	181.386
ASHG19AP1B134761991V5	0.981572	0.994119	1.01385	down	RPS7	protein_coding	675.949	638.588
ASHG19AP1B101448642V5	0.446043	0.865421	1.25597	down	CATG00000097573.1	protein_coding	152.057	145.63
ASHG19AP1B140766209V5	0.277139	0.865421	1.64645	down	AGAP3	protein_coding	18361.5	16563.2
ASHG19AP1B100070896V5	0.000382499	0.818641	1.17888	down	JDP2	protein_coding	125.125	136.266
ASHG19AP1B131388478V5	0.525765	0.865421	1.09861	down	RCSD1	protein_coding	74.3403	68.5416
ASHG19AP1B119674936V5	0.12892	0.865421	2.1041	down	CATG00000018214.1	protein_coding	72.357	154.856
ASHG19AP1B122069408V5	0.208744	0.865421	1.49664	down	C20orf194	protein_coding	120.339	136.942
ASHG19AP1B142296200V5	0.444247	0.865421	1.23456	down	AQP1	protein_coding	214.01	216.815
ASHG19AP1B115868354V5	0.185805	0.865421	2.10327	down	MPZ	protein_coding	182.525	413.986
ASHG19AP1B130590749V5	0.775993	0.925807	1.07515	down	HEATR3	protein_coding	769.551	719.503
ASHG19AP1B100128280V5	0.0186477	0.865421	5.76581	down	HCN4	protein_coding	5.82785	40.12
ASHG19AP1B120314978V5	0.570462	0.868203	1.18076	down	TIAM2	protein_coding	19.078	14.3576
ASHG19AP1B104120495V5	0.399448	0.865421	1.30062	down	C3	protein_coding	117.865	138.429
ASHG19AP1B118235235V5	0.987727	0.995892	1.01064	down	CCNDBP1	protein_coding	8078.02	9416.95
ASHG19AP1B122585512V5	0.367307	0.865421	1.26915	down	AKAP6	protein_coding	166958	180517
ASHG19AP1B113980337V5	0.0999879	0.865421	1.27161	down	CATG00000064602.1	protein_coding	201.45	209.537
ASHG19AP1B100129029V5	0.605073	0.876455	1.11756	down	DLAT	protein_coding	33.6406	34.615
ASHG19AP1B117253236V5	0.547361	0.865942	1.2675	down	KLK12	protein_coding	345.904	285.916
ASHG19AP1B134147005V5	0.113951	0.865421	2.15414	down	AC140504.1	protein_coding	2224.86	4429.71
ASHG19AP1B109057730V5	0.515792	0.865421	1.56358	down	AXDND1	protein_coding	9.4078	21.6759
ASHG19AP1B100199816V5	0.714162	0.902712	1.01988	down	CATG00000107174.1	protein_coding	53.7134	48.864
ASHG19AP1B107621914V5	0.00845991	0.865421	7.33153	down	CFHR4	protein_coding	43.9639	300.828
ASHG19AP1B100041968V5	0.313543	0.865421	1.52113	down	ARF3	protein_coding	7088.63	5607.73
ASHG19AP1B120807226V5	0.056432	0.865421	1.31645	down	GJA9	protein_coding	177.725	191.574
ASHG19AP1B117926812V5	0.00369205	0.818641	4.80957	down	NAAA	protein_coding	283.988	1162.49
ASHG19AP1B118132597V5	0.950322	0.985746	1.01909	down	AIRE	protein_coding	598.756	424.459
ASHG19AP1B132232566V5	0.442345	0.865421	1.21046	down	CDKN1C	protein_coding	21585.3	15148.6
ASHG19AP1B112482531V5	0.521496	0.865421	1.18682	down	C4orf45	protein_coding	42.9955	42.1317
ASHG19AP1B116043935V5	0.245129	0.865421	1.26021	down	GLDC	protein_coding	177.653	200.851
ASHG19AP1B121032878V5	0.385292	0.865421	2.20523	down	GML	protein_coding	66.1735	64.5348
ASHG19AP1B115536903V5	0.398185	0.865421	1.57065	down	SNRPD2	protein_coding	791.115	793.672
ASHG19AP1B100018415V5	0.3663	0.865421	1.15638	down	CEMP1	protein_coding	56.2009	60.6924
ASHG19AP1B128323793V5	0.81705	0.939246	1.03539	down	PISD	protein_coding	300.245	265.986
ASHG19AP1B123013115V5	0.172426	0.865421	1.73299	down	TATDN3	protein_coding	760.645	894.239
ASHG19AP1B119372839V5	0.177716	0.865421	2.36541	down	B2M	protein_coding	139.067	273.558
ASHG19AP1B122852372V5	0.122325	0.865421	1.72864	down	NEGR1	protein_coding	260.597	387.691
ASHG19AP1B128415340V5	0.141027	0.865421	1.88447	down	CNTNAP3	protein_coding	17.4018	21.1238
ASHG19AP1B123074057V5	0.687554	0.894198	1.0355	down	ZNF625	protein_coding	357.345	323.436
ASHG19AP1B143520817V5	0.620398	0.877899	1.18068	down	EI24	protein_coding	647.093	576.924
ASHG19AP1B123848566V5	0.74661	0.914882	1.05059	down	HMHB1	protein_coding	115.66	97.9213
ASHG19AP1B107821387V5	0.0863142	0.865421	5.16198	down	ADCY8	protein_coding	2436.58	5530.1
ASHG19AP1B129809726V5	0.478448	0.865421	1.33218	down	ROPN1B	protein_coding	419.856	402.18
ASHG19AP1B100178510V5	0.0286789	0.865421	1.70114	down	ELOVL6	protein_coding	397.683	645.984
ASHG19AP1B102828875V5	0.982688	0.994242	1.01142	down	ZNF500	protein_coding	143.849	151.36
ASHG19AP1B116252486V5	0.517311	0.865421	1.53295	down	CATG00000076567.1	protein_coding	1451.61	1267.1
ASHG19AP1B100017767V5	0.317455	0.865421	1.93916	down	OR5W2	protein_coding	769.999	831.438
ASHG19AP1B100095124V5	0.319123	0.865421	1.7088	down	CATG00000109169.1	protein_coding	32764.4	30565.3
ASHG19AP1B110789621V5	0.66402	0.888029	1.36449	down	MEDAG	protein_coding	283.262	299.517
ASHG19AP1B108048928V5	0.354365	0.865421	1.36234	down	GOLT1A	protein_coding	1094.06	1035.99
ASHG19AP1B119430630V5	0.370696	0.865421	2.27238	down	KYAT1	protein_coding	54514.3	58461.2
ASHG19AP1B132751843V5	0.502734	0.865421	1.11436	down	MPIG6B	protein_coding	103809	95729.6
ASHG19AP1B132045896V5	0.481249	0.865421	1.04306	down	INPP5J	protein_coding	213253	200983
ASHG19AP1B100190446V5	0.888383	0.963467	1.04335	down	CATG00000094142.1	protein_coding	84.0138	66.2545
ASHG19AP1B100072798V5	0.294237	0.865421	1.46419	down	ALDH7A1	protein_coding	549.686	859.461
ASHG19AP1B100171909V5	0.0241197	0.865421	2.66899	down	CATG00000110016.1	protein_coding	59.7388	141.099
ASHG19AP1B121793205V5	0.738768	0.911134	1.05257	down	SLC25A21	protein_coding	47.1607	43.9189
ASHG19AP1B100190408V5	0.7938	0.93071	1.2824	down	CATG00000076354.1	protein_coding	1976.59	1384.17
ASHG19AP1B125365367V5	0.296785	0.865421	1.3621	down	CATG00000072318.1	protein_coding	198.254	235.357
ASHG19AP1B100118207V5	0.596186	0.874652	1.17848	down	SERPINE2	protein_coding	47.7269	41.2067
ASHG19AP1B128971107V5	0.909663	0.971765	1.00798	down	BGN	protein_coding	186003	164844
ASHG19AP1B118593010V5	0.412433	0.865421	1.38653	down	PIGV	protein_coding	31.1347	48.4261
ASHG19AP1B104457805V5	0.977169	0.993721	1.00144	down	HK3	protein_coding	154.596	136.442
ASHG19AP1B100000066V5	0.696603	0.897223	1.1255	down	CATG00000041282.1	protein_coding	2647.1	2280.1
ASHG19AP1B117120824V5	0.603803	0.876382	1.12364	down	KLK5	protein_coding	114.335	116.033
ASHG19AP1B100011618V5	0.424537	0.865421	1.29979	down	JAK3	protein_coding	1381.49	1314.86
ASHG19AP1B120563924V5	0.48541	0.865421	1.13045	down	TLN2	protein_coding	1140.67	941.867
ASHG19AP1B133817328V5	0.383961	0.865421	1.40279	down	DPF1	protein_coding	84.2492	83.939
ASHG19AP1B126473155V5	0.667851	0.888029	1.20889	down	UBE2L5	protein_coding	19.9165	15.1725
ASHG19AP1B100028830V5	0.46672	0.865421	1.58653	down	CATG00000048306.1	protein_coding	2562.19	2294.4
ASHG19AP1B100136038V5	0.774075	0.924931	1.16301	down	KCNC4	protein_coding	97.8067	79.5269
ASHG19AP1B100095695V5	0.931609	0.978455	1.02743	down	SLC6A16	protein_coding	2261.43	2283.94
ASHG19AP1B113772339V5	0.345588	0.865421	1.64637	down	NHLH2	protein_coding	5580.4	5000.49
ASHG19AP1B118050902V5	0.436056	0.865421	1.44332	down	ST8SIA6	protein_coding	540.525	539.522
ASHG19AP1B100021412V5	0.817311	0.939246	1.03276	down	JHY	protein_coding	630.909	560.012
ASHG19AP1B122907656V5	0.484676	0.865421	1.45415	down	PLA2G6	protein_coding	62771.2	54292.7
ASHG19AP1B105451110V5	0.233181	0.865421	1.53838	down	CNTN4	protein_coding	216.979	244.61
ASHG19AP1B105036007V5	0.581168	0.869102	1.37334	down	LPIN2	protein_coding	139.229	184.32
ASHG19AP1B108270432V5	0.443547	0.865421	2.34972	down	ZNF559-ZNF177	protein_coding	3019.98	4884.73
ASHG19AP1B100085141V5	0.287238	0.865421	1.30522	down	AL360181.3	protein_coding	72.0933	72.9993
ASHG19AP1B103574621V5	0.950817	0.985945	1.04692	down	BTN3A2	protein_coding	1024.8	1275.11
ASHG19AP1B130143487V5	0.088649	0.865421	1.32935	down	NEDD9	protein_coding	244.768	286.824
ASHG19AP1B140681923V5	0.438279	0.865421	1.15385	down	BABAM1	protein_coding	143.821	145.093
ASHG19AP1B118758069V5	0.140753	0.865421	1.16298	down	RS1	protein_coding	151.485	157.562
ASHG19AP1B100207196V5	0.399889	0.865421	1.42052	down	KLC2	protein_coding	82877.6	81375.5
ASHG19AP1B101452312V5	0.47765	0.865421	1.26266	down	PHF7	protein_coding	47.949	61.728
ASHG19AP1B102976731V5	0.0931799	0.865421	1.11975	down	CCDC77	protein_coding	696.17	637.811
ASHG19AP1B112720665V5	0.495996	0.865421	1.53274	down	S100A14	protein_coding	498.312	521.127
ASHG19AP1B115875237V5	0.935538	0.97938	1.00756	down	CYP4A22	protein_coding	132759	121993
ASHG19AP1B143702535V5	0.624862	0.87898	1.09223	down	CADPS2	protein_coding	40.7656	38.3599
ASHG19AP1B110561996V5	0.574429	0.868315	1.15693	down	CATG00000001185.1	protein_coding	117.435	133.267
ASHG19AP1B129880697V5	0.583793	0.87053	1.03447	down	MRPL24	protein_coding	1048.44	991.188
ASHG19AP1B123392560V5	0.285084	0.865421	2.07555	down	GPN3	protein_coding	998.475	1159.87
ASHG19AP1B117960445V5	0.41105	0.865421	1.80162	down	SYTL2	protein_coding	167.341	317.444
ASHG19AP1B138120675V5	0.734298	0.909322	1.14599	down	ALG8	protein_coding	60.0786	59.3336
ASHG19AP1B100199735V5	0.321932	0.865421	1.5151	down	CATG00000021195.1	protein_coding	83.4068	135.882
ASHG19AP1B119778301V5	0.843341	0.946734	1.04004	down	SEC22A	protein_coding	337.065	281.512
ASHG19AP1B100036212V5	0.321679	0.865421	1.54471	down	PSTK	protein_coding	99.5988	94.1693
ASHG19AP1B129143803V5	0.129659	0.865421	1.1226	down	ITIH5	protein_coding	19269.6	15818.3
ASHG19AP1B100072387V5	0.444679	0.865421	2.83088	down	CD300LG	protein_coding	24869.3	20141.3
ASHG19AP1B120985955V5	0.479221	0.865421	2.23182	down	DHX32	protein_coding	539.52	577.015
ASHG19AP1B100192311V5	0.876972	0.960165	1.07331	down	RNASEH2A	protein_coding	54773.9	54585.6
ASHG19AP1B126619494V5	0.567913	0.867408	1.7032	down	ACAT1	protein_coding	3374.46	6757.02
ASHG19AP1B122620023V5	0.734508	0.909388	1.06734	down	IL2RG	protein_coding	77.2448	63.29
ASHG19AP1B100121042V5	0.896229	0.966548	1.08845	down	MGAT2	protein_coding	2631.78	3025.41
ASHG19AP1B118324410V5	0.128008	0.865421	2.21911	down	TUBB6	protein_coding	2325.01	4716.75
ASHG19AP1B125848717V5	0.616681	0.877335	1.39411	down	BZW2	protein_coding	42.3202	79.2841
ASHG19AP1B100018545V5	0.26123	0.865421	1.65439	down	IQCF5	protein_coding	39.5952	53.6498
ASHG19AP1B100183304V5	0.531467	0.865421	1.72198	down	GYS2	protein_coding	32.8405	36.3334
ASHG19AP1B108725913V5	0.596358	0.874652	1.24349	down	COL5A1	protein_coding	3788.15	3114.25
ASHG19AP1B117280931V5	0.549067	0.865942	1.48741	down	FAM47E	protein_coding	110.68	167.09
ASHG19AP1B139128893V5	0.0687334	0.865421	2.02243	down	C1QC	protein_coding	3779.91	5607.71
ASHG19AP1B136395313V5	0.554826	0.866048	1.11678	down	ZNF41	protein_coding	35.4491	37.6203
ASHG19AP1B100180364V5	0.42076	0.865421	1.57637	down	SCRT2	protein_coding	38326.9	30329.8
ASHG19AP1B137331967V5	0.68591	0.893625	1.29031	down	TGIF2	protein_coding	18.23	23.5404
ASHG19AP1B100227479V5	0.335442	0.865421	1.58571	down	HES5	protein_coding	54430.2	57096.6
ASHG19AP1B100150571V5	0.259084	0.865421	1.47177	down	UCN3	protein_coding	95655.3	97330.2
ASHG19AP1B141468244V5	0.316437	0.865421	1.18004	down	EVI5L	protein_coding	76.4229	71.7569
ASHG19AP1B106571784V5	0.635651	0.88147	1.17037	down	PARP9	protein_coding	218.229	226.765
ASHG19AP1B103538344V5	0.716213	0.903208	1.07979	down	GPR173	protein_coding	217.69	182.495
ASHG19AP1B107721226V5	0.567478	0.867387	1.25227	down	NEIL1	protein_coding	1943.54	2397.75
ASHG19AP1B127039672V5	0.00232466	0.818641	2.52133	down	RLBP1	protein_coding	15.1122	33.4237
ASHG19AP1B100109843V5	0.640246	0.882273	1.36984	down	CHST7	protein_coding	549.444	796.199
ASHG19AP1B100621193V5	0.921672	0.975177	1.08278	down	UST	protein_coding	31.6021	20.8271
ASHG19AP1B119458962V5	0.42473	0.865421	2.59265	down	PHOSPHO1	protein_coding	62756	47493.3
ASHG19AP1B100186237V5	0.37888	0.865421	2.5653	down	KAAG1	protein_coding	63213.5	60920.7
ASHG19AP1B114188150V5	0.865617	0.955865	1.04916	down	P2RX6	protein_coding	7127.94	5105.23
ASHG19AP1B118229721V5	0.504321	0.865421	1.5913	down	TAF1D	protein_coding	103618	88954.6
ASHG19AP1B130130039V5	0.181958	0.865421	2.36689	down	UGT2B10	protein_coding	157.873	310.014
ASHG19AP1B118303151V5	0.474185	0.865421	1.08647	down	ATP5MD	protein_coding	265.858	235.041
ASHG19AP1B109401730V5	0.583072	0.870358	1.22634	down	SMIM36	protein_coding	186.931	152.575
ASHG19AP1B108736017V5	0.408166	0.865421	1.09094	down	CSRP3	protein_coding	68.4241	58.7434
ASHG19AP1B101925981V5	0.577231	0.868315	1.61755	down	STAB2	protein_coding	11826.7	7463.9
ASHG19AP1B136259649V5	0.294696	0.865421	1.22629	down	HSD3B7	protein_coding	38.2856	40.8475
ASHG19AP1B100066233V5	0.528583	0.865421	1.22463	down	CATG00000033779.1	protein_coding	23.5292	22.9197
ASHG19AP1B127138626V5	0.188657	0.865421	1.60416	down	VWDE	protein_coding	168.65	200.604
ASHG19AP1B100160252V5	0.118075	0.865421	1.74497	down	LPAR5	protein_coding	1219.41	1605.66
ASHG19AP1B113025622V5	0.481167	0.865421	1.7173	down	CCDC198	protein_coding	1388.5	1532.89
ASHG19AP1B123699267V5	0.919935	0.974306	1.03829	down	ANKMY1	protein_coding	104.564	107.616
ASHG19AP1B120446698V5	0.24309	0.865421	2.40331	down	GDF9	protein_coding	17.7285	44.1539
ASHG19AP1B109393579V5	0.163724	0.865421	1.52521	down	OR52I1	protein_coding	1251	1267.52
ASHG19AP1B116251415V5	0.37364	0.865421	1.25339	down	CATG00000058631.1	protein_coding	7519.87	7304.34
ASHG19AP1B113775627V5	0.681764	0.892311	1.16625	down	NME9	protein_coding	970.633	890.045
ASHG19AP1B100207116V5	0.796434	0.931543	1.24055	down	OR5T3	protein_coding	22.9853	17.9685
ASHG19AP1B100311861V5	0.506291	0.865421	1.52062	down	CATG00000100867.1	protein_coding	9198.9	7286.1
ASHG19AP1B126351215V5	0.0334988	0.865421	2.50321	down	TCN2	protein_coding	4469.17	9333.1
ASHG19AP1B138925926V5	0.0637034	0.865421	2.8822	down	HSD17B6	protein_coding	26.367	67.6618
ASHG19AP1B115595109V5	0.384069	0.865421	1.35497	down	PDZD2	protein_coding	631.949	620.18
ASHG19AP1B101713617V5	0.766779	0.922819	1.11268	down	GLIS3	protein_coding	87.8468	87.8065
ASHG19AP1B122967434V5	0.450869	0.865421	1.40802	down	DAPK1	protein_coding	681.533	673.528
ASHG19AP1B119729978V5	0.106679	0.865421	1.51354	down	METTL24	protein_coding	125.605	157.898
ASHG19AP1B100227478V5	0.182788	0.865421	3.53647	down	LRRC66	protein_coding	818.411	1404.14
ASHG19AP1B112842850V5	0.915139	0.973215	1.04527	down	CATG00000101298.1	protein_coding	31.89	23.1953
ASHG19AP1B142220544V5	0.64575	0.884198	1.93807	down	AHCYL1	protein_coding	22352.3	12364.8
ASHG19AP1B128417002V5	0.905916	0.970679	1.05701	down	MAPK8	protein_coding	2188.59	1393.49
ASHG19AP1B121348017V5	0.0619621	0.865421	3.46986	down	IFI44L	protein_coding	23.4955	51.924
ASHG19AP1B128866903V5	0.267429	0.865421	1.13014	down	SLC22A8	protein_coding	856.184	768.793
ASHG19AP1B100152258V5	0.401803	0.865421	1.10864	down	CATG00000038300.1	protein_coding	178918	177257
ASHG19AP1B113389660V5	0.57398	0.868315	1.24614	down	PPFIA2	protein_coding	27.3486	32.6009
ASHG19AP1B104630891V5	0.623077	0.878919	1.31186	down	CCDC197	protein_coding	40.3858	41.6267
ASHG19AP1B119903176V5	0.150712	0.865421	1.30245	down	CYP3A5	protein_coding	2063.46	2380.53
ASHG19AP1B116279664V5	0.496158	0.865421	1.15597	down	CATG00000115156.1	protein_coding	152.059	134.474
ASHG19AP1B134973717V5	0.477987	0.865421	1.2236	down	TUBA4A	protein_coding	184.707	197.684
ASHG19AP1B131000254V5	0.480191	0.865421	1.11934	down	SLC19A1	protein_coding	2039.33	2096.56
ASHG19AP1B109042227V5	0.367548	0.865421	2.40533	down	GAREM2	protein_coding	467.583	1267.66
ASHG19AP1B100091473V5	0.385381	0.865421	1.12939	down	FOXH1	protein_coding	38.8511	41.2246
ASHG19AP1B120644221V5	0.136502	0.865421	2.61309	down	CLECL1	protein_coding	29.2518	73.6777
ASHG19AP1B100160165V5	0.301163	0.865421	1.36437	down	MARCH11	protein_coding	85.6808	97.2617
ASHG19AP1B124490040V5	0.607619	0.876695	1.39499	down	RAB5C	protein_coding	10796.1	7962.89
ASHG19AP1B104029736V5	0.117406	0.865421	1.23512	down	SOBP	protein_coding	19.7413	23.904
ASHG19AP1B110430392V5	0.211656	0.865421	1.3693	down	MORF4L1	protein_coding	150.41	187.59
ASHG19AP1B100156885V5	0.638583	0.882136	2.1343	down	DUOXA2	protein_coding	34.1366	84.3044
ASHG19AP1B100228059V5	0.997735	0.999152	1.0008	down	MTRNR2L4	protein_coding	95.2872	75.788
ASHG19AP1B115412196V5	0.497286	0.865421	1.47592	down	DSE	protein_coding	457.551	440.717
ASHG19AP1B109536776V5	0.0966777	0.865421	1.47795	down	ATP12A	protein_coding	88.7448	120.161
ASHG19AP1B100115787V5	0.940844	0.981215	1.0185	down	TUBB1	protein_coding	364.383	284.858
ASHG19AP1B112832380V5	0.70203	0.899496	1.28057	down	TSNAX-DISC1	protein_coding	182.099	161.514
ASHG19AP1B100229811V5	0.655549	0.886263	1.39094	down	NKX3-1	protein_coding	2200.46	1599.39
ASHG19AP1B132576311V5	0.485113	0.865421	1.05676	down	BCL2L2	protein_coding	278311	267380
ASHG19AP1B107265082V5	0.724738	0.905825	1.24965	down	SP140	protein_coding	36.761	45.4478
ASHG19AP1B100180812V5	0.96379	0.990226	1.02113	down	AX747988	protein_coding	403.418	559.516
ASHG19AP1B120101411V5	0.186736	0.865421	3.23296	down	CRISP1	protein_coding	9343.93	15224.1
ASHG19AP1B101447752V5	0.59265	0.873339	1.30796	down	CATG00000057031.1	protein_coding	991.969	830.464
ASHG19AP1B101330879V5	0.323486	0.865421	5.04965	down	VSTM1	protein_coding	14187.2	16855.9
ASHG19AP1B112180958V5	0.286903	0.865421	1.17846	down	OASL	protein_coding	730.188	778.516
ASHG19AP1B115675398V5	0.0892664	0.865421	1.17528	down	TMEM8B	protein_coding	5234.01	4917.34
ASHG19AP1B100903023V5	0.516598	0.865421	1.18934	down	NBEAL1	protein_coding	133.44	163.064
ASHG19AP1B134467838V5	0.53585	0.865823	2.02698	down	FBXL22	protein_coding	36258.5	21934.1
ASHG19AP1B105729361V5	0.610236	0.876695	1.17315	down	MMADHC	protein_coding	412.344	369.234
ASHG19AP1B105774312V5	0.783757	0.927664	1.04265	down	TLR10	protein_coding	42.383	33.7734
ASHG19AP1B138382601V5	0.512018	0.865421	1.20505	down	CAP1	protein_coding	398.134	387.272
ASHG19AP1B141631796V5	0.304194	0.865421	1.2604	down	CATG00000057022.1	protein_coding	52.2168	60.7279
ASHG19AP1B109686916V5	0.1523	0.865421	1.32413	down	CAMKK2	protein_coding	1574.18	1559.4
ASHG19AP1B100066248V5	0.468185	0.865421	1.06252	down	CATG00000004567.1	protein_coding	104.738	97.8341
ASHG19AP1B125072160V5	0.514367	0.865421	1.08001	down	PKIG	protein_coding	148.96	149.587
ASHG19AP1B134296936V5	0.396147	0.865421	1.51487	down	BTBD2	protein_coding	114.987	174.554
ASHG19AP1B108057029V5	0.481197	0.865421	1.75088	down	TP53I11	protein_coding	253.383	335.727
ASHG19AP1B128732681V5	0.13658	0.865421	1.19889	down	CABIN1	protein_coding	172.758	174.211
ASHG19AP1B116047560V5	0.46929	0.865421	1.59423	down	PXT1	protein_coding	3782.87	2518.86
ASHG19AP1B122749016V5	0.290198	0.865421	1.36953	down	IGFN1	protein_coding	160.288	170.587
ASHG19AP1B100218877V5	0.635668	0.88147	1.10153	down	AL441883.1	protein_coding	3642.25	2984.81
ASHG19AP1B127129782V5	0.799538	0.932729	1.20889	down	KCNH1	protein_coding	9210.53	5211.16
ASHG19AP1B108053130V5	0.365912	0.865421	1.8117	down	ZNF683	protein_coding	26.9838	71.8627
ASHG19AP1B100055089V5	0.618456	0.877335	1.09048	down	ZAR1	protein_coding	220973	218033
ASHG19AP1B108290242V5	0.666249	0.888029	1.07284	down	DDX11	protein_coding	37.4835	37.4339
ASHG19AP1B129871080V5	0.707355	0.900805	1.07318	down	DUOXA1	protein_coding	58.6771	59.775
ASHG19AP1B105753185V5	0.139533	0.865421	1.30439	down	MORN4	protein_coding	1007.29	1037.28
ASHG19AP1B100101392V5	0.2809	0.865421	1.47579	down	LCE3D	protein_coding	844.135	877.145
ASHG19AP1B100075935V5	0.8528	0.94936	1.08509	down	AK124121	protein_coding	97.3817	87.7027
ASHG19AP1B128228878V5	0.412803	0.865421	1.49337	down	CMTM5	protein_coding	8195.59	6940.84
ASHG19AP1B100117290V5	0.118043	0.865421	6.71698	down	SFRP5	protein_coding	45.7977	276.699
ASHG19AP1B124995980V5	0.987908	0.995969	1.00678	down	CAMLG	protein_coding	1269.19	1384.04
ASHG19AP1B100145860V5	0.307722	0.865421	1.24491	down	WDR55	protein_coding	818.746	862.004
ASHG19AP1B143910728V5	0.651269	0.884999	1.23568	down	USP50	protein_coding	28.7073	29.2445
ASHG19AP1B102466265V5	0.854242	0.949767	1.15043	down	FAM47E	protein_coding	21.7712	23.7631
ASHG19AP1B114284255V5	0.599246	0.874734	1.34873	down	ARSB	protein_coding	309.806	665.711
ASHG19AP1B106845561V5	0.584283	0.870742	1.27284	down	SIGLEC7	protein_coding	1923.85	1534.36
ASHG19AP1B100028731V5	0.339509	0.865421	1.37089	down	CATG00000006016.1	protein_coding	837.379	804.605
ASHG19AP1B120812494V5	0.242625	0.865421	1.37634	down	CATG00000095962.1	protein_coding	448.115	542.958
ASHG19AP1B100074690V5	0.439943	0.865421	1.52346	down	OR6C76	protein_coding	114.315	120.29
ASHG19AP1B110378184V5	0.272498	0.865421	1.10691	down	USH1G	protein_coding	135.976	139.461
ASHG19AP1B100251583V5	0.444011	0.865421	1.05208	down	AARD	protein_coding	201881	188068
ASHG19AP1B103407345V5	0.304699	0.865421	1.24431	down	PLIN4	protein_coding	78.0436	87.9667
ASHG19AP1B106585073V5	0.0692603	0.865421	1.15114	down	C1orf162	protein_coding	223.629	223.175
ASHG19AP1B132110757V5	0.0252582	0.865421	1.83644	down	FLYWCH1	protein_coding	292.943	458.544
ASHG19AP1B100193842V5	0.313496	0.865421	1.37186	down	GALR3	protein_coding	212.783	234.085
ASHG19AP1B138910611V5	0.362427	0.865421	1.37186	down	ANKHD1-EIF4EBP3	protein_coding	2418.57	2543.15
ASHG19AP1B100104157V5	0.407681	0.865421	1.16508	down	KLLN	protein_coding	950.103	846.369
ASHG19AP1B121484542V5	0.716781	0.903208	1.06945	down	BTBD10	protein_coding	75.7827	77.2529
ASHG19AP1B120128444V5	0.0214267	0.865421	1.27065	down	ALOX5AP	protein_coding	61.793	61.8664
ASHG19AP1B109526971V5	0.929833	0.977982	1.02191	down	ASB1	protein_coding	443.271	439.219
ASHG19AP1B108716726V5	0.480723	0.865421	1.01396	down	KIRREL2	protein_coding	291364	272723
ASHG19AP1B100227124V5	0.236045	0.865421	1.53067	down	ENTPD5	protein_coding	315.852	485.432
ASHG19AP1B105816485V5	0.480984	0.865421	1.38342	down	KCND2	protein_coding	33.4469	30.2304
ASHG19AP1B101481566V5	0.550437	0.865942	1.41144	down	CATG00000114608.1	protein_coding	1156.17	1361.02
ASHG19AP1B100169079V5	0.707914	0.901122	1.10934	down	MST1	protein_coding	95.6983	89.9174
ASHG19AP1B100001339V5	0.416748	0.865421	1.21377	down	BAX	protein_coding	10264.1	10615.5
ASHG19AP1B133903783V5	0.357595	0.865421	1.23606	down	RTN4	protein_coding	690.378	674.642
ASHG19AP1B116250902V5	0.435587	0.865421	1.21926	down	CATG00000092952.1	protein_coding	111.669	125.227
ASHG19AP1B138502142V5	0.418538	0.865421	2.15811	down	TTC36	protein_coding	1251.76	1229.28
ASHG19AP1B116935617V5	0.596668	0.874652	1.33332	down	ZDHHC5	protein_coding	2507.38	2123.52
ASHG19AP1B100165410V5	0.144275	0.865421	5.5381	down	FOXA1	protein_coding	4112.44	7441.86
ASHG19AP1B100181658V5	0.0273433	0.865421	2.40289	down	VPS35	protein_coding	86.3668	176.235
ASHG19AP1B110261542V5	0.721939	0.905206	1.1997	down	C11orf74	protein_coding	880.635	760.145
ASHG19AP1B142953723V5	0.118741	0.865421	2.14135	down	KIAA0408	protein_coding	32.9406	70.9627
ASHG19AP1B124396901V5	0.717877	0.903464	1.06464	down	FTL	protein_coding	163304	154010
ASHG19AP1B100530157V5	0.587764	0.872351	1.18708	down	SPAG1	protein_coding	805.027	720.826
ASHG19AP1B124757047V5	0.460829	0.865421	1.30726	down	MED9	protein_coding	52.082	64.8106
ASHG19AP1B113984524V5	0.881384	0.961524	1.04096	down	PLXND1	protein_coding	80.4058	85.8702
ASHG19AP1B106438513V5	0.771085	0.924249	1.1503	down	SYNE1	protein_coding	35.1698	36.3778
ASHG19AP1B100211261V5	0.658303	0.886794	2.0073	down	UBE2I	protein_coding	15970.4	9444.5
ASHG19AP1B100089543V5	0.491705	0.865421	2.07876	down	MDFIC	protein_coding	51.3728	54.4386
ASHG19AP1B104464662V5	0.449157	0.865421	1.57019	down	DCD	protein_coding	2892.54	2409.03
ASHG19AP1B111000643V5	0.42556	0.865421	1.26519	down	GFPT2	protein_coding	1446.43	1369.6
ASHG19AP1B119400064V5	0.37111	0.865421	1.03505	down	SRRM2	protein_coding	1963.49	1587.25
ASHG19AP1B100251454V5	0.0155866	0.865421	1.39708	down	LCE3B	protein_coding	31.2711	35.6048
ASHG19AP1B128255856V5	0.425046	0.865421	1.22914	down	TRAPPC12	protein_coding	279.796	274.395
ASHG19AP1B107622032V5	0.207233	0.865421	1.36576	down	RNASEL	protein_coding	126.71	130.857
ASHG19AP1B100076779V5	0.412967	0.865421	1.83336	down	OSBPL3	protein_coding	87575.3	79560.1
ASHG19AP1B100205956V5	0.020003	0.865421	3.11011	down	BPNT1	protein_coding	12.5261	28.2198
ASHG19AP1B118880625V5	0.515562	0.865421	1.29673	down	CEP70	protein_coding	562.058	803.494
ASHG19AP1B128237550V5	0.879267	0.960704	1.05163	down	UGT1A3	protein_coding	183.297	191.45
ASHG19AP1B106068821V5	0.672581	0.889527	1.27365	down	KLF6	protein_coding	944.446	1303.1
ASHG19AP1B100121311V5	0.144633	0.865421	2.55081	down	CSPG4	protein_coding	828.594	2197.99
ASHG19AP1B140019382V5	0.448082	0.865421	1.23773	down	BLVRA	protein_coding	411.609	410.012
ASHG19AP1B120024838V5	0.183409	0.865421	3.41989	down	PDE1A	protein_coding	23.0353	53.3564
ASHG19AP1B100228663V5	0.620018	0.877738	1.05402	down	PEBP1	protein_coding	162.759	144.762
ASHG19AP1B100312253V5	0.723425	0.905627	1.24375	down	CATG00000058010.1	protein_coding	472.31	377.374
ASHG19AP1B111450583V5	0.0614689	0.865421	3.7097	down	UGT2B7	protein_coding	978.363	2548.24
ASHG19AP1B100212802V5	0.787695	0.929121	1.10611	down	HIVEP3	protein_coding	66.9629	58.7983
ASHG19AP1B127500611V5	0.382416	0.865421	1.28013	down	LCE1E	protein_coding	377.591	368.526
ASHG19AP1B129063306V5	0.406944	0.865421	1.52253	down	LRCH4	protein_coding	5934.13	5103.7
ASHG19AP1B126378615V5	0.949012	0.985103	1.03253	down	CRYBA4	protein_coding	46.2337	47.1583
ASHG19AP1B100117237V5	0.237079	0.865421	1.43267	down	HPCA	protein_coding	439.134	603.952
ASHG19AP1B100594030V5	0.43551	0.865421	2.06159	down	TLE4	protein_coding	93012.9	79748.6
ASHG19AP1B100066199V5	0.587165	0.872145	2.00307	down	CATG00000002513.1	protein_coding	38285.8	28882.6
ASHG19AP1B108964360V5	0.574274	0.868315	1.08685	down	ASAP2	protein_coding	256.939	224.432
ASHG19AP1B135804413V5	0.459569	0.865421	1.45177	down	GBA	protein_coding	232.03	340.965
ASHG19AP1B123059171V5	0.484634	0.865421	1.38411	down	PVALEF	protein_coding	550.87	569.256
ASHG19AP1B119443218V5	0.337373	0.865421	1.14442	down	C10orf71	protein_coding	298.024	285.685
ASHG19AP1B100224124V5	0.47696	0.865421	1.25807	down	ASB10	protein_coding	153124	153640
ASHG19AP1B113454665V5	0.600493	0.874866	1.54614	down	LRRC46	protein_coding	9359.25	7168.61
ASHG19AP1B100187142V5	0.407498	0.865421	1.90884	down	CAMKV	protein_coding	86753.7	82650.3
ASHG19AP1B102804916V5	0.456934	0.865421	2.31352	down	ARHGEF7	protein_coding	37630.4	33112.7
ASHG19AP1B117557068V5	0.326882	0.865421	1.26331	down	OPHN1	protein_coding	26.3013	30.5886
ASHG19AP1B100164414V5	0.680928	0.891784	1.65371	down	NPR3	protein_coding	5787.97	3637.76
ASHG19AP1B104646736V5	0.556523	0.866435	1.96156	down	RBM4B	protein_coding	37428.5	26648.1
ASHG19AP1B100045785V5	0.423118	0.865421	1.56284	down	AGTR2	protein_coding	52.3222	64.6464
ASHG19AP1B129139828V5	0.0726606	0.865421	2.16075	down	EDN3	protein_coding	55.6535	108.364
ASHG19AP1B132219087V5	0.658859	0.886886	1.07136	down	EBPL	protein_coding	166.033	150.285
ASHG19AP1B119981542V5	0.116621	0.865421	4.73486	down	LCT	protein_coding	27.5441	174.744
ASHG19AP1B126204631V5	0.838857	0.945653	1.08812	down	PIP5KL1	protein_coding	43.2915	46.5276
ASHG19AP1B113743775V5	0.445792	0.865421	1.67385	down	MMRN2	protein_coding	3720.74	3239.31
ASHG19AP1B125480452V5	0.566038	0.866677	1.276	down	ITPKC	protein_coding	1963.48	1747.9
ASHG19AP1B100235330V5	0.582849	0.870178	1.50286	down	FBXO2	protein_coding	76946.3	57748.5
ASHG19AP1B103719278V5	0.293985	0.865421	1.62074	down	CATG00000028205.1	protein_coding	556.349	584.487
ASHG19AP1B130692407V5	0.667517	0.888029	1.18699	down	MYO1C	protein_coding	257.065	250.343
ASHG19AP1B141612973V5	0.184442	0.865421	1.34991	down	SLC23A3	protein_coding	326.115	365.808
ASHG19AP1B113375944V5	0.194354	0.865421	1.14576	down	CASP5	protein_coding	91.1652	80.9794
ASHG19AP1B116015313V5	0.927222	0.976951	1.02288	down	TRMT10C	protein_coding	882.384	705.902
ASHG19AP1B100226036V5	0.399272	0.865421	1.85181	down	GSX1	protein_coding	100331	91914.9
ASHG19AP1B112386449V5	0.851639	0.948954	1.07565	down	CFAP161	protein_coding	236.344	239.239
ASHG19AP1B103371250V5	0.759157	0.920442	1.07517	down	NBPF8	protein_coding	125.826	130.304
ASHG19AP1B100111064V5	0.790664	0.929665	1.16941	down	PLEKHF1	protein_coding	1356.51	1741.01
ASHG19AP1B124176614V5	0.0592613	0.865421	1.22966	down	PCDHGA1	protein_coding	154.303	171.352
ASHG19AP1B123603044V5	0.0958884	0.865421	2.46966	down	GIMAP4	protein_coding	231.528	581.219
ASHG19AP1B100064098V5	0.655463	0.88625	1.07119	down	DENND4A	protein_coding	1547.22	1316.38
ASHG19AP1B100233786V5	0.649944	0.884999	1.13141	down	CCDC3	protein_coding	460.647	398.811
ASHG19AP1B100073674V5	0.691424	0.894978	1.11369	down	CCDC96	protein_coding	179.137	194.839
ASHG19AP1B109690948V5	0.746309	0.914816	1.55497	down	ACAD10	protein_coding	47630.4	18545.8
ASHG19AP1B102432539V5	0.96078	0.989725	1.02196	down	C6orf201	protein_coding	240.849	163.315
ASHG19AP1B142852030V5	0.586283	0.871547	1.35874	down	ZNF773	protein_coding	2130.65	3154.39
ASHG19AP1B127790953V5	0.533412	0.865421	1.45324	down	TEX10	protein_coding	540.186	767.349
ASHG19AP1B110111510V5	0.398669	0.865421	1.61848	down	MFSD6	protein_coding	4086.9	4183.79
ASHG19AP1B100122569V5	0.828665	0.943635	1.03221	down	OR10S1	protein_coding	1182.26	1058.85
ASHG19AP1B128393252V5	0.998078	0.999264	1.00108	down	RBFOX2	protein_coding	308.031	305.137
ASHG19AP1B124533369V5	0.753375	0.917602	1.13501	down	ZAP70	protein_coding	294.253	263.06
ASHG19AP1B124281312V5	0.107426	0.865421	1.46604	down	CD84	protein_coding	66.8881	75.6312
ASHG19AP1B100169501V5	0.0840775	0.865421	40.4044	down	PENK	protein_coding	13.4023	734.185
ASHG19AP1B125780448V5	0.94237	0.982114	1.02852	down	GNAZ	protein_coding	47.3735	46.6197
ASHG19AP1B100208095V5	0.388847	0.865421	2.44598	down	PDCD1	protein_coding	50484.7	43920.9
ASHG19AP1B111667118V5	0.202106	0.865421	2.54296	down	PAGE2B	protein_coding	107.621	171.264
ASHG19AP1B101190817V5	0.00542577	0.842292	1.74794	down	TSEN34	protein_coding	7729.61	10122.3
ASHG19AP1B122491132V5	0.0848945	0.865421	1.29055	down	MMRN1	protein_coding	30.9576	32.8657
ASHG19AP1B129924864V5	0.772659	0.92448	1.10758	down	SLC1A7	protein_coding	574.909	487.598
ASHG19AP1B135721332V5	0.716774	0.903208	1.06854	down	TMEM25	protein_coding	117542	107974
ASHG19AP1B106423226V5	0.705591	0.899857	1.04499	down	ATPAF1	protein_coding	238.51	234.172
ASHG19AP1B100201760V5	0.844888	0.94689	1.20885	down	THEG	protein_coding	3318.3	1855.03
ASHG19AP1B107110084V5	0.416062	0.865421	1.18775	down	HBD	protein_coding	36.4848	35.6901
ASHG19AP1B100015034V5	0.14914	0.865421	9.22067	down	C7orf31	protein_coding	29.9296	750.853
ASHG19AP1B100131947V5	0.757049	0.919609	1.247	down	PABPC1L2A	protein_coding	811.286	598.332
ASHG19AP1B100018736V5	0.100894	0.865421	2.61103	down	SHANK3	protein_coding	29508.4	39123.6
ASHG19AP1B119617684V5	0.463786	0.865421	1.17611	down	SPATA31D1	protein_coding	161.732	153.313
ASHG19AP1B107724854V5	0.354892	0.865421	1.27374	down	PRUNE1	protein_coding	825.685	749.583
ASHG19AP1B129013170V5	0.553478	0.865942	1.16202	down	AL355102.2	protein_coding	208.481	198.035
ASHG19AP1B124861808V5	0.385927	0.865421	1.24611	down	C20orf144	protein_coding	303.087	273.641
ASHG19AP1B129705077V5	0.756546	0.919475	1.0601	down	CATG00000062929.1	protein_coding	291.653	262.365
ASHG19AP1B101201730V5	0.764591	0.921966	1.05362	down	HDAC3	protein_coding	168.187	157.091
ASHG19AP1B116409440V5	0.521883	0.865421	1.44741	down	FMO4	protein_coding	119943	110966
ASHG19AP1B118079747V5	0.340404	0.865421	1.17173	down	BEND6	protein_coding	29.032	30.4773
ASHG19AP1B100065627V5	0.180876	0.865421	2.19174	down	MAFB	protein_coding	1650.3	3777.15
ASHG19AP1B100262058V5	0.0988924	0.865421	3.52446	down	HBA2	protein_coding	1430.2	4514.48
ASHG19AP1B101621982V5	0.59957	0.874734	1.56564	down	SLA2	protein_coding	1926.34	1351.48
ASHG19AP1B116736904V5	0.903281	0.969944	1.02271	down	PRPF4	protein_coding	132.221	109.173
ASHG19AP1B105819365V5	0.708974	0.901612	1.08436	down	CALN1	protein_coding	81.1492	68.3777
ASHG19AP1B100127919V5	0.270578	0.865421	2.48819	down	IL36A	protein_coding	9556.57	11245.3
ASHG19AP1B101952266V5	0.319251	0.865421	1.33735	down	XPA	protein_coding	358.89	491.435
ASHG19AP1B130395854V5	0.74658	0.914882	1.03494	down	BTN3A1	protein_coding	117.419	102.181
ASHG19AP1B124525537V5	0.0796129	0.865421	1.12567	down	DDX25	protein_coding	101.633	104.852
ASHG19AP1B113108376V5	0.787653	0.929121	1.19504	down	RAPGEFL1	protein_coding	25798.7	18499.1
ASHG19AP1B116363808V5	0.424035	0.865421	1.40457	down	ACTL6B	protein_coding	132.908	139.458
ASHG19AP1B100095065V5	0.745697	0.914505	1.05814	down	CATG00000059181.1	protein_coding	90.272	77.9856
ASHG19AP1B115956849V5	0.778303	0.925988	1.10027	down	TAPT1	protein_coding	89.7546	95.7348
ASHG19AP1B100228358V5	0.18871	0.865421	1.50939	down	AL353354.2	protein_coding	1330.52	1464.03
ASHG19AP1B115276495V5	0.378113	0.865421	1.6903	down	CYLD	protein_coding	648.783	1260.76
ASHG19AP1B114577444V5	0.0236789	0.865421	1.49907	down	EXOC6B	protein_coding	235.632	297.32
ASHG19AP1B125214154V5	0.489722	0.865421	1.28449	down	FAM186A	protein_coding	282.13	256.461
ASHG19AP1B100158134V5	0.010701	0.865421	6.42193	down	RAB39B	protein_coding	14.5474	70.1525
ASHG19AP1B103985305V5	0.666332	0.888029	1.14902	down	CARS	protein_coding	189.307	176.298
ASHG19AP1B117393780V5	0.47915	0.865421	1.07967	down	CATG00000028352.1	protein_coding	77.2189	74.3648
ASHG19AP1B100166996V5	0.469656	0.865421	1.49699	down	SCGB1A1	protein_coding	124778	114329
ASHG19AP1B100202915V5	0.178111	0.865421	1.18849	down	RECK	protein_coding	259.122	254.728
ASHG19AP1B104082220V5	0.403346	0.865421	1.41457	down	CD244	protein_coding	58.0725	57.4356
ASHG19AP1B101987204V5	0.899482	0.968061	1.05927	down	NEK1	protein_coding	168.653	129.234
ASHG19AP1B104484248V5	0.458283	0.865421	2.1382	down	RECQL4	protein_coding	68285.3	51289.1
ASHG19AP1B139737796V5	0.920181	0.974331	1.07361	down	ECSIT	protein_coding	6099.8	7301.06
ASHG19AP1B113600383V5	0.36217	0.865421	1.15075	down	CDC42SE2	protein_coding	354.435	391.144
ASHG19AP1B112811403V5	0.414104	0.865421	1.28011	down	SRRM5	protein_coding	114.322	114.756
ASHG19AP1B134138515V5	0.920513	0.974545	1.01427	down	AC093668.3	protein_coding	139.43	131.631
ASHG19AP1B129231875V5	0.191817	0.865421	1.20514	down	CLEC18C	protein_coding	159.291	168.846
ASHG19AP1B100107692V5	0.0747542	0.865421	1.3889	down	ELOVL3	protein_coding	292.07	337.728
ASHG19AP1B115284660V5	0.0146257	0.865421	9.30304	down	LGALS2	protein_coding	428.253	2908.01
ASHG19AP1B113977582V5	0.284799	0.865421	2.43531	down	CATG00000019981.1	protein_coding	165.123	378.025
ASHG19AP1B106020488V5	0.292325	0.865421	1.33818	down	RNF19A	protein_coding	1411.79	1349.28
ASHG19AP1B100136751V5	0.00279089	0.818641	1.60133	down	VGF	protein_coding	169.257	225.143
ASHG19AP1B100112476V5	0.779007	0.92611	1.31473	down	BEX5	protein_coding	489.736	724.535
ASHG19AP1B124183742V5	0.00449984	0.818641	1.17588	down	DENND6B	protein_coding	3157.37	2986.28
ASHG19AP1B106626253V5	0.767304	0.922819	1.15249	down	NFKBIZ	protein_coding	285.642	324.548
ASHG19AP1B100139699V5	0.117413	0.865421	2.265	down	HTR4	protein_coding	21.4204	29.8659
ASHG19AP1B102835573V5	0.112249	0.865421	1.16902	down	PPP2R1A	protein_coding	610.251	583.894
ASHG19AP1B104827285V5	0.317317	0.865421	1.68892	down	CT45A6	protein_coding	78777.4	76930
ASHG19AP1B100173492V5	0.481977	0.865421	1.68491	down	IQCE	protein_coding	21231.6	16784.8
ASHG19AP1B104089881V5	0.562813	0.866619	1.3906	down	GDA	protein_coding	354.434	499.835
ASHG19AP1B100184563V5	0.970008	0.992062	1.00466	down	PGPEP1	protein_coding	1669.62	1504.22
ASHG19AP1B100114021V5	0.874146	0.958965	1.05576	down	CATG00000016002.1	protein_coding	107322	95958.4
ASHG19AP1B135805135V5	0.00876821	0.865421	1.63759	down	MAGED1	protein_coding	2565.42	3324.46
ASHG19AP1B104250375V5	0.723926	0.905664	1.33339	down	CLPS	protein_coding	23.4864	20.5638
ASHG19AP1B114804937V5	0.631427	0.880799	1.25152	down	STRBP	protein_coding	320.093	429.455
ASHG19AP1B123300300V5	0.600317	0.874866	1.30479	down	TCF20	protein_coding	28.4713	21.4549
ASHG19AP1B100098440V5	0.446245	0.865421	1.2587	down	SRMS	protein_coding	72.7739	76.0971
ASHG19AP1B103725331V5	0.00959716	0.865421	3.06001	down	PRKAR2B	protein_coding	108.039	284.844
ASHG19AP1B100130648V5	0.443413	0.865421	1.40602	down	PCSK9	protein_coding	9620.12	8465.17
ASHG19AP1B122573714V5	0.543015	0.865942	1.50864	down	CRABP2	protein_coding	8410.83	5688.44
ASHG19AP1B100031483V5	0.0714187	0.865421	1.76497	down	PRPH2	protein_coding	59.2211	101.929
ASHG19AP1B109024291V5	0.0623678	0.865421	1.13973	down	FAIM	protein_coding	388.674	390.621
ASHG19AP1B100123481V5	0.335378	0.865421	1.40946	down	AL354808.2	protein_coding	19.0882	25.6404
ASHG19AP1B100112039V5	0.992889	0.997644	1.00862	down	FIBIN	protein_coding	692.474	942.777
ASHG19AP1B136671914V5	0.335792	0.865421	1.23099	down	TRIP10	protein_coding	28.695	32.8671
ASHG19AP1B118264835V5	0.0230343	0.865421	1.87342	down	GSTM4	protein_coding	297.208	534.416
ASHG19AP1B100251408V5	0.304334	0.865421	1.05467	down	CYP4X1	protein_coding	77220	67876.7
ASHG19AP1B111814886V5	0.754301	0.918043	1.06942	down	SNX13	protein_coding	750.94	815.6
ASHG19AP1B100160345V5	0.455822	0.865421	1.93266	down	TRIM61	protein_coding	79.4262	106.008
ASHG19AP1B125897552V5	0.173248	0.865421	1.35939	down	ETFBKMT	protein_coding	38.5259	43.4846
ASHG19AP1B114992288V5	0.230659	0.865421	3.26174	down	SFTA2	protein_coding	46070.8	56567.6
ASHG19AP1B111710599V5	0.153584	0.865421	1.24366	down	ACPP	protein_coding	343.343	368.948
ASHG19AP1B129233505V5	0.516725	0.865421	1.33555	down	CTRC	protein_coding	38.3945	51.8888
ASHG19AP1B100081966V5	0.971098	0.992301	1.02021	down	CBR3	protein_coding	838.287	1130.34
ASHG19AP1B103516971V5	0.49839	0.865421	1.15002	down	ODF3B	protein_coding	77.546	75.2644
ASHG19AP1B100236135V5	0.61813	0.877335	1.19167	down	VWCE	protein_coding	4388.97	3302.98
ASHG19AP1B122994784V5	0.366907	0.865421	1.3101	down	ZNF705A	protein_coding	93.2022	89.8948
ASHG19AP1B107152259V5	0.552407	0.865942	1.32253	down	ADGRA2	protein_coding	919.113	804.889
ASHG19AP1B101618211V5	0.53971	0.865942	1.15251	down	NECAP1	protein_coding	107.763	98.7826
ASHG19AP1B100151894V5	0.77358	0.924626	1.0586	down	P2RY11	protein_coding	394.06	383.249
ASHG19AP1B123814814V5	0.424155	0.865421	1.16012	down	CHD1	protein_coding	429.036	376.26
ASHG19AP1B100159408V5	0.280901	0.865421	1.17287	down	TVP23B	protein_coding	1029.31	1007.43
ASHG19AP1B127442852V5	0.22643	0.865421	1.34474	down	ZNF620	protein_coding	1021.19	1011.02
ASHG19AP1B138979885V5	0.995218	0.99812	1.00077	down	WASHC2A	protein_coding	101.753	90.0484
ASHG19AP1B123565849V5	0.432605	0.865421	1.55411	down	DSG3	protein_coding	606.479	605.951
ASHG19AP1B100123555V5	0.742122	0.912486	1.28268	down	CATG00000025491.1	protein_coding	10522.7	6452.41
ASHG19AP1B104673908V5	0.558988	0.866555	1.67975	down	PLD5	protein_coding	81812.5	59247
ASHG19AP1B117202754V5	0.477117	0.865421	2.02107	down	IMP3	protein_coding	5562.14	4623.27
ASHG19AP1B134367424V5	0.536278	0.865823	1.39676	down	COL26A1	protein_coding	19.0351	33.067
ASHG19AP1B111253636V5	0.0264009	0.865421	1.0626	down	CD8A	protein_coding	283735	276681
ASHG19AP1B120018814V5	0.321058	0.865421	2.0435	down	BTNL8	protein_coding	31.1146	70.1424
ASHG19AP1B139275043V5	0.139329	0.865421	1.30525	down	HDHD5	protein_coding	174.956	194.204
ASHG19AP1B134635976V5	0.478652	0.865421	1.57185	down	AIPL1	protein_coding	59920.2	45017.8
ASHG19AP1B125584888V5	0.120967	0.865421	1.34486	down	MLYCD	protein_coding	127.851	203.363
ASHG19AP1B100054266V5	0.353929	0.865421	2.66063	down	NR0B1	protein_coding	5.94969	39.5099
ASHG19AP1B104792711V5	0.0284218	0.865421	1.48495	down	MBP	protein_coding	389.981	503.73
ASHG19AP1B123463481V5	0.950887	0.985945	1.04856	down	MYB	protein_coding	680.681	943.436
ASHG19AP1B107143172V5	0.486653	0.865421	1.37336	down	CATG00000108145.1	protein_coding	51.4312	52.8633
ASHG19AP1B111981295V5	0.265959	0.865421	1.27428	down	GSG1	protein_coding	37.4638	35.5336
ASHG19AP1B100260644V5	0.72064	0.904946	1.20683	down	TYK2	protein_coding	21.7104	25.4369
ASHG19AP1B119650404V5	0.875202	0.959543	1.06471	down	PRODH2	protein_coding	712.936	462.911
ASHG19AP1B118708928V5	0.529069	0.865421	1.20883	down	SEMA4G	protein_coding	132.205	138.891
ASHG19AP1B106116496V5	0.146461	0.865421	1.75358	down	GRAMD1A	protein_coding	3356.74	3831.39
ASHG19AP1B121692632V5	0.212957	0.865421	1.19056	down	LRRC20	protein_coding	71.0822	68.3676
ASHG19AP1B133291957V5	0.602252	0.875689	1.16911	down	KLC4	protein_coding	15218.1	11125.4
ASHG19AP1B100239047V5	0.665261	0.888029	1.19981	down	MCF2L2	protein_coding	362.825	341.296
ASHG19AP1B126378195V5	0.765444	0.922118	1.12486	down	ZNF823	protein_coding	77.9391	85.396
ASHG19AP1B117516685V5	0.380283	0.865421	1.8277	down	EXOC1	protein_coding	41201.2	39472.9
ASHG19AP1B116385105V5	0.682111	0.892368	1.07652	down	TPD52	protein_coding	1078.42	852.856
ASHG19AP1B138568450V5	0.831962	0.944256	1.03838	down	ANKRD65	protein_coding	226.575	191.972
ASHG19AP1B100087991V5	0.325788	0.865421	1.39291	down	NKX3-2	protein_coding	370.543	487.761
ASHG19AP1B101845435V5	0.176488	0.865421	4.36383	down	PCK1	protein_coding	297.354	1431.16
ASHG19AP1B122393140V5	0.87086	0.957671	1.06893	down	RSPH3	protein_coding	37.4841	40.3994
ASHG19AP1B100074447V5	0.265758	0.865421	1.24119	down	FAM162B	protein_coding	698	723.614
ASHG19AP1B111639513V5	0.283693	0.865421	1.29852	down	CNOT7	protein_coding	43.5923	55.1293
ASHG19AP1B134695425V5	0.561792	0.866619	1.07718	down	DOC2A	protein_coding	227969	222546
ASHG19AP1B118534693V5	0.229063	0.865421	1.6844	down	CATG00000083045.1	protein_coding	171.597	201.63
ASHG19AP1B100100084V5	0.090089	0.865421	2.2177	down	LPAR4	protein_coding	25.3075	68.6951
ASHG19AP1B101422846V5	0.567737	0.867408	1.16009	down	CLEC12B	protein_coding	2180.44	1918.64
ASHG19AP1B139323304V5	0.912274	0.972291	1.02923	down	TGM5	protein_coding	43.7865	41.6639
ASHG19AP1B119490078V5	0.946485	0.983803	1.01856	down	GPR39	protein_coding	175.069	136.052
ASHG19AP1B101563568V5	0.995564	0.998257	1.00184	down	CBFA2T2	protein_coding	365.722	295.213
ASHG19AP1B100150419V5	0.625282	0.879038	1.20612	down	TMTC2	protein_coding	2278.03	3098.63
ASHG19AP1B136718473V5	0.758927	0.920419	1.43893	down	ECE2	protein_coding	32.1245	47.8483
ASHG19AP1B113102057V5	0.402059	0.865421	1.51216	down	LIPA	protein_coding	415.621	512.073
ASHG19AP1B100430725V5	0.583135	0.870358	1.02848	down	KIF4A	protein_coding	1183.25	982.406
ASHG19AP1B100171046V5	0.783494	0.927625	1.10552	down	RPEL1	protein_coding	23.7348	15.6478
ASHG19AP1B100115709V5	0.660305	0.887165	1.21425	down	PTK6	protein_coding	2143.88	2635.43
ASHG19AP1B107056288V5	0.699114	0.898396	1.74674	down	TRIM39	protein_coding	34819.5	19607.1
ASHG19AP1B102723191V5	0.247339	0.865421	1.2702	down	NMRK2	protein_coding	279.337	309.207
ASHG19AP1B100260609V5	0.617382	0.877335	1.16106	down	SLC6A2	protein_coding	84791.7	72355.6
ASHG19AP1B100013430V5	0.330842	0.865421	1.26533	down	LBP	protein_coding	409.628	406.429
ASHG19AP1B118515180V5	0.469886	0.865421	1.37848	down	ZNF350	protein_coding	110.119	149.158
ASHG19AP1B119107070V5	0.572526	0.868255	2.10317	down	PRDM5	protein_coding	17333.3	11968.4
ASHG19AP1B118162933V5	0.997004	0.998783	1.0021	down	GBP2	protein_coding	658.311	787.252
ASHG19AP1B106001181V5	0.702886	0.899496	1.27658	down	CATG00000075756.1	protein_coding	1513.08	1962.93
ASHG19AP1B107724181V5	0.0681707	0.865421	1.46943	down	UNC45B	protein_coding	107.523	126.91
ASHG19AP1B100036399V5	0.427182	0.865421	1.82805	down	PSG9	protein_coding	19589.5	16422.8
ASHG19AP1B100189873V5	0.365256	0.865421	2.99492	down	TAS2R41	protein_coding	37115	32557.9
ASHG19AP1B100159756V5	0.321307	0.865421	1.87348	down	HSD11B2	protein_coding	32661.5	60019.4
ASHG19AP1B100055895V5	0.136223	0.865421	1.71702	down	GUCA2A	protein_coding	136215	172608
ASHG19AP1B103722971V5	0.906521	0.97082	1.02887	down	CATG00000096113.1	protein_coding	176.274	152.689
ASHG19AP1B101735835V5	0.780884	0.927042	1.08692	down	PDLIM1	protein_coding	2417.15	2491.31
ASHG19AP1B104696469V5	0.254544	0.865421	2.0325	down	B3GALT5	protein_coding	214.482	307.888
ASHG19AP1B129206821V5	0.882263	0.961751	1.04666	down	PRSS53	protein_coding	600.511	567.322
ASHG19AP1B100000051V5	0.847647	0.947547	1.03154	down	CATG00000039101.1	protein_coding	161.693	152.122
ASHG19AP1B103948069V5	0.220109	0.865421	1.21801	down	LILRB1	protein_coding	101.428	107.244
ASHG19AP1B129759725V5	0.0373142	0.865421	2.25721	down	IGFALS	protein_coding	18.5998	39.5363
ASHG19AP1B114855828V5	0.0197129	0.865421	1.29102	down	ORMDL3	protein_coding	50.8972	56.4261
ASHG19AP1B111277545V5	0.0832183	0.865421	1.29105	down	SLC35F4	protein_coding	24.0549	26.3766
ASHG19AP1B111602965V5	0.571195	0.868246	1.55458	down	FAM47E	protein_coding	70.1465	96.1481
ASHG19AP1B126504503V5	0.28656	0.865421	1.22606	down	CATG00000105394.1	protein_coding	31.8983	31.3295
ASHG19AP1B111668875V5	0.197591	0.865421	1.93395	down	HSBP1L1	protein_coding	728.315	1417.04
ASHG19AP1B102191842V5	0.187752	0.865421	1.11779	down	SLC25A45	protein_coding	425.393	411.298
ASHG19AP1B113670846V5	0.528229	0.865421	1.104	down	PRSS37	protein_coding	232418	231868
ASHG19AP1B125208400V5	0.32921	0.865421	3.22121	down	OLFML1	protein_coding	33019	32399.2
ASHG19AP1B100161641V5	0.417606	0.865421	1.59443	down	PCDHGB3	protein_coding	657.77	716.517
ASHG19AP1B100104089V5	0.764087	0.921803	1.10037	down	ATP5MF	protein_coding	217.468	204.948
ASHG19AP1B117340615V5	0.398836	0.865421	1.73398	down	DCDC2C	protein_coding	27.6741	39.333
ASHG19AP1B119618150V5	0.00447915	0.818641	10.5221	down	CLIC1	protein_coding	7065.61	54142.7
ASHG19AP1B124173356V5	0.195439	0.865421	1.19449	down	SYCE3	protein_coding	36.2245	40.8616
ASHG19AP1B134719693V5	0.43355	0.865421	1.63642	down	WDR4	protein_coding	335.631	547.616
ASHG19AP1B110565992V5	0.0335459	0.865421	1.34508	down	INPP4A	protein_coding	7731.51	7158.87
ASHG19AP1B117512193V5	0.605872	0.876455	1.2497	down	SLC25A40	protein_coding	3140.33	2778.68
ASHG19AP1B125340616V5	0.832164	0.944311	1.09276	down	CCPG1	protein_coding	553.798	636.343
ASHG19AP1B116991654V5	0.254995	0.865421	1.08587	down	HSF2BP	protein_coding	518.183	480.297
ASHG19AP1B111944077V5	0.850765	0.948805	1.0585	down	SLC25A14	protein_coding	85779.9	80131.3
ASHG19AP1B111648247V5	0.0132348	0.865421	2.7513	down	KLRC3	protein_coding	91.0504	192.842
ASHG19AP1B131523324V5	0.413796	0.865421	2.60909	down	CAMSAP2	protein_coding	4195.24	4193.7
ASHG19AP1B114991165V5	0.60838	0.876695	1.37571	down	SVIL	protein_coding	856.471	1502.79
ASHG19AP1B100207073V5	0.994625	0.998029	1.00514	down	PPP1R3B	protein_coding	3721.66	4090.14
ASHG19AP1B103635092V5	0.0536456	0.865421	1.92793	down	ZDBF2	protein_coding	164.761	245.311
ASHG19AP1B130221717V5	0.719514	0.904339	1.04035	down	ZFP14	protein_coding	102.499	92.8265
ASHG19AP1B103429372V5	0.52522	0.865421	1.20363	down	FABP6	protein_coding	249.904	211.268
ASHG19AP1B131508854V5	0.414659	0.865421	1.75008	down	TRPV4	protein_coding	12888.3	11948.7
ASHG19AP1B119301965V5	0.56253	0.866619	1.3457	down	TPRA1	protein_coding	2322.17	2058.32
ASHG19AP1B119399926V5	0.179559	0.865421	2.76042	down	RAB26	protein_coding	2041.8	3279.42
ASHG19AP1B120863899V5	0.164197	0.865421	1.37316	down	NEDD4L	protein_coding	310.599	369.166
ASHG19AP1B133236425V5	0.0260996	0.865421	1.29347	down	NR4A3	protein_coding	9597.03	8995.9
ASHG19AP1B114995998V5	0.300782	0.865421	1.41236	down	ZNF679	protein_coding	1070.61	1128.7
ASHG19AP1B114409085V5	0.55349	0.865942	1.1062	down	ATF4	protein_coding	310.855	320.357
ASHG19AP1B120031035V5	0.337216	0.865421	1.39814	down	CD2	protein_coding	174.643	175.103
ASHG19AP1B121923844V5	0.919913	0.974306	1.03641	down	CASTOR3	protein_coding	16.9009	16.578
ASHG19AP1B108198977V5	0.614018	0.877108	1.08242	down	TCTN1	protein_coding	2645.62	2035.33
ASHG19AP1B120810629V5	0.0549523	0.865421	1.25205	down	CATG00000001258.1	protein_coding	146.641	159.135
ASHG19AP1B125540228V5	0.189626	0.865421	2.506	down	NANS	protein_coding	1376.98	3254.56
ASHG19AP1B105877532V5	0.515717	0.865421	1.18927	down	COL27A1	protein_coding	143.354	137.07
ASHG19AP1B100153635V5	0.0991326	0.865421	4.81175	down	CRTAC1	protein_coding	101.085	335.659
ASHG19AP1B100530133V5	0.541407	0.865942	1.14272	down	LILRA1	protein_coding	101841	90532.2
ASHG19AP1B141545080V5	0.969247	0.991656	1.00925	down	TRAPPC1	protein_coding	86.2297	70.2976
ASHG19AP1B100041566V5	0.47643	0.865421	1.58067	down	PAIP2B	protein_coding	502.717	876.94
ASHG19AP1B121466853V5	0.250953	0.865421	1.50644	down	GPR174	protein_coding	106.617	115.59
ASHG19AP1B100206517V5	0.161412	0.865421	2.14088	down	TGM6	protein_coding	2094.3	2519.89
ASHG19AP1B112583753V5	0.209786	0.865421	1.75389	down	IQCF1	protein_coding	77.163	79.909
ASHG19AP1B130842495V5	0.462551	0.865421	1.2412	down	C10orf88	protein_coding	301.064	301.128
ASHG19AP1B112475032V5	0.978817	0.994099	1.02569	down	ASB5	protein_coding	22.6151	27.627
ASHG19AP1B119611709V5	0.45147	0.865421	1.96486	down	ITPRIPL1	protein_coding	9004.35	7409.7
ASHG19AP1B110521401V5	0.376743	0.865421	1.36037	down	ATRIP	protein_coding	125378	130605
ASHG19AP1B105340254V5	0.999042	0.999581	1.00028	down	DNAJC14	protein_coding	84.2962	79.7771
ASHG19AP1B100178319V5	0.528206	0.865421	1.09229	down	CX3CR1	protein_coding	69.3179	64.5549
ASHG19AP1B100093741V5	0.647733	0.884698	1.26874	down	C5orf52	protein_coding	70.0822	80.7452
ASHG19AP1B100112770V5	0.378581	0.865421	1.83777	down	SNAI3	protein_coding	254.279	467.823
ASHG19AP1B113236779V5	0.641784	0.882762	1.1201	down	TBX4	protein_coding	140947	124270
ASHG19AP1B109184695V5	0.412072	0.865421	1.57985	down	CXCR6	protein_coding	1422.32	1355.07
ASHG19AP1B102040185V5	0.0818967	0.865421	1.2657	down	GC	protein_coding	77.1996	90.5886
ASHG19AP1B100125911V5	0.651216	0.884999	1.11032	down	SELPLG	protein_coding	214.824	186.422
ASHG19AP1B118939610V5	0.164906	0.865421	1.04368	down	WDR60	protein_coding	255.791	233.297
ASHG19AP1B127456172V5	0.606884	0.876695	1.29564	down	C2orf73	protein_coding	106.036	129.573
ASHG19AP1B100172868V5	0.196428	0.865421	1.30527	down	WNT8B	protein_coding	161.777	172.897
ASHG19AP1B107115468V5	0.678766	0.891784	1.03454	down	PCDHAC2	protein_coding	216046	203418
ASHG19AP1B105054386V5	0.646131	0.884198	1.18989	down	MYL12A	protein_coding	351.155	323.37
ASHG19AP1B115591862V5	0.714528	0.902879	1.09381	down	RELCH	protein_coding	450.698	460.348
ASHG19AP1B119675298V5	0.352277	0.865421	2.11232	down	CATG00000038099.1	protein_coding	244.124	315.734
ASHG19AP1B100002348V5	0.0905415	0.865421	1.94672	down	PBLD	protein_coding	3602	6372.68
ASHG19AP1B100278693V5	0.577884	0.868315	1.5463	down	SNX31	protein_coding	77.5404	109.36
ASHG19AP1B103458454V5	0.39754	0.865421	1.60731	down	NFRKB	protein_coding	2559.67	2310.48
ASHG19AP1B110187808V5	0.252645	0.865421	1.13372	down	ANO10	protein_coding	2911.94	2832.72
ASHG19AP1B100094601V5	0.454374	0.865421	1.51396	down	KRTAP4-7	protein_coding	158.225	153.476
ASHG19AP1B113905571V5	0.566526	0.86679	1.38184	down	B3GNT6	protein_coding	1461.83	1307.2
ASHG19AP1B110224682V5	0.152417	0.865421	2.85137	down	PCOLCE2	protein_coding	593.066	2144.73
ASHG19AP1B113796086V5	0.252201	0.865421	1.94881	down	RGS7	protein_coding	17.9185	39.7206
ASHG19AP1B119336994V5	0.27645	0.865421	2.54778	down	HPGD	protein_coding	2802.56	8232.37
ASHG19AP1B126505966V5	0.477717	0.865421	1.32173	down	CLCA1	protein_coding	36.7819	39.2074
ASHG19AP1B120400735V5	0.727862	0.906739	1.40739	down	PPP1R3A	protein_coding	20.5124	25.8143
ASHG19AP1B100309005V5	0.817798	0.939456	1.04084	down	WDR61	protein_coding	55226	46345.4
ASHG19AP1B100170695V5	0.352338	0.865421	1.3156	down	TUSC1	protein_coding	96.2601	108.907
ASHG19AP1B112650880V5	0.722655	0.905475	1.16026	down	MPI	protein_coding	54.2806	56.1222
ASHG19AP1B100081688V5	0.420056	0.865421	1.11271	down	FZD1	protein_coding	163.916	177.563
ASHG19AP1B127954513V5	0.197219	0.865421	1.69374	down	CFD	protein_coding	624.41	979.102
ASHG19AP1B115783377V5	0.28132	0.865421	1.92872	down	KIRREL3	protein_coding	48.6065	61.2565
ASHG19AP1B101909718V5	0.491425	0.865421	1.26919	down	ZBTB46	protein_coding	40.8555	44.6262
ASHG19AP1B129605387V5	0.788071	0.929223	1.09636	down	ATP5F1C	protein_coding	13427.7	13701.6
ASHG19AP1B121765686V5	0.142605	0.865421	5.41103	down	SLC2A4	protein_coding	155.208	1270.45
ASHG19AP1B129720897V5	0.401287	0.865421	1.99671	down	PPP2R5B	protein_coding	5.85294	20.4738
ASHG19AP1B125363603V5	0.175493	0.865421	1.19986	down	CATG00000047844.1	protein_coding	129.221	131.811
ASHG19AP1B105625915V5	0.69983	0.898632	1.17263	down	ACOX1	protein_coding	485.799	587.694
ASHG19AP1B113086253V5	0.687156	0.894066	1.50015	down	DRP2	protein_coding	5162.72	3709.01
ASHG19AP1B117143847V5	0.813913	0.9379	1.04682	down	HOPX	protein_coding	129.15	123.451
ASHG19AP1B100101406V5	0.150784	0.865421	1.16839	down	NKX6-3	protein_coding	32.987	32.9336
ASHG19AP1B100277011V5	0.712876	0.902172	1.03832	down	CT45A1	protein_coding	22779.1	19019.8
ASHG19AP1B138904590V5	0.386457	0.865421	1.34355	down	MYL5	protein_coding	238.905	231.902
ASHG19AP1B124350529V5	0.659949	0.887014	1.3964	down	PPP1R12B	protein_coding	4346.82	3072.33
ASHG19AP1B107570234V5	0.188328	0.865421	1.3701	down	ZNF436	protein_coding	609.556	691.643
ASHG19AP1B118029165V5	0.926624	0.976728	1.00442	down	PRSS35	protein_coding	79.5702	70.3193
ASHG19AP1B106008529V5	0.447184	0.865421	1.16184	down	ARHGAP44	protein_coding	67.0062	71.3542
ASHG19AP1B112306071V5	0.0111785	0.865421	3.40381	down	ARF1	protein_coding	1087.4	2768.2
ASHG19AP1B101350663V5	0.612689	0.876893	1.71244	down	POU3F4	protein_coding	10350.9	5808.84
ASHG19AP1B100074175V5	0.687492	0.894198	1.43181	down	KRTAP9-7	protein_coding	1856.33	1218.17
ASHG19AP1B113006356V5	0.566235	0.866677	1.59739	down	PCDHB4	protein_coding	14.1188	25.1477
ASHG19AP1B100190275V5	0.00517252	0.842292	1.36615	down	AC092782.1	protein_coding	43.3359	47.4771
ASHG19AP1B126989813V5	0.713956	0.902628	1.26984	down	POSTN	protein_coding	359.504	515.654
ASHG19AP1B118562524V5	0.919682	0.97429	1.15991	down	CATG00000116938.1	protein_coding	427.292	435.206
ASHG19AP1B117165680V5	0.838648	0.945653	1.03037	down	FUT2	protein_coding	493.084	433.833
ASHG19AP1B126942801V5	0.305668	0.865421	1.15164	down	NAPSA	protein_coding	252.822	248.739
ASHG19AP1B110360349V5	0.883743	0.962109	1.02526	down	BOLA1	protein_coding	167.67	144.81
ASHG19AP1B100131721V5	0.254979	0.865421	1.78934	down	EMILIN3	protein_coding	21412.7	19736.5
ASHG19AP1B107575411V5	0.390203	0.865421	1.16115	down	SLC7A10	protein_coding	118.13	115.795
ASHG19AP1B125416506V5	0.46134	0.865421	1.32052	down	GNA15	protein_coding	155622	162057
ASHG19AP1B127412195V5	0.578498	0.868621	1.24362	down	ADH6	protein_coding	103.478	105.429
ASHG19AP1B117982019V5	0.639145	0.882136	1.43448	down	LMO4	protein_coding	6113.72	3763.02
ASHG19AP1B104847986V5	0.973044	0.992928	1.02701	down	OR7E47P	protein_coding	189.055	221.342
ASHG19AP1B103199386V5	0.100166	0.865421	1.50824	down	GEMIN7	protein_coding	118298	137463
ASHG19AP1B135840899V5	0.579123	0.868621	1.06398	down	PRRT1	protein_coding	239.052	208.96
ASHG19AP1B122492024V5	0.495989	0.865421	1.39623	down	SMIM2	protein_coding	710.844	637.918
ASHG19AP1B112104490V5	0.00643009	0.861909	4.34409	down	FGL2	protein_coding	240.222	945.636
ASHG19AP1B118970742V5	0.773164	0.924602	1.02369	down	MAU2	protein_coding	302.665	275.503
ASHG19AP1B121397248V5	0.161598	0.865421	1.24796	down	LRTM1	protein_coding	331.839	346.806
ASHG19AP1B124431952V5	0.43563	0.865421	1.15229	down	SMPX	protein_coding	53.8794	43.1008
ASHG19AP1B113760478V5	0.68495	0.893328	1.09637	down	A2M	protein_coding	418.822	451.464
ASHG19AP1B103936626V5	0.367909	0.865421	1.09389	down	NIN	protein_coding	517.18	521.207
ASHG19AP1B104767482V5	0.407001	0.865421	1.37145	down	OR13G1	protein_coding	94625.6	83742.4
ASHG19AP1B140421301V5	0.733306	0.908999	1.08216	down	RCBTB1	protein_coding	164.638	155.535
ASHG19AP1B106001867V5	0.327561	0.865421	1.82537	down	CATG00000109759.1	protein_coding	280.087	306.483
ASHG19AP1B139062762V5	0.122853	0.865421	1.70732	down	RARRES3	protein_coding	275.562	348.288
ASHG19AP1B104000725V5	0.758734	0.920389	1.14122	down	PPY	protein_coding	527.567	504.653
ASHG19AP1B124742099V5	0.436413	0.865421	2.47144	down	SPX	protein_coding	17.5065	54.5195
ASHG19AP1B118238145V5	0.753421	0.917602	1.16841	down	RCOR2	protein_coding	19439.5	11871.5
ASHG19AP1B110926404V5	0.329358	0.865421	1.99059	down	GORAB	protein_coding	18.3773	24.7679
ASHG19AP1B103989127V5	0.423133	0.865421	1.35868	down	INTS2	protein_coding	357.96	332.683
ASHG19AP1B130622766V5	0.838009	0.945502	1.20079	down	PKDCC	protein_coding	19265.1	23289.9
ASHG19AP1B100201500V5	0.0264027	0.865421	1.6309	down	CRYBB1	protein_coding	95.8932	132.387
ASHG19AP1B106813998V5	0.882709	0.961767	1.1133	down	IQCD	protein_coding	185.09	136.57
ASHG19AP1B101845114V5	0.241498	0.865421	1.42052	down	MASP1	protein_coding	113.239	128.682
ASHG19AP1B100217828V5	0.366512	0.865421	1.34464	down	HEXIM1	protein_coding	6182.9	7340.15
ASHG19AP1B139536288V5	0.429262	0.865421	1.63629	down	PUF60	protein_coding	14727.9	12020.9
ASHG19AP1B100188468V5	0.803668	0.933867	1.04889	down	NKPD1	protein_coding	199.627	197.975
ASHG19AP1B100274413V5	0.638642	0.882136	1.39289	down	TSNARE1	protein_coding	25535.7	18707.7
ASHG19AP1B104601991V5	0.386717	0.865421	1.08917	down	ADGRG2	protein_coding	27114.3	21299.1
ASHG19AP1B118350450V5	0.117953	0.865421	3.5858	down	CABCOCO1	protein_coding	8.73385	34.228
ASHG19AP1B107954089V5	0.253289	0.865421	1.26217	down	VPS39	protein_coding	42.2673	49.9676
ASHG19AP1B100164195V5	0.119268	0.865421	2.68548	down	IL10RA	protein_coding	1262.16	3799.54
ASHG19AP1B100142379V5	0.134637	0.865421	1.21122	down	KRTAP20-3	protein_coding	83.2581	81.6619
ASHG19AP1B103929710V5	0.959459	0.9892	1.01102	down	RNF31	protein_coding	9658.42	7369.96
ASHG19AP1B100198291V5	0.0325976	0.865421	3.53782	down	FAM43B	protein_coding	38.562	138.071
ASHG19AP1B100038555V5	0.00591442	0.861909	1.85316	down	HOXC8	protein_coding	190.255	301.856
ASHG19AP1B100053182V5	0.00181801	0.818641	22.4193	down	KCNB1	protein_coding	17.3308	338.811
ASHG19AP1B104509867V5	0.444586	0.865421	1.39348	down	TAGAP	protein_coding	368.554	325.069
ASHG19AP1B128176517V5	0.922864	0.975427	1.04533	down	EIF2A	protein_coding	205.376	173.734
ASHG19AP1B117469237V5	0.359774	0.865421	1.27942	down	FRMPD1	protein_coding	143.782	139.027
ASHG19AP1B140908769V5	0.667683	0.888029	1.06259	down	CYP4F8	protein_coding	262.878	263.867
ASHG19AP1B122751136V5	0.424161	0.865421	1.49913	down	ALB	protein_coding	360.614	362.1
ASHG19AP1B100123561V5	0.31645	0.865421	2.22732	down	CATG00000042648.1	protein_coding	45.5337	52.0704
ASHG19AP1B120600921V5	0.838685	0.945653	1.0533	down	AMZ1	protein_coding	41.4071	41.2962
ASHG19AP1B115572925V5	0.351744	0.865421	1.40818	down	PLPPR3	protein_coding	225.956	231.962
ASHG19AP1B143077899V5	0.170939	0.865421	1.6459	down	SMARCD2	protein_coding	29.4359	41.1684
ASHG19AP1B114469465V5	0.0561164	0.865421	2.80927	down	KLRC1	protein_coding	76.7321	146.09
ASHG19AP1B129409794V5	0.93351	0.979178	1.01794	down	HNRNPH3	protein_coding	216.354	197.75
ASHG19AP1B113609710V5	0.830688	0.944082	1.06551	down	FBXW12	protein_coding	139.283	117.373
ASHG19AP1B116773735V5	0.152339	0.865421	3.49074	down	RERG	protein_coding	439.399	2107.28
ASHG19AP1B100231706V5	0.178835	0.865421	1.20415	down	VPS37A	protein_coding	157293	165856
ASHG19AP1B100102781V5	0.542783	0.865942	1.88805	down	CNGA2	protein_coding	35328.1	25627.3
ASHG19AP1B100097508V5	0.0443599	0.865421	1.4757	down	SKP1	protein_coding	286.621	404.523
ASHG19AP1B122869273V5	0.140883	0.865421	1.06683	down	CTDNEP1	protein_coding	23.1978	19.2021
ASHG19AP1B109296727V5	0.112267	0.865421	5.99168	down	C3orf62	protein_coding	59.2221	551.689
ASHG19AP1B122414890V5	0.271991	0.865421	1.3277	down	SPECC1	protein_coding	50864	44644.9
ASHG19AP1B100311478V5	0.240922	0.865421	2.22532	down	CATG00000056258.1	protein_coding	29.9101	75.1596
ASHG19AP1B123053992V5	0.543126	0.865942	1.12352	down	CPTP	protein_coding	2600.18	2127.98
ASHG19AP1B100049164V5	0.0546308	0.865421	3.7221	down	RNF125	protein_coding	525.601	1970.66
ASHG19AP1B100056218V5	0.791504	0.929718	1.17751	down	CCDC85C	protein_coding	31.8592	35.5243
ASHG19AP1B133585875V5	0.0580125	0.865421	1.11595	down	LDB3	protein_coding	41.4086	38.0352
ASHG19AP1B100016821V5	0.098818	0.865421	1.89762	down	LSM3	protein_coding	191.879	365.228
ASHG19AP1B119368905V5	0.332765	0.865421	3.52364	down	HACD1	protein_coding	54.2677	218.362
ASHG19AP1B100208706V5	0.335191	0.865421	1.7128	down	GJE1	protein_coding	226.547	218.715
ASHG19AP1B100037562V5	0.235485	0.865421	1.93983	down	FER1L6	protein_coding	56.3316	68.1239
ASHG19AP1B116416394V5	0.0118101	0.865421	3.30665	down	SERTAD4	protein_coding	167.059	564.99
ASHG19AP1B109726246V5	0.849337	0.948296	1.02436	down	DDX55	protein_coding	204999	186728
ASHG19AP1B100172715V5	0.493044	0.865421	1.85886	down	DIMT1	protein_coding	24065.3	19488.6
ASHG19AP1B100154898V5	0.954683	0.986868	1.04595	down	CNPPD1	protein_coding	3206.7	2132.06
ASHG19AP1B100229803V5	0.953394	0.986487	1.01358	down	RBPMS2	protein_coding	2027.65	1706.87
ASHG19AP1B100248637V5	0.71336	0.902252	1.09283	down	GSTO1	protein_coding	1907.82	1460.87
ASHG19AP1B100091872V5	0.354238	0.865421	1.74412	down	DEFB1	protein_coding	557.628	886.855
ASHG19AP1B112550628V5	0.841438	0.945916	1.05588	down	GSTM4	protein_coding	656.514	629.698
ASHG19AP1B133843496V5	0.0784598	0.865421	2.63572	down	TNS1	protein_coding	33.537	84.8262
ASHG19AP1B100091788V5	0.00184022	0.818641	2.64138	down	ANKRD33B	protein_coding	106.652	241.718
ASHG19AP1B121636594V5	0.668104	0.888029	1.09831	down	RBFOX3	protein_coding	38.1591	33.2971
ASHG19AP1B109284098V5	0.340128	0.865421	1.6612	down	CLEC20A	protein_coding	94216.5	90089.9
ASHG19AP1B119411184V5	0.775841	0.925771	1.3135	down	PSG6	protein_coding	82636.5	52007.6
ASHG19AP1B114784338V5	0.693867	0.896316	1.03498	down	GFI1B	protein_coding	188660	177048
ASHG19AP1B109662154V5	0.0876226	0.865421	1.45295	down	UPK1A	protein_coding	33.474	37.624
ASHG19AP1B100136471V5	0.468545	0.865421	1.70172	down	KCNS1	protein_coding	95038.5	80475.9
ASHG19AP1B110362100V5	0.118395	0.865421	1.22455	down	ADIPOQ	protein_coding	117.304	133.545
ASHG19AP1B100893289V5	0.0100116	0.865421	1.34656	down	REG3G	protein_coding	21.9816	28.8868
ASHG19AP1B130379211V5	0.354969	0.865421	1.06539	down	DYTN	protein_coding	51.2622	46.6883
ASHG19AP1B119588376V5	0.517557	0.865421	1.22786	down	ZDHHC18	protein_coding	39308.6	32062.5
ASHG19AP1B111825077V5	0.207041	0.865421	1.34778	down	CACNA1S	protein_coding	87.6633	96.909
ASHG19AP1B131408004V5	0.473273	0.865421	1.15167	down	PCDHA3	protein_coding	90.4015	92.1352
ASHG19AP1B126417647V5	0.311567	0.865421	1.87424	down	C6orf163	protein_coding	16.7116	19.083
ASHG19AP1B100136402V5	0.195624	0.865421	1.20879	down	GJA3	protein_coding	103.424	101.498
ASHG19AP1B122431487V5	0.34139	0.865421	1.12474	down	CCDC142	protein_coding	135.7	138.88
ASHG19AP1B141388988V5	0.200318	0.865421	1.10158	down	VEGFA	protein_coding	26341.9	21477.5
ASHG19AP1B131577714V5	0.836981	0.945502	1.07327	down	VARS2	protein_coding	1742.23	1250.3
ASHG19AP1B106484707V5	0.761043	0.920968	1.09326	down	PNPLA8	protein_coding	30.3885	30.6641
ASHG19AP1B126134198V5	0.296731	0.865421	1.09419	down	FCRLB	protein_coding	67.0771	64.1351
ASHG19AP1B100009764V5	0.301775	0.865421	1.25134	down	CATG00000116753.1	protein_coding	153.748	168.021
ASHG19AP1B117213187V5	0.808758	0.93617	1.14393	down	MXRA7	protein_coding	56.4813	66.128
ASHG19AP1B109168112V5	0.782757	0.927368	1.09865	down	RLN3	protein_coding	31.4772	30.1089
ASHG19AP1B112500518V5	0.686184	0.893625	1.13318	down	FCMR	protein_coding	294.97	303.525
ASHG19AP1B111471970V5	0.884088	0.962109	1.06453	down	C1QTNF1	protein_coding	492.553	341.614
ASHG19AP1B100257734V5	0.733343	0.908999	1.06772	down	RGPD2	protein_coding	45.1637	38.5754
ASHG19AP1B130660737V5	0.931092	0.978338	1.03426	down	GBA	protein_coding	552.442	467.612
ASHG19AP1B100186352V5	0.922663	0.975427	1.03485	down	SREK1IP1	protein_coding	1606.51	1620.74
ASHG19AP1B100589967V5	0.653558	0.885862	1.06788	down	PTGES3	protein_coding	87467.7	81492.2
ASHG19AP1B101736825V5	0.770247	0.923988	1.17015	down	NPM3	protein_coding	27.5012	29.3488
ASHG19AP1B126502060V5	0.121396	0.865421	2.09314	down	CATG00000097096.1	protein_coding	3205.98	3866
ASHG19AP1B100189770V5	0.00292955	0.818641	1.87767	down	KRT222	protein_coding	50.4381	79.0252
ASHG19AP1B117429098V5	0.258	0.865421	1.81106	down	CATG00000110325.1	protein_coding	42926.7	38288.5
ASHG19AP1B100207378V5	0.50273	0.865421	1.27433	down	CST6	protein_coding	1476.99	1294.88
ASHG19AP1B134071390V5	0.0362494	0.865421	1.45203	down	C3AR1	protein_coding	84.0084	108.962
ASHG19AP1B100085549V5	0.795928	0.931364	1.11966	down	CATG00000062558.1	protein_coding	10953.6	10175.8
ASHG19AP1B118991231V5	0.762104	0.921329	1.17984	down	DLG4	protein_coding	6555.19	7471.73
ASHG19AP1B138580621V5	0.783123	0.927506	1.11887	down	CATG00000074726.1	protein_coding	450.978	358.697
ASHG19AP1B121620933V5	0.566359	0.866677	1.3548	down	DCSTAMP	protein_coding	181.949	163.276
ASHG19AP1B101448460V5	0.473973	0.865421	1.26551	down	CATG00000089457.1	protein_coding	290.005	279.27
ASHG19AP1B121590541V5	0.0520168	0.865421	1.50833	down	FAM160A1	protein_coding	121.42	144.666
ASHG19AP1B103678358V5	0.178277	0.865421	1.36442	down	SYT3	protein_coding	74062.1	76906.6
ASHG19AP1B121891212V5	0.550736	0.865942	1.20609	down	TMEM244	protein_coding	33.8613	30.7936
ASHG19AP1B103575916V5	0.395575	0.865421	1.47007	down	NTF3	protein_coding	48.7791	88.339
ASHG19AP1B117640144V5	0.247361	0.865421	1.12766	down	MAPK3	protein_coding	147822	146414
ASHG19AP1B100113737V5	0.343197	0.865421	1.11949	down	LSM14A	protein_coding	47490.6	39602.8
ASHG19AP1B100009598V5	0.613324	0.877015	1.93202	down	HIST1H4E	protein_coding	16858.7	9632.22
ASHG19AP1B110040486V5	0.0601554	0.865421	2.42353	down	TNFRSF11A	protein_coding	159.633	286.75
ASHG19AP1B125339556V5	0.19744	0.865421	1.56522	down	SMIM31	protein_coding	19.8132	27.11
ASHG19AP1B100208893V5	0.310867	0.865421	1.57994	down	OR5K3	protein_coding	472.022	575.47
ASHG19AP1B115540355V5	0.177308	0.865421	3.43333	down	TRPV5	protein_coding	47.4648	219.041
ASHG19AP1B100000065V5	0.231028	0.865421	4.80445	down	CATG00000039854.1	protein_coding	5.91959	65.3279
ASHG19AP1B100115737V5	0.415374	0.865421	1.92381	down	NOP56	protein_coding	2901.62	2596.23
ASHG19AP1B130970331V5	0.336709	0.865421	1.08271	down	B4GALNT2	protein_coding	167.055	155.616
ASHG19AP1B129130647V5	0.674976	0.890192	1.2851	down	FKBP1B	protein_coding	179.424	219.071
ASHG19AP1B100161872V5	0.714475	0.902879	1.7193	down	CATG00000016372.1	protein_coding	9270.63	5002.4
ASHG19AP1B117386604V5	0.0822344	0.865421	3.81489	down	FCGBP	protein_coding	25276.7	50717.6
ASHG19AP1B128443386V5	0.00059985	0.818641	2.45738	down	FILIP1	protein_coding	74.3962	156.853
ASHG19AP1B110439806V5	0.720665	0.904946	1.38889	down	MYT1	protein_coding	7020.29	3896.24
ASHG19AP1B118982715V5	0.0198504	0.865421	1.76558	down	PALLD	protein_coding	445.21	753.038
ASHG19AP1B100310067V5	0.0990026	0.865421	2.36318	down	CATG00000037648.1	protein_coding	65.7892	123.244
ASHG19AP1B100094822V5	0.153727	0.865421	2.16242	down	MTRNR2L10	protein_coding	1276.19	1705.25
ASHG19AP1B100247284V5	0.123519	0.865421	1.8205	down	C1orf134	protein_coding	378.896	500.219
ASHG19AP1B100025569V5	0.540014	0.865942	1.42847	down	RYBP	protein_coding	165.546	227.811
ASHG19AP1B100893634V5	0.708228	0.901298	1.27353	down	LRIG1	protein_coding	27.0085	33.1169
ASHG19AP1B129558042V5	0.338517	0.865421	1.20886	down	ALAD	protein_coding	945.057	1025.09
ASHG19AP1B125502789V5	0.479261	0.865421	1.62693	down	PTHLH	protein_coding	18.5164	30.8714
ASHG19AP1B100121995V5	0.19418	0.865421	1.38597	down	SOCS1	protein_coding	209.693	233.237
ASHG19AP1B128148907V5	0.633204	0.881187	1.11138	down	ADAD2	protein_coding	5821.78	4819
ASHG19AP1B114961435V5	0.341113	0.865421	1.17287	down	KIAA0825	protein_coding	100.029	112.274
ASHG19AP1B100209058V5	0.790089	0.929665	1.23884	down	AL121963.1	protein_coding	4159.46	2850.95
ASHG19AP1B112000587V5	0.323585	0.865421	1.25008	down	CDK5RAP3	protein_coding	170722	186833
ASHG19AP1B129383593V5	0.262191	0.865421	1.16471	down	SPATA7	protein_coding	1370.49	1367.09
ASHG19AP1B107254456V5	0.72128	0.905206	1.11976	down	IL12RB2	protein_coding	334.603	268.126
ASHG19AP1B123946892V5	0.091543	0.865421	1.36692	down	EVPL	protein_coding	167.83	211.108
ASHG19AP1B132932918V5	0.04716	0.865421	1.46273	down	ZNF414	protein_coding	1177.78	1324.07
ASHG19AP1B121681075V5	0.29538	0.865421	1.50751	down	RHOH	protein_coding	14.2426	22.1527
ASHG19AP1B123792105V5	0.263508	0.865421	1.39746	down	ZDHHC7	protein_coding	8725.19	7864.74
ASHG19AP1B100113312V5	0.55952	0.866555	1.3584	down	OR5BS1P	protein_coding	25.8285	20.692
ASHG19AP1B125125495V5	0.417119	0.865421	1.25305	down	ATPAF2	protein_coding	535.709	481.416
ASHG19AP1B109588849V5	0.423904	0.865421	1.45171	down	WDR70	protein_coding	39.1585	64.4943
ASHG19AP1B100942747V5	0.014001	0.865421	9.59107	down	VIP	protein_coding	88.445	726.705
ASHG19AP1B127084677V5	0.98235	0.994242	1.0071	down	RBP5	protein_coding	437.156	434.903
ASHG19AP1B102986285V5	0.240944	0.865421	1.5607	down	DAW1	protein_coding	750.973	780.271
ASHG19AP1B117162107V5	0.679361	0.891784	1.06546	down	CHRNA9	protein_coding	31.2139	27.5365
ASHG19AP1B142855821V5	0.940128	0.981047	1.04404	down	BCL6B	protein_coding	548.784	351.089
ASHG19AP1B100239870V5	0.206358	0.865421	1.54521	down	EMX1	protein_coding	126.762	151.194
ASHG19AP1B138738119V5	0.453012	0.865421	1.81453	down	BRDT	protein_coding	17.4624	23.1551
ASHG19AP1B100164873V5	0.0308922	0.865421	1.55406	down	SLC17A5	protein_coding	584.292	750.454
ASHG19AP1B104307842V5	0.0294786	0.865421	2.34028	down	CEP170	protein_coding	2282.65	4583.02
ASHG19AP1B107101994V5	0.757709	0.919952	1.06576	down	PPME1	protein_coding	229.089	193.421
ASHG19AP1B104078614V5	0.472628	0.865421	1.13033	down	TNFRSF8	protein_coding	131.049	115.692
ASHG19AP1B114176276V5	0.843741	0.946839	1.09066	down	CHD8	protein_coding	528.679	399.999
ASHG19AP1B108242533V5	0.364448	0.865421	1.40406	down	FBXO16	protein_coding	104.804	162.129
ASHG19AP1B114154770V5	0.0060173	0.861909	3.29912	down	CCDC134	protein_coding	538.341	1490.98
ASHG19AP1B101565767V5	0.190817	0.865421	5.45132	down	DDX43	protein_coding	80.6573	136.49
ASHG19AP1B122137478V5	0.956453	0.98761	1.02455	down	NCF4	protein_coding	137.02	149.161
ASHG19AP1B113675507V5	0.416114	0.865421	1.36454	down	ZFYVE19	protein_coding	86891.2	75093.9
ASHG19AP1B105977811V5	0.224276	0.865421	1.47042	down	C16orf95	protein_coding	2263.93	2486.56
ASHG19AP1B100613472V5	0.543797	0.865942	1.20078	down	RASAL1	protein_coding	3924.01	3862.13
ASHG19AP1B125245599V5	0.554196	0.865942	1.57916	down	MAGEB16	protein_coding	31087.8	23990.6
ASHG19AP1B119489591V5	0.226147	0.865421	3.0635	down	GSTA5	protein_coding	38.9603	119.233
ASHG19AP1B103425323V5	0.343975	0.865421	1.3125	down	ITGAM	protein_coding	76.2521	87.0597
ASHG19AP1B100161826V5	0.517045	0.865421	1.4377	down	CATG00000024317.1	protein_coding	371.621	339.647
ASHG19AP1B111232062V5	0.420038	0.865421	1.74892	down	RIPPLY1	protein_coding	134136	140967
ASHG19AP1B130878395V5	0.398441	0.865421	1.21867	down	SMPD4	protein_coding	19606.5	17533.2
ASHG19AP1B100137037V5	0.104123	0.865421	4.01521	down	REEP2	protein_coding	45.6251	223.299
ASHG19AP1B121499859V5	0.53964	0.865942	1.28416	down	PDK1	protein_coding	51.4539	71.3761
ASHG19AP1B126933603V5	0.226246	0.865421	1.37446	down	HIF3A	protein_coding	403.6	402.727
ASHG19AP1B106330481V5	0.0252497	0.865421	1.73932	down	CRYBG1	protein_coding	442.158	621.246
ASHG19AP1B101358145V5	0.190356	0.865421	2.18754	down	HMGN5	protein_coding	14.0685	32.0442
ASHG19AP1B100152256V5	0.557263	0.866555	1.46461	down	CATG00000007720.1	protein_coding	24.3461	21.4521
ASHG19AP1B100055087V5	0.153031	0.865421	1.91495	down	CTXN1	protein_coding	1955.84	3470.78
ASHG19AP1B100297041V5	0.391384	0.865421	1.2743	down	MBTD1	protein_coding	146.584	156.789
ASHG19AP1B100300538V5	0.129363	0.865421	1.89093	down	ADGRB1	protein_coding	153.21	235.229
ASHG19AP1B105740153V5	0.745545	0.9145	1.69884	down	FRG2C	protein_coding	34816.7	21736.2
ASHG19AP1B100114113V5	0.406608	0.865421	1.80246	down	CATG00000057844.1	protein_coding	73.0056	84.3148
ASHG19AP1B132331715V5	0.00123797	0.818641	1.29034	down	CERCAM	protein_coding	35.2187	36.0356
ASHG19AP1B118270940V5	0.0628561	0.865421	1.55628	down	SLN	protein_coding	212.394	250.458
ASHG19AP1B117622355V5	0.391089	0.865421	1.14658	down	SUPT20H	protein_coding	574.902	552.838
ASHG19AP1B120057307V5	0.21847	0.865421	1.87844	down	GLIPR2	protein_coding	205.994	421.76
ASHG19AP1B141738082V5	0.178717	0.865421	1.43586	down	WARS2	protein_coding	169.795	205.747
ASHG19AP1B100107833V5	0.0764492	0.865421	1.70598	down	PTGER2	protein_coding	327.777	488.776
ASHG19AP1B140939991V5	0.844204	0.94689	1.04266	down	GOLGA8B	protein_coding	373.893	324.487
ASHG19AP1B116368582V5	0.0268364	0.865421	8.30449	down	SLC26A3	protein_coding	10361.5	39775.6
ASHG19AP1B121241353V5	0.675111	0.890192	1.17041	down	CLYBL	protein_coding	40.1575	39.6671
ASHG19AP1B102527093V5	0.324765	0.865421	1.3699	down	MINDY4B	protein_coding	184.719	193.775
ASHG19AP1B136702486V5	0.759557	0.920442	1.07074	down	DNAJB2	protein_coding	75600.6	61150.3
ASHG19AP1B118531615V5	0.574746	0.868315	1.13912	down	CATG00000009934.1	protein_coding	320.419	288.516
ASHG19AP1B100179675V5	0.367042	0.865421	1.53258	down	SERPINA11	protein_coding	30.0272	59.5219
ASHG19AP1B100075854V5	0.402546	0.865421	1.64383	down	OR8B4	protein_coding	36.5453	69.9895
ASHG19AP1B132846099V5	0.594999	0.874401	1.65195	down	SNTA1	protein_coding	118167	101524
ASHG19AP1B138111874V5	0.503731	0.865421	1.21409	down	GFI1	protein_coding	17848.3	13655
ASHG19AP1B100009198V5	0.391622	0.865421	1.61385	down	KRTAP10-3	protein_coding	8585.02	7117.91
ASHG19AP1B110414283V5	0.10643	0.865421	3.33481	down	KDM4D	protein_coding	382.691	744.118
ASHG19AP1B123053057V5	0.54908	0.865942	1.31283	down	KRTAP10-9	protein_coding	114595	99510.4
ASHG19AP1B130442004V5	0.660557	0.887183	1.24168	down	PABPC1L	protein_coding	3292.45	2340.67
ASHG19AP1B100121041V5	0.36865	0.865421	1.41745	down	CRYGA	protein_coding	2613.6	2405.35
ASHG19AP1B127343616V5	0.801595	0.933585	1.03154	down	SALL2	protein_coding	352.508	303.374
ASHG19AP1B102450673V5	0.490028	0.865421	1.34824	down	NAP1L1	protein_coding	351.042	340.877
ASHG19AP1B104146968V5	0.96207	0.989959	1.01112	down	ZNF576	protein_coding	216.773	210.998
ASHG19AP1B103711417V5	0.267676	0.865421	1.17256	down	AL160272.2	protein_coding	434.037	414.372
ASHG19AP1B131566671V5	0.500294	0.865421	1.52823	down	RCBTB2	protein_coding	36.1002	42.0079
ASHG19AP1B124267168V5	0.45034	0.865421	1.39816	down	ST7L	protein_coding	723.594	808.518
ASHG19AP1B121454306V5	0.163763	0.865421	1.453	down	SYTL5	protein_coding	35.1109	40.1003
ASHG19AP1B109380759V5	0.528147	0.865421	1.03462	down	MXD3	protein_coding	258.871	220.478
ASHG19AP1B105615999V5	0.530939	0.865421	1.14851	down	RGS12	protein_coding	770.692	743.246
ASHG19AP1B103935331V5	0.566031	0.866677	1.51232	down	ARSA	protein_coding	5257.26	8556.58
ASHG19AP1B100177817V5	0.661979	0.887564	1.39898	down	MAP9	protein_coding	385.281	685.087
ASHG19AP1B135362368V5	0.56187	0.866619	1.4517	down	IGSF11	protein_coding	89764.2	68001
ASHG19AP1B135400170V5	0.0825123	0.865421	1.61114	down	DBF4B	protein_coding	39.2328	53.1759
ASHG19AP1B118249056V5	0.664005	0.888029	1.20247	down	ADAM29	protein_coding	50.3619	39.4787
ASHG19AP1B105206478V5	0.211623	0.865421	1.15963	down	CD86	protein_coding	160.395	152.374
ASHG19AP1B112821456V5	0.924345	0.976222	1.0476	down	FAM156A	protein_coding	37.4908	33.1116
ASHG19AP1B143742721V5	0.907684	0.971218	1.07462	down	FBL	protein_coding	113.453	67.8941
ASHG19AP1B109323257V5	0.194313	0.865421	1.47159	down	GIMAP5	protein_coding	142.904	171.536
ASHG19AP1B135824549V5	0.691967	0.895046	1.29904	down	DHRS4L2	protein_coding	13388.4	9193.46
ASHG19AP1B107560051V5	0.904384	0.970309	1.04479	down	METTL25	protein_coding	199.507	214.338
ASHG19AP1B115055701V5	0.775436	0.925678	1.08693	down	ITGA1	protein_coding	262.685	249.334
ASHG19AP1B130871337V5	0.778702	0.92611	1.13488	down	LRRC6	protein_coding	21.2322	23.6256
ASHG19AP1B119977225V5	0.47304	0.865421	1.40913	down	AKAP3	protein_coding	8819.82	10811.4
ASHG19AP1B122429934V5	0.89364	0.965367	1.11469	down	LMO2	protein_coding	162.145	90.6282
ASHG19AP1B114652092V5	0.256186	0.865421	1.62007	down	SH3RF1	protein_coding	205.884	289.747
ASHG19AP1B100115029V5	0.79178	0.929718	1.2609	down	FOSL2	protein_coding	10997.7	6468.29
ASHG19AP1B116597415V5	0.94503	0.983169	1.03401	down	POLR3G	protein_coding	109.005	111.774
ASHG19AP1B108068544V5	0.107497	0.865421	1.38235	down	SLCO2A1	protein_coding	1390.41	1430.25
ASHG19AP1B116835816V5	0.463702	0.865421	1.2452	down	CYP11A1	protein_coding	10630	8088
ASHG19AP1B125845805V5	0.865358	0.955819	1.04412	down	ZFC3H1	protein_coding	1237.94	1001.05
ASHG19AP1B100017807V5	0.529151	0.865421	1.13896	down	DRICH1	protein_coding	491.433	430.267
ASHG19AP1B101380568V5	0.414821	0.865421	1.38581	down	KRTAP4-1	protein_coding	472.541	446.323
ASHG19AP1B118639610V5	0.412985	0.865421	2.08711	down	ZNRD1	protein_coding	94208.6	89022.9
ASHG19AP1B100140960V5	0.805596	0.934814	1.0188	down	FIZ1	protein_coding	238843	218811
ASHG19AP1B129125233V5	0.805725	0.934859	1.17453	down	TP53I3	protein_coding	1240.87	854.592
ASHG19AP1B115459160V5	0.497622	0.865421	1.13084	down	STK16	protein_coding	91.4455	87.8563
ASHG19AP1B100117573V5	0.297933	0.865421	1.14194	down	TST	protein_coding	95013.3	87357.1
ASHG19AP1B100180784V5	0.941948	0.981951	1.02235	down	CATG00000035925.1	protein_coding	44.989	41.4323
ASHG19AP1B100017569V5	0.315552	0.865421	1.21302	down	NKAIN3	protein_coding	3315.6	3094.01
ASHG19AP1B111705863V5	0.642609	0.883036	1.22314	down	CATG00000097987.1	protein_coding	137.014	122.729
ASHG19AP1B125023997V5	0.393186	0.865421	1.94828	down	TRAT1	protein_coding	37.2763	46.1805
ASHG19AP1B110965503V5	0.104709	0.865421	1.16586	down	OTOR	protein_coding	43.6876	42.0296
ASHG19AP1B143836834V5	0.0375707	0.865421	1.33706	down	AMT	protein_coding	646.572	738.013
ASHG19AP1B121143018V5	0.781214	0.927042	1.11552	down	GHR	protein_coding	19.8327	12.9383
ASHG19AP1B100074448V5	0.682232	0.892368	1.09284	down	MRGPRE	protein_coding	49.5114	49.6926
ASHG19AP1B100040197V5	0.0680491	0.865421	1.6315	down	CDH23	protein_coding	68.9972	98.987
ASHG19AP1B101300932V5	0.318155	0.865421	2.44295	down	HTR3D	protein_coding	109.606	266.673
ASHG19AP1B110269499V5	0.481037	0.865421	1.18648	down	SIMC1	protein_coding	60.3717	70.731
ASHG19AP1B100186714V5	0.772397	0.92448	1.32192	down	WNT9B	protein_coding	15544.7	9032.27
ASHG19AP1B121241302V5	0.590884	0.873093	1.28584	down	DOK4	protein_coding	572.991	575.409
ASHG19AP1B100170491V5	0.489695	0.865421	1.29043	down	ZNF28	protein_coding	178.496	217.303
ASHG19AP1B110303277V5	0.552352	0.865942	1.04916	down	C1orf100	protein_coding	131.616	113.401
ASHG19AP1B126230003V5	0.466999	0.865421	1.87557	down	MGAT5B	protein_coding	35889	28063.6
ASHG19AP1B131055853V5	0.124834	0.865421	1.14868	down	VAMP2	protein_coding	81.3119	83.8249
ASHG19AP1B104711893V5	0.303643	0.865421	3.97022	down	FPR3	protein_coding	95.6212	614.624
ASHG19AP1B101232289V5	0.242043	0.865421	1.32271	down	MARCH3	protein_coding	1331.32	1617.97
ASHG19AP1B133706923V5	0.96873	0.991485	1.00705	down	DNAAF3	protein_coding	135.072	119.645
ASHG19AP1B101122983V5	0.418223	0.865421	2.1987	down	CLMP	protein_coding	59629.7	52096.8
ASHG19AP1B124193911V5	0.253249	0.865421	3.19608	down	ADH1C	protein_coding	2484.22	8907.58
ASHG19AP1B100130721V5	0.234758	0.865421	1.88099	down	MYRIP	protein_coding	510.154	668.169
ASHG19AP1B109124519V5	0.921596	0.975177	1.11438	down	LDHC	protein_coding	77.3845	38.7486
ASHG19AP1B100083044V5	0.700374	0.898799	1.08742	down	ATF7IP	protein_coding	18.8051	14.5796
ASHG19AP1B100743668V5	0.917791	0.973691	1.01512	down	EPS8L1	protein_coding	129.238	104.638
ASHG19AP1B100072727V5	0.198004	0.865421	1.18118	down	PRDM9	protein_coding	78.4758	81.0911
ASHG19AP1B134183246V5	0.908158	0.971218	1.02652	down	WDR18	protein_coding	47975.1	41985.6
ASHG19AP1B100746188V5	0.793052	0.930155	1.03024	down	DOCK6	protein_coding	467.4	393.766
ASHG19AP1B100002594V5	0.857559	0.951214	1.06412	down	KRR1	protein_coding	247.048	273.439
ASHG19AP1B115626573V5	0.0687464	0.865421	1.61682	down	SOX5	protein_coding	55.0521	72.6315
ASHG19AP1B130075158V5	0.725889	0.906061	1.02368	down	AL132671.2	protein_coding	10.7219	16.9052
ASHG19AP1B130343545V5	0.444868	0.865421	1.51928	down	TMEM212	protein_coding	223.73	184.585
ASHG19AP1B104825043V5	0.0300714	0.865421	1.4068	down	HLA-DMB	protein_coding	957.876	1133.77
ASHG19AP1B117758477V5	0.0893976	0.865421	2.06375	down	BBOF1	protein_coding	50.1149	100.56
ASHG19AP1B138016752V5	0.47121	0.865421	1.46784	down	NKX2-3	protein_coding	1948.07	1603.43
ASHG19AP1B101426655V5	0.118066	0.865421	1.25022	down	FAM156A	protein_coding	287.627	297.424
ASHG19AP1B109475033V5	0.456972	0.865421	1.1029	down	FSTL4	protein_coding	3412	3016.99
ASHG19AP1B102268874V5	0.965774	0.990663	1.02451	down	KIF27	protein_coding	203.964	186.673
ASHG19AP1B112280092V5	0.598587	0.874734	1.33858	down	LRIG3	protein_coding	45611.8	33695.2
ASHG19AP1B125987629V5	0.0072227	0.865421	5.14912	down	PHLDB2	protein_coding	18.4348	75.294
ASHG19AP1B117305960V5	0.889392	0.963642	1.08423	down	MAN1A2	protein_coding	1506.43	1763.69
ASHG19AP1B100123550V5	0.207813	0.865421	1.95403	down	CATG00000026277.1	protein_coding	158.481	218.918
ASHG19AP1B100194038V5	0.581034	0.869102	1.41505	down	GGT7	protein_coding	155106	152834
ASHG19AP1B100226317V5	0.534914	0.865823	1.32335	down	HAS2	protein_coding	501.462	820.161
ASHG19AP1B110681563V5	0.779181	0.926152	1.10199	down	ACACB	protein_coding	171.344	155.229
ASHG19AP1B100122672V5	0.00042864	0.818641	4.93807	down	APCDD1L	protein_coding	41.3528	173.795
ASHG19AP1B108387896V5	0.606633	0.876695	1.12589	down	SEC61A2	protein_coding	181782	181802
ASHG19AP1B100206244V5	0.0314399	0.865421	1.22092	down	TMEM184A	protein_coding	83619	83993.5
ASHG19AP1B105905926V5	0.852614	0.94921	1.07151	down	DYNC1H1	protein_coding	1465.79	1185.38
ASHG19AP1B116152416V5	0.951818	0.986167	1.03886	down	TRAPPC4	protein_coding	76.7353	82.3787
ASHG19AP1B100227247V5	0.552956	0.865942	1.43711	down	KRTAP5-5	protein_coding	51096.3	36915.8
ASHG19AP1B114608183V5	0.97721	0.993721	1.02166	down	WDR31	protein_coding	243.156	163.246
ASHG19AP1B109590962V5	0.802453	0.933634	1.08108	down	SSH1	protein_coding	73.1711	78.0944
ASHG19AP1B135591905V5	0.25168	0.865421	1.29694	down	FOXRED2	protein_coding	53608.5	44962.4
ASHG19AP1B100175352V5	0.116037	0.865421	1.79031	down	SSTR4	protein_coding	8486.17	9605.13
ASHG19AP1B126456503V5	0.136822	0.865421	1.54889	down	CD177	protein_coding	31819.7	29701.6
ASHG19AP1B100199740V5	0.976878	0.993721	1.01969	down	CATG00000003494.1	protein_coding	2333.21	1391.01
ASHG19AP1B100046122V5	0.290782	0.865421	1.30786	down	CXCR3	protein_coding	45056	46792.2
ASHG19AP1B119531051V5	0.273267	0.865421	2.31023	down	KRTDAP	protein_coding	10.0708	22.6644
ASHG19AP1B126377271V5	0.38409	0.865421	1.29282	down	VWC2	protein_coding	331.632	327.8
ASHG19AP1B106587331V5	0.516152	0.865421	1.27665	down	ITGA10	protein_coding	1436.02	1232.62
ASHG19AP1B100070072V5	0.207755	0.865421	1.32855	down	TMEM204	protein_coding	221.233	227.373
ASHG19AP1B121159139V5	0.148159	0.865421	2.07026	down	STC2	protein_coding	33.4319	73.8087
ASHG19AP1B133474330V5	0.178831	0.865421	1.72074	down	MPND	protein_coding	3814.27	4581.41
ASHG19AP1B127842740V5	0.7491	0.915699	1.04474	down	SYBU	protein_coding	284155	267179
ASHG19AP1B121582414V5	0.0937256	0.865421	2.91274	down	BSN	protein_coding	42.2249	81.4264
ASHG19AP1B126503206V5	0.173065	0.865421	2.57116	down	CATG00000052900.1	protein_coding	102.336	112.361
ASHG19AP1B111570266V5	0.00246853	0.818641	3.45485	down	EVI2B	protein_coding	114.536	347.589
ASHG19AP1B106399825V5	0.545628	0.865942	1.02355	down	ABHD8	protein_coding	135.908	117.691
ASHG19AP1B129851424V5	0.592392	0.873339	1.34474	down	RTN3	protein_coding	346.705	299.83
ASHG19AP1B125107619V5	0.663685	0.888015	1.41549	down	OPRPN	protein_coding	39.26	28.7591
ASHG19AP1B100923945V5	0.736918	0.910366	1.08499	down	CLTC	protein_coding	229.027	203.897
ASHG19AP1B102559749V5	0.171288	0.865421	2.70262	down	GIMD1	protein_coding	42.7352	58.8986
ASHG19AP1B116511698V5	0.287445	0.865421	1.30032	down	SUPT6H	protein_coding	246.774	283.542
ASHG19AP1B133810493V5	0.824587	0.94171	1.12008	down	CATG00000083443.1	protein_coding	139.587	106.631
ASHG19AP1B118253836V5	0.256511	0.865421	1.78732	down	OR6F1	protein_coding	703.541	863.222
ASHG19AP1B126104565V5	0.603827	0.876382	1.29838	down	SLC25A44	protein_coding	1751.22	1330.11
ASHG19AP1B100025925V5	0.875996	0.959866	1.16059	down	HR	protein_coding	688.425	524.627
ASHG19AP1B104252604V5	0.151109	0.865421	1.34953	down	FITM1	protein_coding	54.0407	63.6377
ASHG19AP1B113186411V5	0.836243	0.945409	1.12943	down	TXNDC15	protein_coding	1894.41	2471.97
ASHG19AP1B105944699V5	0.401857	0.865421	1.14037	down	LTB4R	protein_coding	169.378	156.685
ASHG19AP1B106883176V5	0.55731	0.866555	1.34581	down	SLFN11	protein_coding	110.727	114.539
ASHG19AP1B100161866V5	0.552402	0.865942	1.45716	down	CATG00000024467.1	protein_coding	1342.71	1848.78
ASHG19AP1B108090259V5	0.815613	0.93849	1.3965	down	ZNF223	protein_coding	10965.3	4650.26
ASHG19AP1B100123333V5	0.312351	0.865421	3.10008	down	TRIM75P	protein_coding	8.8275	41.8441
ASHG19AP1B142198943V5	0.160899	0.865421	1.25939	down	IL17RE	protein_coding	778.491	821.892
ASHG19AP1B119571496V5	0.213071	0.865421	1.26628	down	HSH2D	protein_coding	11586.1	11172.5
ASHG19AP1B100206867V5	0.386914	0.865421	1.24884	down	OR2B2	protein_coding	65.586	63.8966
ASHG19AP1B100073500V5	0.495149	0.865421	1.2209	down	DNAI2	protein_coding	135543	133661
ASHG19AP1B100009276V5	0.0506467	0.865421	2.28846	down	PNMA2	protein_coding	86.9199	218.266
ASHG19AP1B100064528V5	0.375593	0.865421	1.68148	down	ATOH7	protein_coding	270.797	341.198
ASHG19AP1B100069046V5	0.225963	0.865421	2.72821	down	ACVR1	protein_coding	62.7934	100.452
ASHG19AP1B134457611V5	0.921753	0.975177	1.05372	down	S100A13	protein_coding	1024.33	799.468
ASHG19AP1B100019070V5	0.576542	0.868315	1.7003	down	CATG00000020049.1	protein_coding	21820.4	15683.9
ASHG19AP1B127434072V5	0.403842	0.865421	1.76926	down	ADCY6	protein_coding	19395.2	19932.2
ASHG19AP1B100023548V5	0.803456	0.933808	1.04082	down	SLC3A1	protein_coding	61.7959	67.609
ASHG19AP1B109091630V5	0.867216	0.956316	1.16102	down	TAGAP	protein_coding	149.665	99.6933
ASHG19AP1B121795959V5	0.611689	0.876788	1.37663	down	IQGAP3	protein_coding	19579.8	14809.1
ASHG19AP1B102523715V5	0.290136	0.865421	1.05795	down	ARHGAP19	protein_coding	30.1413	26.0517
ASHG19AP1B100227241V5	0.444351	0.865421	1.47313	down	KRTAP19-5	protein_coding	288.279	277.731
ASHG19AP1B122860948V5	0.981719	0.994119	1.01108	down	PCCA	protein_coding	253.581	270.354
ASHG19AP1B143304061V5	0.878402	0.960495	1.11851	down	DXO	protein_coding	86.4615	73.9952
ASHG19AP1B130223544V5	0.591403	0.873275	1.10169	down	ADAMTSL4	protein_coding	68702.2	54866.9
ASHG19AP1B127379607V5	0.664306	0.888029	1.52104	down	SPRY3	protein_coding	12201.4	9826.76
ASHG19AP1B126355131V5	0.423153	0.865421	1.36294	down	C9orf153	protein_coding	148.045	179.585
ASHG19AP1B100142407V5	0.135848	0.865421	2.53453	down	ANKRD20A8P	protein_coding	300.058	624.594
ASHG19AP1B109371541V5	0.486085	0.865421	1.21297	down	PCDHA2	protein_coding	49.081	52.3127
ASHG19AP1B100228969V5	0.184628	0.865421	1.31487	down	SLC35F5	protein_coding	721.147	728.909
ASHG19AP1B128454238V5	0.601637	0.875183	1.38601	down	PSD4	protein_coding	792.563	608.846
ASHG19AP1B104558875V5	0.74838	0.915373	1.0941	down	SERPINB8	protein_coding	159.362	165.199
ASHG19AP1B132362065V5	0.900225	0.968534	1.04174	down	LRRN1	protein_coding	67.9948	58.8363
ASHG19AP1B102579432V5	0.591599	0.873339	1.11375	down	CATG00000036339.1	protein_coding	867.498	776.046
ASHG19AP1B130100520V5	0.519144	0.865421	1.08971	down	CDHR5	protein_coding	78445.2	72322.9
ASHG19AP1B100258170V5	0.51346	0.865421	1.27138	down	CAPN1	protein_coding	1155.59	1173.58
ASHG19AP1B101393002V5	0.825497	0.942197	1.21967	down	SKOR2	protein_coding	37.6693	46.8666
ASHG19AP1B118383595V5	0.388355	0.865421	1.17724	down	SPATA8	protein_coding	77.6728	71.6709
ASHG19AP1B100733172V5	0.173221	0.865421	2.31581	down	SERPINA7	protein_coding	321.016	500.349
ASHG19AP1B123090842V5	0.637423	0.882039	1.076	down	CATG00000006656.1	protein_coding	615.356	532.004
ASHG19AP1B127978132V5	0.322466	0.865421	1.29054	down	TNFSF12-TNFSF13	protein_coding	124.846	136.158
ASHG19AP1B100207380V5	0.227469	0.865421	1.22144	down	OR11H6	protein_coding	23.0445	23.9663
ASHG19AP1B132281075V5	0.989088	0.996358	1.01074	down	RGS10	protein_coding	18.6428	18.5
ASHG19AP1B101189267V5	0.546095	0.865942	1.21073	down	FKBP2	protein_coding	19687.7	13180.4
ASHG19AP1B135238295V5	0.22802	0.865421	1.62355	down	CAPN3	protein_coding	69.0488	94.3463
ASHG19AP1B100047378V5	0.89571	0.966194	1.04785	down	AC010877.1	protein_coding	565.85	513.003
ASHG19AP1B100218586V5	0.207367	0.865421	1.35237	down	C3orf56	protein_coding	3529.38	3712.6
ASHG19AP1B140045302V5	0.90263	0.969652	1.04927	down	GHRH	protein_coding	54.7602	49.7776
ASHG19AP1B132517073V5	0.096732	0.865421	1.66866	down	RANGRF	protein_coding	50847.5	56879.3
ASHG19AP1B134755629V5	0.0977161	0.865421	1.17713	down	PRSS27	protein_coding	161.37	164.645
ASHG19AP1B114780621V5	0.648036	0.884758	1.57129	down	SBSPON	protein_coding	39.6533	32.1547
ASHG19AP1B123264368V5	0.26595	0.865421	1.43949	down	WDR7	protein_coding	49.8768	52.864
ASHG19AP1B100179385V5	0.616452	0.877335	1.33333	down	TMEM106A	protein_coding	892.268	1299.23
ASHG19AP1B115036260V5	0.317626	0.865421	1.52227	down	ECT2L	protein_coding	606.355	574.806
ASHG19AP1B100563605V5	0.46456	0.865421	1.2493	down	CCDC9	protein_coding	994.199	897.931
ASHG19AP1B100061851V5	0.667326	0.888029	1.36942	down	CABS1	protein_coding	442.954	350.263
ASHG19AP1B120200647V5	0.654079	0.886019	1.12558	down	IL1F10	protein_coding	191566	190132
ASHG19AP1B107440239V5	0.712514	0.902103	1.12756	down	NAA40	protein_coding	100.923	110.551
ASHG19AP1B100083670V5	0.664652	0.888029	1.17305	down	HTR3C	protein_coding	1135.05	868.566
ASHG19AP1B122623552V5	0.494439	0.865421	1.23994	down	CDHR1	protein_coding	69.3613	72.7419
ASHG19AP1B101256641V5	0.458687	0.865421	1.44056	down	KCTD12	protein_coding	21758.6	18009.5
ASHG19AP1B120812793V5	0.394459	0.865421	1.45532	down	CATG00000057159.1	protein_coding	1755.12	1455.16
ASHG19AP1B100087398V5	0.960762	0.989725	1.01693	down	WDR59	protein_coding	110.284	103.283
ASHG19AP1B100142383V5	0.221344	0.865421	1.6963	down	HIGD1C	protein_coding	29.2499	43.2425
ASHG19AP1B100090648V5	0.738644	0.911134	1.08268	down	MRRF	protein_coding	2454.32	2539.64
ASHG19AP1B117448587V5	0.4273	0.865421	1.40545	down	PHF21B	protein_coding	16977.6	13049.9
ASHG19AP1B100123553V5	0.392236	0.865421	2.31557	down	CATG00000005882.1	protein_coding	24287.6	23460.8
ASHG19AP1B103319970V5	0.38142	0.865421	1.35944	down	ALAS2	protein_coding	210.589	200.698
ASHG19AP1B127249610V5	0.439979	0.865421	1.17718	down	FAM189B	protein_coding	676.611	667.635
ASHG19AP1B109960752V5	0.079087	0.865421	2.08158	down	DDX60	protein_coding	949.405	1901.99
ASHG19AP1B118466314V5	0.463671	0.865421	1.46122	down	SZT2	protein_coding	10883.7	8964.93
ASHG19AP1B100210781V5	0.773589	0.924626	1.09946	down	PDRG1	protein_coding	1498.14	1221.73
ASHG19AP1B104602569V5	0.410183	0.865421	1.23649	down	PKHD1	protein_coding	25.9821	27.7561
ASHG19AP1B134611673V5	0.0726778	0.865421	1.36675	down	VAMP8	protein_coding	213.139	269.612
ASHG19AP1B106847280V5	0.454461	0.865421	1.30622	down	ADPRM	protein_coding	1293.15	1265.6
ASHG19AP1B101661422V5	0.107779	0.865421	1.25277	down	HCK	protein_coding	6916.04	6260.21
ASHG19AP1B100008126V5	0.270543	0.865421	1.19692	down	PRAME	protein_coding	88.1182	84.9853
ASHG19AP1B106529479V5	0.261214	0.865421	1.88652	down	TINAG	protein_coding	245.728	385.994
ASHG19AP1B135787196V5	0.817595	0.939398	1.0345	down	NIPA1	protein_coding	213.665	192.706
ASHG19AP1B137098220V5	0.565231	0.866677	1.15763	down	NCK1	protein_coding	218.773	197.72
ASHG19AP1B104123611V5	0.867501	0.956372	1.02023	down	ZNF384	protein_coding	232005	214288
ASHG19AP1B132241261V5	0.567795	0.867408	1.68891	down	BEX2	protein_coding	6826.91	5338.4
ASHG19AP1B125368715V5	0.0479243	0.865421	2.28096	down	NPC1L1	protein_coding	23.1374	49.4536
ASHG19AP1B125327411V5	0.572313	0.868255	1.46392	down	XKR9	protein_coding	6100.54	7764.67
ASHG19AP1B103167980V5	0.177511	0.865421	3.39753	down	HHIPL2	protein_coding	487.048	967.853
ASHG19AP1B127445840V5	0.873261	0.958628	1.16698	down	MEIOC	protein_coding	16.3133	13.8935
ASHG19AP1B116685874V5	0.126248	0.865421	1.63978	down	EDN2	protein_coding	63.1895	101.681
ASHG19AP1B123091053V5	0.501898	0.865421	1.48264	down	CATG00000019535.1	protein_coding	1138.92	1166.16
ASHG19AP1B115277887V5	0.182223	0.865421	1.2875	down	MGST2	protein_coding	797.274	724.746
ASHG19AP1B104567645V5	0.152656	0.865421	1.61154	down	PCMTD1	protein_coding	71.9685	111.953
ASHG19AP1B116427732V5	0.414405	0.865421	1.0984	down	RBFA	protein_coding	116.325	111.616
ASHG19AP1B113362996V5	0.172687	0.865421	1.28661	down	KIAA1614	protein_coding	105.251	109.666
ASHG19AP1B100196212V5	0.0682145	0.865421	1.6975	down	TNFRSF13C	protein_coding	425.63	632.682
ASHG19AP1B137459352V5	0.51021	0.865421	1.22577	down	SRR	protein_coding	145.778	157.892
ASHG19AP1B124964524V5	0.323392	0.865421	1.36695	down	LRRC36	protein_coding	43.5537	46.6044
ASHG19AP1B107908178V5	0.465941	0.865421	1.24466	down	NEU3	protein_coding	2535.05	2080.76
ASHG19AP1B112235271V5	0.927858	0.977267	1.02397	down	NDST4	protein_coding	23.716	21.6425
ASHG19AP1B100280050V5	0.221385	0.865421	1.28094	down	TMEM155	protein_coding	61.6916	65.3749
ASHG19AP1B108495335V5	0.58901	0.872605	1.33721	down	PICK1	protein_coding	882.465	673.951
ASHG19AP1B100141329V5	0.7884	0.929274	1.16547	down	OR1G1	protein_coding	27.0701	19.5619
ASHG19AP1B117321815V5	0.419241	0.865421	1.16486	down	OR2L2	protein_coding	93.8604	87.7881
ASHG19AP1B100564166V5	0.22586	0.865421	1.70196	down	TMEM205	protein_coding	121.578	191.48
ASHG19AP1B100142654V5	5.42445e-05	0.773636	1.36139	down	AC016559.1	protein_coding	171.851	196.426
ASHG19AP1B111471040V5	0.155202	0.865421	1.69526	down	P2RY2	protein_coding	283.228	362.777
ASHG19AP1B124142990V5	0.658791	0.886886	1.13331	down	STKLD1	protein_coding	427.788	391.941
ASHG19AP1B136199911V5	0.581001	0.869102	1.44945	down	DDOST	protein_coding	9341.29	6853.1
ASHG19AP1B136470714V5	0.546701	0.865942	1.13916	down	MRGPRF	protein_coding	1399.81	1279.27
ASHG19AP1B118287581V5	0.864537	0.955583	1.07087	down	DMXL1	protein_coding	44.0608	46.2736
ASHG19AP1B126323608V5	0.468999	0.865421	1.61478	down	EFHC2	protein_coding	5.87993	12.6047
ASHG19AP1B100486893V5	0.0789957	0.865421	5.2219	down	MYL9	protein_coding	283.61	2159.65
ASHG19AP1B127386842V5	0.50155	0.865421	1.20628	down	SLC9C1	protein_coding	169.077	151.715
ASHG19AP1B100848446V5	0.854402	0.949888	1.10897	down	ZNF365	protein_coding	87.2294	64.1448
ASHG19AP1B107229138V5	0.778884	0.92611	1.22247	down	TRIT1	protein_coding	137.654	276.955
ASHG19AP1B109175750V5	0.280899	0.865421	1.28827	down	OR2M4	protein_coding	63.1764	64.3999
ASHG19AP1B100243596V5	0.556735	0.866522	2.56067	down	CHRNA4	protein_coding	20477.8	11058.4
ASHG19AP1B124906306V5	0.0653057	0.865421	1.2265	down	ADAMTSL3	protein_coding	121.64	146.674
ASHG19AP1B100188499V5	0.548827	0.865942	1.35463	down	ANKRD30B	protein_coding	44.9613	59.5743
ASHG19AP1B107149077V5	0.170545	0.865421	7.5914	down	CLCA4	protein_coding	192.225	374.092
ASHG19AP1B127682210V5	0.952145	0.986196	1.01215	down	ARHGEF1	protein_coding	11531.4	8600.03
ASHG19AP1B127773881V5	0.0321571	0.865421	2.16157	down	KDM5C	protein_coding	4277.53	7251.78
ASHG19AP1B100278415V5	0.508857	0.865421	1.14737	down	ZG16B	protein_coding	54554.3	43253.1
ASHG19AP1B128770295V5	0.115878	0.865421	1.51677	down	PPARGC1A	protein_coding	481.888	565.46
ASHG19AP1B100002140V5	0.160142	0.865421	1.07241	down	CYTH2	protein_coding	65.9829	64.8386
ASHG19AP1B112014139V5	0.36235	0.865421	1.19995	down	PACRG	protein_coding	103.435	116.411
ASHG19AP1B125105551V5	0.1999	0.865421	2.30228	down	PDE3A	protein_coding	42.2621	97.259
ASHG19AP1B118023636V5	0.437787	0.865421	1.10431	down	CRHBP	protein_coding	62.3533	55.9316
ASHG19AP1B120643870V5	0.670001	0.888442	1.41116	down	OR7A17	protein_coding	48.675	34.6438
ASHG19AP1B130255256V5	0.536385	0.865823	1.59977	down	PDZD9	protein_coding	3554.46	2724.66
ASHG19AP1B116209893V5	0.317521	0.865421	1.56074	down	IQCJ-SCHIP1	protein_coding	21547.2	17837.3
ASHG19AP1B100047531V5	0.230741	0.865421	1.37297	down	CATG00000056217.1	protein_coding	5705.24	6374.39
ASHG19AP1B111968496V5	0.108096	0.865421	2.5028	down	ASPN	protein_coding	158.55	433.057
ASHG19AP1B138808346V5	0.267995	0.865421	1.64806	down	ANKRD23	protein_coding	76.4028	90.5336
ASHG19AP1B115852431V5	0.351585	0.865421	1.23597	down	TNFSF13	protein_coding	229.41	224.443
ASHG19AP1B100158292V5	0.0898043	0.865421	2.48131	down	PLPP7	protein_coding	384.831	1134.27
ASHG19AP1B108769858V5	0.723684	0.905627	1.2055	down	ERMN	protein_coding	577.012	560.653
ASHG19AP1B119611396V5	0.137366	0.865421	4.24033	down	RYR3	protein_coding	120.073	482.963
ASHG19AP1B100085275V5	0.00979732	0.865421	2.08328	down	L47234.1	protein_coding	25.3553	44.262
ASHG19AP1B111152364V5	0.564503	0.866677	1.68365	down	PADI1	protein_coding	1582.48	1349.09
ASHG19AP1B100065604V5	0.0292148	0.865421	1.11684	down	PRR3	protein_coding	152.119	144.341
ASHG19AP1B100198749V5	0.316412	0.865421	1.56275	down	NUDT11	protein_coding	261.142	330.765
ASHG19AP1B102644488V5	0.904634	0.970343	1.04724	down	MXD1	protein_coding	1163.06	1082.01
ASHG19AP1B106908763V5	0.208896	0.865421	2.45465	down	SPERT	protein_coding	47.5299	131.651
ASHG19AP1B100113447V5	0.717808	0.903438	1.20365	down	NUTM2D	protein_coding	43.9553	61.6471
ASHG19AP1B106185996V5	0.795081	0.931364	1.19466	down	IFT74	protein_coding	1037.82	722.599
ASHG19AP1B123607376V5	0.697548	0.897754	1.28697	down	EMP1	protein_coding	12497.6	10453.3
ASHG19AP1B100036318V5	0.337225	0.865421	1.70445	down	ZNF354C	protein_coding	134.172	249.947
ASHG19AP1B100079683V5	0.919774	0.97429	1.01907	down	HAPLN2	protein_coding	5497.18	5247.89
ASHG19AP1B124810532V5	0.908628	0.971218	1.00437	down	NT5DC4	protein_coding	130287	117269
ASHG19AP1B108050061V5	0.479186	0.865421	1.38452	down	CSTF3	protein_coding	5719.28	4377.69
ASHG19AP1B100196101V5	0.768531	0.923144	1.21691	down	ZFP36L2	protein_coding	73209.5	78153.5
ASHG19AP1B124197865V5	0.610219	0.876695	1.54296	down	LYRM9	protein_coding	1239.63	2158.72
ASHG19AP1B111212207V5	0.490128	0.865421	1.26082	down	PAMR1	protein_coding	229.689	191.018
ASHG19AP1B121547927V5	0.172557	0.865421	1.1142	down	SLC6A1	protein_coding	83.8581	82.0144
ASHG19AP1B100167928V5	0.937462	0.980031	1.0213	down	CCDC74A	protein_coding	6983.3	5388.22
ASHG19AP1B100051280V5	0.00855595	0.865421	1.43192	down	MAS1	protein_coding	149.697	173.225
ASHG19AP1B125180957V5	0.822615	0.941216	1.20564	down	C6orf58	protein_coding	997.623	718.43
ASHG19AP1B109383399V5	0.133168	0.865421	1.11531	down	KRTAP10-4	protein_coding	409.852	386.07
ASHG19AP1B139796849V5	0.208541	0.865421	2.07178	down	BRPF1	protein_coding	42.5573	96.5533
ASHG19AP1B100199511V5	0.522872	0.865421	1.49829	down	RBP3	protein_coding	355.962	394.41
ASHG19AP1B116075087V5	0.277553	0.865421	1.33462	down	NUTM1	protein_coding	34.7204	35.0661
ASHG19AP1B103720500V5	0.325801	0.865421	1.61896	down	CATG00000030364.1	protein_coding	25.6672	24.3922
ASHG19AP1B121627450V5	0.548361	0.865942	2.13484	down	PDZRN4	protein_coding	17.9748	30.8486
ASHG19AP1B100082350V5	0.50149	0.865421	1.49485	down	RHO	protein_coding	116049	102559
ASHG19AP1B127614601V5	0.820073	0.940369	1.19495	down	MKRN2OS	protein_coding	320.424	184.905
ASHG19AP1B140081787V5	0.523736	0.865421	1.20435	down	OS9	protein_coding	186050	193473
ASHG19AP1B100022642V5	0.055971	0.865421	2.38492	down	TPST2	protein_coding	288.183	722.952
ASHG19AP1B108050183V5	0.00423084	0.818641	1.7507	down	IL20RB	protein_coding	281.911	429.686
ASHG19AP1B111702965V5	0.0777521	0.865421	1.44657	down	CATG00000038058.1	protein_coding	26.5573	29.1728
ASHG19AP1B114591521V5	0.0253182	0.865421	1.18518	down	CASQ1	protein_coding	162.678	166.358
ASHG19AP1B104459090V5	0.498901	0.865421	1.62549	down	SDC3	protein_coding	91.6682	192.301
ASHG19AP1B118418433V5	0.670016	0.888442	1.22262	down	MVB12B	protein_coding	109.609	111.898
ASHG19AP1B100190362V5	0.960743	0.989725	1.04458	down	CATG00000005961.1	protein_coding	615.097	454.683
ASHG19AP1B100008398V5	0.242918	0.865421	1.99137	down	SPATA31D3	protein_coding	12.6524	21.8334
ASHG19AP1B122331250V5	0.484701	0.865421	1.22571	down	ZP4	protein_coding	102.116	91.2216
ASHG19AP1B142557190V5	0.479945	0.865421	1.44853	down	PXK	protein_coding	20595.7	16812.1
ASHG19AP1B100114013V5	0.102181	0.865421	1.45238	down	CATG00000022530.1	protein_coding	2160.31	2341.76
ASHG19AP1B133929974V5	0.11771	0.865421	2.24756	down	MT1G	protein_coding	765.205	1568.43
ASHG19AP1B132820611V5	0.753964	0.918043	1.06353	down	CHERP	protein_coding	105.291	102.876
ASHG19AP1B137558769V5	0.646856	0.88454	1.31419	down	AL121845.3	protein_coding	29.9928	37.6994
ASHG19AP1B100092495V5	0.622646	0.878865	1.10088	down	TBX10	protein_coding	246396	245882
ASHG19AP1B124475600V5	0.291241	0.865421	1.33853	down	MTFMT	protein_coding	61418.9	55569.7
ASHG19AP1B100087088V5	0.597912	0.874652	1.24543	down	FBXL19	protein_coding	49513.6	38196.1
ASHG19AP1B133649894V5	0.821146	0.940492	1.03024	down	RPS11	protein_coding	967.411	813.688
ASHG19AP1B135905164V5	0.589083	0.872605	1.38295	down	LZTS3	protein_coding	31.7269	34.6541
ASHG19AP1B105768523V5	0.359279	0.865421	1.88991	down	ZDHHC22	protein_coding	51912	46324.2
ASHG19AP1B106937998V5	0.224715	0.865421	1.28226	down	C1orf105	protein_coding	124.428	127.812
ASHG19AP1B122340952V5	0.37532	0.865421	1.76417	down	PRDX6	protein_coding	2523.98	4401.45
ASHG19AP1B100114111V5	0.176314	0.865421	2.97631	down	CATG00000074982.1	protein_coding	24635	29786.9
ASHG19AP1B100000175V5	0.894434	0.96583	1.03894	down	CATG00000074740.1	protein_coding	27.8747	22.7168
ASHG19AP1B124014855V5	0.173419	0.865421	1.35226	down	LEP	protein_coding	231.95	247.245
ASHG19AP1B134162972V5	0.922768	0.975427	1.0426	down	IFFO1	protein_coding	21.8997	19.5772
ASHG19AP1B121430607V5	0.27612	0.865421	1.33161	down	CARM1	protein_coding	5823.25	5560.76
ASHG19AP1B125938251V5	0.301225	0.865421	4.76454	down	MARCH9	protein_coding	1851.95	12468.6
ASHG19AP1B107038753V5	0.330598	0.865421	2.62792	down	SPINK14	protein_coding	29.8165	49.6498
ASHG19AP1B121721001V5	0.651409	0.88502	1.03714	down	SLC26A9	protein_coding	64.5059	60.8874
ASHG19AP1B104193725V5	0.0208748	0.865421	4.80652	down	MATN2	protein_coding	56.2204	200.233
ASHG19AP1B100047576V5	0.431744	0.865421	1.15283	down	SNX11	protein_coding	477.505	523.879
ASHG19AP1B122742195V5	0.82845	0.943635	1.07184	down	RANBP3L	protein_coding	65.9483	71.5144
ASHG19AP1B128226121V5	0.601032	0.874877	1.02199	down	ERMAP	protein_coding	130563	118333
ASHG19AP1B100040125V5	0.556055	0.866435	1.33587	down	SULT2A1	protein_coding	25.0239	35.1841
ASHG19AP1B119017039V5	0.117486	0.865421	1.27906	down	STOML3	protein_coding	72.2288	75.5879
ASHG19AP1B130444129V5	0.45326	0.865421	1.31426	down	CEP170B	protein_coding	528.139	501.315
ASHG19AP1B100221454V5	0.62911	0.879908	1.45159	down	KLRB1	protein_coding	107.368	121.781
ASHG19AP1B100113934V5	0.399958	0.865421	1.36225	down	HIST1H2AE	protein_coding	489.271	649.707
ASHG19AP1B106907926V5	0.179317	0.865421	2.6288	down	EIF1	protein_coding	46.0805	111.487
ASHG19AP1B100075929V5	0.613571	0.877078	1.10115	down	CATG00000042163.1	protein_coding	192655	192405
ASHG19AP1B100236193V5	0.251786	0.865421	1.29867	down	PAQR8	protein_coding	2206.65	2088.95
ASHG19AP1B119168146V5	0.847339	0.947547	1.07909	down	CCNB3	protein_coding	172.176	131.816
ASHG19AP1B100113310V5	0.0704159	0.865421	2.71882	down	PNMA8B	protein_coding	8.89226	28.8819
ASHG19AP1B126503721V5	0.394626	0.865421	1.20155	down	CATG00000073314.1	protein_coding	1784.84	1633.77
ASHG19AP1B140189772V5	0.717464	0.903367	1.13367	down	GYPA	protein_coding	4450.46	3249.98
ASHG19AP1B103025722V5	0.6242	0.87898	1.14509	down	SIGLEC9	protein_coding	108.643	94.4612
ASHG19AP1B100151046V5	0.928863	0.977825	1.08118	down	FOXD2	protein_coding	7348	9011.22
ASHG19AP1B135900340V5	0.833244	0.944728	1.14544	down	ZNF76	protein_coding	94.5618	114.94
ASHG19AP1B124215169V5	0.98643	0.995183	1.00862	down	ZNF658	protein_coding	23.5894	17.6733
ASHG19AP1B106808037V5	0.767187	0.922819	1.05843	down	TMC1	protein_coding	42.526	35.499
ASHG19AP1B100250803V5	0.1984	0.865421	1.2735	down	TMEM123	protein_coding	93.1907	93.2871
ASHG19AP1B100076017V5	0.630508	0.880706	1.05441	down	CATG00000057919.1	protein_coding	38.3705	34.9496
ASHG19AP1B120166622V5	0.0987247	0.865421	1.61167	down	DGLUCY	protein_coding	49.7848	71.4984
ASHG19AP1B102456940V5	0.0434882	0.865421	1.58771	down	LIPI	protein_coding	448.175	579.382
ASHG19AP1B135397886V5	0.945291	0.983169	1.04666	down	CCT8	protein_coding	3519.45	2330.87
ASHG19AP1B134641009V5	0.41835	0.865421	1.20439	down	ALDH3B2	protein_coding	154.884	161.748
ASHG19AP1B100073673V5	0.478572	0.865421	1.03157	down	RNASE8	protein_coding	2283.12	2068.05
ASHG19AP1B115843514V5	0.551989	0.865942	1.49087	down	GHRL	protein_coding	78.5066	121.911
ASHG19AP1B105739601V5	0.48863	0.865421	1.40109	down	OR1L6	protein_coding	960.014	927.336
ASHG19AP1B115635790V5	0.227203	0.865421	1.2536	down	IREB2	protein_coding	6762.26	6673.12
ASHG19AP1B100045927V5	0.524341	0.865421	1.4516	down	S100A7A	protein_coding	66.9513	63.0317
ASHG19AP1B107023291V5	0.168123	0.865421	1.34613	down	NUGGC	protein_coding	59.037	71.7304
ASHG19AP1B100219446V5	0.764439	0.921966	1.22272	down	SNAI2	protein_coding	46.7574	56.5579
ASHG19AP1B100171999V5	0.605555	0.876455	1.25568	down	AP5M1	protein_coding	261.047	352.376
ASHG19AP1B131445536V5	0.653331	0.885862	1.62275	down	ERBB3	protein_coding	14918.2	9658.84
ASHG19AP1B120305490V5	0.131672	0.865421	3.39245	down	ATP6V0D2	protein_coding	20.2016	66.9909
ASHG19AP1B117555171V5	0.495902	0.865421	1.2686	down	PIK3C3	protein_coding	258.564	241.827
ASHG19AP1B109379550V5	0.813667	0.937717	1.15867	down	ANKUB1	protein_coding	15377	9863.81
ASHG19AP1B120802332V5	0.978201	0.994068	1.01407	down	AP000812.5	protein_coding	24.2714	20.0094
ASHG19AP1B100036555V5	0.731591	0.908294	1.07571	down	BMP8A	protein_coding	23.2524	20.869
ASHG19AP1B137893751V5	0.983156	0.994274	1.02515	down	BUB1B-PAK6	protein_coding	891.278	603.928
ASHG19AP1B100263584V5	0.923451	0.975637	1.11958	down	TMEM171	protein_coding	6085.44	5066.85
ASHG19AP1B141780111V5	0.911977	0.972255	1.05517	down	HNF1A	protein_coding	867.824	672.751
ASHG19AP1B101234230V5	0.550667	0.865942	1.24903	down	IQCK	protein_coding	178.357	223.355
ASHG19AP1B100203264V5	0.876638	0.960138	1.06092	down	OR2B6	protein_coding	37.7085	37.1599
ASHG19AP1B100123612V5	0.0572944	0.865421	2.29104	down	CATG00000083471.1	protein_coding	30.1506	52.5207
ASHG19AP1B115621711V5	0.0862509	0.865421	1.2286	down	CNDP2	protein_coding	130.591	131.672
ASHG19AP1B108285962V5	0.0346828	0.865421	4.17739	down	CD79B	protein_coding	13.054	43.8593
ASHG19AP1B100161741V5	0.0304482	0.865421	2.27665	down	CISD3	protein_coding	1620.65	3184.91
ASHG19AP1B100007658V5	0.132964	0.865421	1.35244	down	OR4F21	protein_coding	36.4871	46.2347
ASHG19AP1B125617276V5	0.523641	0.865421	1.14402	down	SIGLEC8	protein_coding	114544	106182
ASHG19AP1B110348024V5	0.452225	0.865421	1.23978	down	ACER2	protein_coding	68.7259	76.3996
ASHG19AP1B136643547V5	0.560134	0.866555	1.08394	down	APBB3	protein_coding	495.461	469.799
ASHG19AP1B123395145V5	0.625788	0.879073	1.74075	down	PCDHB2	protein_coding	1777.41	1253.51
ASHG19AP1B105850561V5	0.589733	0.872911	1.21806	down	GNG2	protein_coding	23.3626	29.4825
ASHG19AP1B100485084V5	0.293511	0.865421	1.73744	down	TGM1	protein_coding	640.301	661.675
ASHG19AP1B103423131V5	0.68987	0.894706	1.90105	down	UGT1A9	protein_coding	18506.5	9837.69
ASHG19AP1B100215786V5	0.374254	0.865421	1.92055	down	GUCY1A1	protein_coding	113.954	334.089
ASHG19AP1B116973778V5	0.112264	0.865421	1.10072	down	WWC2	protein_coding	248.053	242.615
ASHG19AP1B119928265V5	0.973234	0.992928	1.01008	down	NOP53	protein_coding	261.566	205.974
ASHG19AP1B100258167V5	0.00474309	0.818641	1.32636	down	UBR7	protein_coding	1470.1	1666.93
ASHG19AP1B141754684V5	0.526775	0.865421	1.65408	down	SGCE	protein_coding	103827	84255.6
ASHG19AP1B127148169V5	0.205244	0.865421	1.66331	down	NRBF2	protein_coding	344.947	431.131
ASHG19AP1B140101364V5	0.691575	0.894978	1.13177	down	KYAT3	protein_coding	63.2001	61.0737
ASHG19AP1B102982215V5	0.840648	0.945717	1.06549	down	ATXN1	protein_coding	42.9215	43.4891
ASHG19AP1B105392872V5	0.296507	0.865421	2.40222	down	RPL3L	protein_coding	54726.3	62396.3
ASHG19AP1B100946137V5	0.631419	0.880799	1.07565	down	ZNF182	protein_coding	120.827	114.761
ASHG19AP1B100182706V5	0.380718	0.865421	2.39081	down	UBFD1	protein_coding	4919.95	4526.74
ASHG19AP1B117394266V5	0.865754	0.955865	1.04166	down	CATG00000099282.1	protein_coding	60115.2	47479.4
ASHG19AP1B100065078V5	0.341148	0.865421	1.82237	down	GFRAL	protein_coding	30.7422	31.9248
ASHG19AP1B102203767V5	0.660437	0.887173	1.12837	down	RGL4	protein_coding	126.773	108.298
ASHG19AP1B104860709V5	0.26403	0.865421	1.31901	down	CATG00000008569.1	protein_coding	365.989	425.643
ASHG19AP1B128335951V5	0.0814286	0.865421	1.33815	down	FHL1	protein_coding	150.158	177.532
ASHG19AP1B105079751V5	0.811292	0.936665	1.05943	down	TFPI2	protein_coding	140.576	139.456
ASHG19AP1B100171392V5	0.506537	0.865421	1.30883	down	CATG00000024256.1	protein_coding	381.601	384.007
ASHG19AP1B100132995V5	0.279071	0.865421	1.30823	down	PATE3	protein_coding	1937.78	1790.67
ASHG19AP1B100015314V5	0.880001	0.960972	1.0485	down	ADAMTS5	protein_coding	197.079	225.256
ASHG19AP1B119853835V5	0.0109883	0.865421	1.65967	down	H2BFM	protein_coding	321.079	457.596
ASHG19AP1B108282977V5	0.807751	0.935863	1.23769	down	CATG00000023985.1	protein_coding	867.885	622.164
ASHG19AP1B105816968V5	0.448667	0.865421	1.39461	down	PIWIL3	protein_coding	90.9492	79.0336
ASHG19AP1B100088225V5	0.268899	0.865421	1.93591	down	REEP6	protein_coding	8861.91	8898.52
ASHG19AP1B134190178V5	0.217733	0.865421	1.09597	down	STXBP2	protein_coding	584.799	528.404
ASHG19AP1B108043711V5	0.167993	0.865421	2.34268	down	ARNT2	protein_coding	37.9105	98.6696
ASHG19AP1B115933645V5	0.56957	0.868107	1.21383	down	ANKRD40CL	protein_coding	101.537	119.53
ASHG19AP1B115166851V5	0.55877	0.866555	1.72484	down	EPHA3	protein_coding	238.725	233.135
ASHG19AP1B125476727V5	0.00216942	0.818641	3.0806	down	FCGR2B	protein_coding	14.8376	33.1401
ASHG19AP1B107575510V5	0.281742	0.865421	1.21775	down	ACSS2	protein_coding	109.934	117.321
ASHG19AP1B109784938V5	0.924606	0.976222	1.09036	down	OGFRL1	protein_coding	29.6256	28.1769
ASHG19AP1B129979660V5	0.551125	0.865942	1.1478	down	PTDSS2	protein_coding	909.675	827.972
ASHG19AP1B133173606V5	0.332547	0.865421	1.83645	down	LAT2	protein_coding	80586.7	78895.6
ASHG19AP1B128172858V5	0.749297	0.915699	1.22864	down	MYO1F	protein_coding	657.849	496.575
ASHG19AP1B100022036V5	0.178902	0.865421	2.04875	down	C1orf54	protein_coding	92612	110591
ASHG19AP1B112809621V5	0.169389	0.865421	1.50299	down	ECSCR	protein_coding	312.764	501.892
ASHG19AP1B117203284V5	0.356552	0.865421	2.04619	down	SPINK6	protein_coding	32.6813	40.3282
ASHG19AP1B100192102V5	0.657201	0.886765	1.07038	down	PCSK1N	protein_coding	155067	147061
ASHG19AP1B100576021V5	0.217974	0.865421	3.45419	down	PRUNE2	protein_coding	47.0362	93.3199
ASHG19AP1B100019173V5	0.17972	0.865421	2.0531	down	CATG00000079142.1	protein_coding	29.7346	36.6201
ASHG19AP1B130878852V5	0.835526	0.94529	1.05855	down	ELP2	protein_coding	384.717	311.185
ASHG19AP1B100140894V5	0.966714	0.990991	1.01203	down	MSC	protein_coding	7659.8	5152.8
ASHG19AP1B118648964V5	0.147419	0.865421	2.09001	down	TYR	protein_coding	329.941	544.027
ASHG19AP1B100053794V5	0.0788834	0.865421	1.85503	down	TMEM74	protein_coding	59.0063	108.794
ASHG19AP1B101888222V5	0.539872	0.865942	1.32722	down	RGN	protein_coding	59741.6	45059.9
ASHG19AP1B118330812V5	0.372915	0.865421	1.84412	down	CD300LB	protein_coding	3734.84	2988.46
ASHG19AP1B136195627V5	0.507492	0.865421	1.7178	down	PCDHGC4	protein_coding	6444.74	4638.45
ASHG19AP1B126229951V5	0.758166	0.920116	1.0441	down	TMEM88	protein_coding	5584.46	4387.88
ASHG19AP1B111039837V5	0.613806	0.87709	1.67182	down	UGT2A3	protein_coding	188.155	248.81
ASHG19AP1B101485791V5	0.883325	0.962109	1.00283	down	PNPLA4	protein_coding	993.49	959.616
ASHG19AP1B121447822V5	0.666629	0.888029	1.34509	down	TMEM181	protein_coding	6626.4	4643.3
ASHG19AP1B100119578V5	0.44404	0.865421	2.13407	down	CCDC148	protein_coding	78603.9	65384.8
ASHG19AP1B113086426V5	0.348503	0.865421	1.17075	down	NDFIP2	protein_coding	155122	159842
ASHG19AP1B104408379V5	0.0523169	0.865421	2.42873	down	MPV17L	protein_coding	8738.62	17267.9
ASHG19AP1B116410021V5	0.706465	0.900381	1.04719	down	RARB	protein_coding	136.704	132.349
ASHG19AP1B107140258V5	0.978843	0.994099	1.00692	down	CATG00000013555.1	protein_coding	95.8747	104.417
ASHG19AP1B138474058V5	0.245742	0.865421	2.35894	down	GGT6	protein_coding	954.771	2179.28
ASHG19AP1B126565054V5	0.974191	0.992943	1.00761	down	PUM2	protein_coding	1133.54	1017.56
ASHG19AP1B128648949V5	0.513839	0.865421	1.22082	down	CARD11	protein_coding	102.198	94.2001
ASHG19AP1B100017072V5	0.15296	0.865421	1.29646	down	OR4X1	protein_coding	377.229	439.028
ASHG19AP1B100114015V5	0.609536	0.876695	1.02921	down	CATG00000001288.1	protein_coding	992.371	862.14
ASHG19AP1B122782836V5	0.828593	0.943635	1.05721	down	FBP1	protein_coding	47.8493	45.1973
ASHG19AP1B104083313V5	0.312126	0.865421	1.28801	down	TBX22	protein_coding	120.035	150.689
ASHG19AP1B100226144V5	0.285611	0.865421	1.42731	down	CYP4F11	protein_coding	10967.1	9966.33
ASHG19AP1B118411190V5	0.124731	0.865421	2.47573	down	ZNF781	protein_coding	12.0367	30.3575
ASHG19AP1B116313114V5	0.908139	0.971218	1.06025	down	LETMD1	protein_coding	139.587	150.167
ASHG19AP1B100085225V5	0.00353649	0.818641	11.9517	down	LYPD8	protein_coding	4032.8	36854.9
ASHG19AP1B129774564V5	0.476631	0.865421	1.0528	down	BBC3	protein_coding	222.505	201.461
ASHG19AP1B127193333V5	0.327666	0.865421	1.14824	down	SDHAF4	protein_coding	11823.3	10113.3
ASHG19AP1B109828601V5	0.434539	0.865421	1.17611	down	GRK4	protein_coding	391.05	355.756
ASHG19AP1B121656094V5	0.669598	0.888442	1.24247	down	CYB5D2	protein_coding	2112.56	2702.14
ASHG19AP1B100205410V5	0.592397	0.873339	1.30849	down	MIA3	protein_coding	2030.45	1859.19
ASHG19AP1B127618156V5	0.431671	0.865421	1.19491	down	PLSCR5	protein_coding	195.387	175.418
ASHG19AP1B100198082V5	0.379864	0.865421	1.38387	down	CACNB4	protein_coding	147041	155858
ASHG19AP1B109307148V5	0.832448	0.944403	1.12024	down	COL13A1	protein_coding	19155.6	11823
ASHG19AP1B100180731V5	0.0926058	0.865421	2.74315	down	CNTNAP3C	protein_coding	13.1754	27.0964
ASHG19AP1B100180807V5	0.0563351	0.865421	2.48657	down	CATG00000025834.1	protein_coding	238.891	427.8
ASHG19AP1B100099166V5	0.97666	0.993721	1.01027	down	SPDYE1	protein_coding	140.937	155.142
ASHG19AP1B100094347V5	0.322549	0.865421	1.51529	down	TMEM231	protein_coding	203.699	383.169
ASHG19AP1B124077923V5	0.605897	0.876455	1.13341	down	EFCAB6	protein_coding	348.292	317.85
ASHG19AP1B116016334V5	0.152811	0.865421	1.88438	down	IGDCC3	protein_coding	123.819	179.248
ASHG19AP1B132865618V5	0.330861	0.865421	1.42075	down	APOA5	protein_coding	8925.18	7819.38
ASHG19AP1B127777012V5	0.878666	0.96067	1.05045	down	SLC35D2	protein_coding	383.618	413.767
ASHG19AP1B134806020V5	0.0105004	0.865421	1.14192	down	C20orf204	protein_coding	463.494	444.844
ASHG19AP1B100107093V5	0.829472	0.943973	1.1728	down	AMOTL2	protein_coding	29.9035	20.4578
ASHG19AP1B140494650V5	0.558707	0.866555	1.53704	down	DUSP23	protein_coding	47541.8	33993.3
ASHG19AP1B108252904V5	0.569541	0.868107	1.34492	down	HLA-DPB1	protein_coding	925.976	788.545
ASHG19AP1B100150671V5	0.456212	0.865421	1.21901	down	KMT5A	protein_coding	131949	128182
ASHG19AP1B121764659V5	0.325486	0.865421	1.74044	down	CHRM2	protein_coding	10385.1	9476.28
ASHG19AP1B128625493V5	0.259815	0.865421	1.35718	down	PNMA3	protein_coding	268.654	271.817
ASHG19AP1B100033741V5	0.583195	0.870378	1.10872	down	FAM83A	protein_coding	211753	209612
ASHG19AP1B101918223V5	0.54989	0.865942	1.64009	down	TMTC1	protein_coding	6390	4917.44
ASHG19AP1B135607030V5	0.204939	0.865421	2.34302	down	LILRB1	protein_coding	145.853	353.314
ASHG19AP1B100045571V5	0.00558317	0.842292	5.62168	down	DMRTA1	protein_coding	12.8596	53.202
ASHG19AP1B115497150V5	0.430428	0.865421	1.40853	down	PMFBP1	protein_coding	250.361	268.81
ASHG19AP1B100180618V5	0.689613	0.894589	1.84059	down	AL672043.1	protein_coding	37438	24106.4
ASHG19AP1B113191973V5	0.620533	0.877901	1.23841	down	UNC50	protein_coding	772.291	689.463
ASHG19AP1B121444686V5	0.446504	0.865421	1.33723	down	OOSP2	protein_coding	42.2588	40.9981
ASHG19AP1B100147820V5	0.06147	0.865421	2.87851	down	SLC10A4	protein_coding	35.0492	105.906
ASHG19AP1B122113735V5	0.221174	0.865421	2.45974	down	ARHGAP15	protein_coding	8.72355	21.732
ASHG19AP1B110926312V5	0.609471	0.876695	1.26496	down	SERPINC1	protein_coding	73.8109	57.8456
ASHG19AP1B115456153V5	0.5186	0.865421	1.0888	down	NCL	protein_coding	816.988	776.093
ASHG19AP1B108131779V5	0.767531	0.922819	1.09997	down	SAXO2	protein_coding	244.984	256.852
ASHG19AP1B101270092V5	0.0953788	0.865421	2.83696	down	GSTT1	protein_coding	114.451	365.804
ASHG19AP1B121660446V5	0.790385	0.929665	1.24918	down	UMOD	protein_coding	69914.7	57067.6
ASHG19AP1B120692791V5	0.70869	0.901561	1.0473	down	DNAH10	protein_coding	68.4829	65.9575
ASHG19AP1B100178061V5	0.0274612	0.865421	1.53754	down	SPINT1	protein_coding	9007.05	9958.39
ASHG19AP1B140867221V5	0.95222	0.986196	1.08952	down	SPNS1	protein_coding	28.538	27.1827
ASHG19AP1B100014884V5	0.731893	0.908396	1.11474	down	LRIT1	protein_coding	151.155	128.226
ASHG19AP1B100013956V5	0.147789	0.865421	1.586	down	USP8	protein_coding	111.939	131.126
ASHG19AP1B100126997V5	0.923717	0.975845	1.06431	down	XRCC3	protein_coding	886.56	547.532
ASHG19AP1B100038136V5	0.746238	0.914805	1.12911	down	CATG00000074973.1	protein_coding	36.4598	30.3574
ASHG19AP1B112714847V5	0.563048	0.866619	1.6295	down	TPRG1	protein_coding	802.003	586.486
ASHG19AP1B107014573V5	0.496949	0.865421	1.19682	down	SHISA7	protein_coding	60679.7	49911
ASHG19AP1B117696353V5	0.130676	0.865421	2.82806	down	KCNA1	protein_coding	24.5282	59.2125
ASHG19AP1B121550529V5	0.974943	0.993218	1.01222	down	AQP5	protein_coding	6967.07	3679.96
ASHG19AP1B134431071V5	0.654925	0.886116	1.16289	down	UMODL1	protein_coding	41.5462	45.8264
ASHG19AP1B100084177V5	0.583322	0.870491	1.4713	down	IRS2	protein_coding	299.275	355.777
ASHG19AP1B109210295V5	0.0147328	0.865421	2.45095	down	P2RY14	protein_coding	161.607	313.613
ASHG19AP1B139706055V5	0.898677	0.96771	1.06988	down	CSMD2	protein_coding	1580.58	941.464
ASHG19AP1B106991615V5	0.42687	0.865421	1.60539	down	BTLA	protein_coding	126.316	112.125
ASHG19AP1B121552848V5	0.977203	0.993721	1.02085	down	NIT1	protein_coding	1127.91	659.503
ASHG19AP1B105036127V5	0.415474	0.865421	1.24993	down	PITPNM3	protein_coding	76.0684	80.0843
ASHG19AP1B100170070V5	0.379316	0.865421	1.87866	down	ACTL7A	protein_coding	4941.36	4065.13
ASHG19AP1B121492379V5	0.928918	0.977828	1.1041	down	TEX29	protein_coding	35905.3	12686.9
ASHG19AP1B101342736V5	0.256872	0.865421	1.15413	down	ZSCAN25	protein_coding	118.233	115.555
ASHG19AP1B143867102V5	0.747488	0.91508	1.68554	down	CABYR	protein_coding	365.33	150.884
ASHG19AP1B112310619V5	0.913216	0.972643	1.04055	down	TRIM43B	protein_coding	173.806	118.764
ASHG19AP1B140220573V5	0.116963	0.865421	1.53545	down	CADM1	protein_coding	1453.53	1542.8
ASHG19AP1B101151455V5	0.289596	0.865421	1.27993	down	PDILT	protein_coding	19.444	20.6258
ASHG19AP1B108091965V5	0.67425	0.88983	1.12512	down	ARID3B	protein_coding	70929.9	58275.6
ASHG19AP1B127542546V5	0.461105	0.865421	1.2473	down	OR8B8	protein_coding	203.911	194.374
ASHG19AP1B100018544V5	0.435081	0.865421	3.17255	down	PSMB11	protein_coding	13306.7	8510.98
ASHG19AP1B127206406V5	0.454739	0.865421	1.15319	down	ZCCHC10	protein_coding	282.161	300.13
ASHG19AP1B100000068V5	0.579581	0.868621	1.17922	down	CATG00000009021.1	protein_coding	46.738	53.4795
ASHG19AP1B141386922V5	0.900808	0.968801	1.20048	down	ACRBP	protein_coding	6362.15	2897.55
ASHG19AP1B140729851V5	0.926897	0.97681	1.06615	down	PGF	protein_coding	1856.31	1146.89
ASHG19AP1B100151740V5	0.219311	0.865421	1.39239	down	ARRDC5	protein_coding	66.9225	87.8528
ASHG19AP1B100170865V5	0.627285	0.879386	1.191	down	AC131097.2	protein_coding	206.048	203.27
ASHG19AP1B100019179V5	0.519439	0.865421	1.20902	down	CATG00000102008.1	protein_coding	38.0874	37.4728
ASHG19AP1B100214050V5	0.00848308	0.865421	3.69013	down	ASXL3	protein_coding	35.0841	130.989
ASHG19AP1B113307112V5	0.817706	0.939439	1.14224	down	UBAC1	protein_coding	5130.72	6394.34
ASHG19AP1B110692732V5	0.480152	0.865421	1.44825	down	CHGB	protein_coding	7852.35	7334.35
ASHG19AP1B116843772V5	0.45112	0.865421	1.30076	down	PPOX	protein_coding	1163.03	1100.06
ASHG19AP1B100136740V5	0.0378897	0.865421	5.81326	down	CDC42EP1	protein_coding	2464.12	12580.1
ASHG19AP1B117104523V5	0.153501	0.865421	1.7382	down	SLC35G2	protein_coding	472.67	649.15
ASHG19AP1B129548736V5	0.401767	0.865421	1.96257	down	SLC12A9	protein_coding	94163.6	88537.5
ASHG19AP1B100151045V5	0.4474	0.865421	1.44074	down	DEFB128	protein_coding	2742.7	2156.95
ASHG19AP1B100131826V5	0.156815	0.865421	1.2845	down	KANK3	protein_coding	2593.64	2863.96
ASHG19AP1B114153471V5	0.31634	0.865421	1.31738	down	TEKT2	protein_coding	269.457	269.882
ASHG19AP1B121938811V5	0.383618	0.865421	1.24839	down	SOD2	protein_coding	75.2511	89.1448
ASHG19AP1B104254469V5	0.296369	0.865421	1.79141	down	CPNE8	protein_coding	84.4109	156.791
ASHG19AP1B112342655V5	0.928216	0.977477	1.0333	down	SH3KBP1	protein_coding	221.871	225.119
ASHG19AP1B116936953V5	0.328576	0.865421	2.1005	down	ZNF18	protein_coding	743.705	984.394
ASHG19AP1B101297694V5	0.888293	0.963467	1.04618	down	ZNF559	protein_coding	45.9899	41.2125
ASHG19AP1B102927538V5	0.212403	0.865421	1.15675	down	HRH2	protein_coding	30.7441	27.8528
ASHG19AP1B115021659V5	0.0856026	0.865421	2.24007	down	DPP4	protein_coding	356.801	806.223
ASHG19AP1B100223999V5	0.990798	0.997161	1.00833	down	AHSG	protein_coding	8889.28	9110.91
ASHG19AP1B127522577V5	0.382288	0.865421	1.43579	down	LDLRAD2	protein_coding	3096.09	2914.98
ASHG19AP1B117396046V5	0.434086	0.865421	2.17329	down	CATG00000096491.1	protein_coding	5.98344	27.8125
ASHG19AP1B100012182V5	0.913149	0.972643	1.03212	down	SLC27A6	protein_coding	69.3269	44.5876
ASHG19AP1B112344315V5	0.4095	0.865421	1.27229	down	RPL10	protein_coding	482.358	450.435
ASHG19AP1B100009202V5	0.530979	0.865421	1.09056	down	TIGD1	protein_coding	532.991	474.424
ASHG19AP1B120555539V5	0.947699	0.984237	1.01053	down	CLCN5	protein_coding	40.8879	38.6486
ASHG19AP1B111579913V5	0.548021	0.865942	1.17464	down	ASTL	protein_coding	207.003	185.243
ASHG19AP1B110566680V5	0.888486	0.963467	1.03643	down	CYP46A1	protein_coding	37.8632	33.3298
ASHG19AP1B112846500V5	0.999649	0.999811	1.0002	down	MAT2B	protein_coding	801.186	878.523
ASHG19AP1B102630147V5	0.776654	0.925912	1.24017	down	STAU2	protein_coding	9990.23	9852.12
ASHG19AP1B107952735V5	0.35728	0.865421	1.53255	down	TMEM145	protein_coding	70.5912	69.5095
ASHG19AP1B124905259V5	0.654897	0.886116	1.1913	down	ASB17	protein_coding	14.892	10.909
ASHG19AP1B109058053V5	0.334927	0.865421	1.40273	down	BNIPL	protein_coding	62.2274	64.7892
ASHG19AP1B133311326V5	0.257004	0.865421	1.83603	down	EAF2	protein_coding	692.659	1464.73
ASHG19AP1B129438680V5	0.670642	0.888715	1.1475	down	GNB3	protein_coding	172074	165981
ASHG19AP1B120553315V5	0.236557	0.865421	3.36753	down	SULT1B1	protein_coding	719.587	1021.12
ASHG19AP1B127630981V5	0.715592	0.903202	1.14534	down	C20orf141	protein_coding	98186.8	74272.2
ASHG19AP1B111283693V5	0.361858	0.865421	1.1662	down	CCDC175	protein_coding	50.8946	47.2039
ASHG19AP1B119676316V5	0.249055	0.865421	1.2736	down	CATG00000087054.1	protein_coding	457.339	486.474
ASHG19AP1B100068902V5	0.514184	0.865421	1.18026	down	PDE8B	protein_coding	201835	211660
ASHG19AP1B125944806V5	0.160344	0.865421	1.53033	down	ARL5C	protein_coding	23.811	23.1346
ASHG19AP1B141902635V5	0.211905	0.865421	1.20516	down	TH	protein_coding	31.007	31.7536
ASHG19AP1B109421464V5	0.625119	0.879009	1.1519	down	CATG00000040370.1	protein_coding	1818.11	1347.43
ASHG19AP1B107194170V5	0.0116166	0.865421	1.83089	down	RETSAT	protein_coding	151.997	249.939
ASHG19AP1B112582954V5	0.28162	0.865421	1.37191	down	KNDC1	protein_coding	30.9342	32.3243
ASHG19AP1B134476678V5	0.475471	0.865421	1.18607	down	APRT	protein_coding	35.0822	35.3234
ASHG19AP1B109545668V5	0.128912	0.865421	1.37415	down	EPHA6	protein_coding	133.704	146.141
ASHG19AP1B128824560V5	0.642317	0.883025	1.12569	down	ATP5MC2	protein_coding	151983	143930
ASHG19AP1B100203297V5	0.786791	0.928794	1.15585	down	SMO	protein_coding	1132.98	904.057
ASHG19AP1B118995715V5	0.455783	0.865421	1.3069	down	CPA4	protein_coding	18.833	15.9325
ASHG19AP1B100151741V5	0.168543	0.865421	3.02422	down	KRTAP2-4	protein_coding	261.772	423.508
ASHG19AP1B126937184V5	0.494855	0.865421	1.39156	down	DEFB126	protein_coding	72.0696	70.0853
ASHG19AP1B103697857V5	0.490676	0.865421	1.29598	down	AC010255.3	protein_coding	27.8996	22.3626
ASHG19AP1B126301199V5	0.792684	0.93005	1.05279	down	FAM71E2	protein_coding	3870.69	2891.52
ASHG19AP1B109424682V5	0.161431	0.865421	3.51743	down	VCL	protein_coding	28.9498	63.8875
ASHG19AP1B100189833V5	0.559103	0.866555	1.35996	down	MSMP	protein_coding	34.3423	45.2628
ASHG19AP1B109643641V5	0.136329	0.865421	2.23418	down	CPQ	protein_coding	262.872	615.096
ASHG19AP1B118754558V5	0.374907	0.865421	1.66405	down	DNAJB6	protein_coding	1370.75	1326.75
ASHG19AP1B105167675V5	0.0302579	0.865421	1.88279	down	BVES	protein_coding	25.0447	38.1041
ASHG19AP1B112613039V5	0.00927618	0.865421	3.42361	down	CD164L2	protein_coding	107.087	302.085
ASHG19AP1B113605687V5	0.614695	0.877335	1.30099	down	ASB16	protein_coding	2514.32	1960.82
ASHG19AP1B100132795V5	0.493842	0.865421	1.27088	down	KRTAP27-1	protein_coding	53.2434	56.5419
ASHG19AP1B102022821V5	0.897621	0.967299	1.02016	down	TLDC1	protein_coding	2242.65	1677.32
ASHG19AP1B106888176V5	0.206722	0.865421	1.90771	down	ETFDH	protein_coding	66.3568	110.369
ASHG19AP1B120442826V5	0.74254	0.912627	1.03985	down	FNDC1	protein_coding	255.763	242.85
ASHG19AP1B100046535V5	0.702711	0.899496	1.0768	down	ZNF251	protein_coding	231365	223041
ASHG19AP1B101612716V5	0.531119	0.865421	1.49928	down	EFR3B	protein_coding	64.7822	65.5316
ASHG19AP1B120477522V5	0.391402	0.865421	1.17586	down	TMEM161B	protein_coding	290.383	314.547
ASHG19AP1B107571293V5	0.156227	0.865421	1.06012	down	PRKCG	protein_coding	163685	155082
ASHG19AP1B103546835V5	0.641509	0.882762	1.08801	down	C11orf54	protein_coding	144573	135095
ASHG19AP1B100085269V5	0.690027	0.894741	1.18371	down	KIAA1210	protein_coding	48.4744	44.4056
ASHG19AP1B114332088V5	0.213159	0.865421	1.05754	down	FPGT-TNNI3K	protein_coding	259.361	253.831
ASHG19AP1B102437368V5	0.930441	0.978209	1.03553	down	DLEU7	protein_coding	428.374	357.615
ASHG19AP1B113099225V5	0.264062	0.865421	1.73963	down	CCL2	protein_coding	162.039	321.839
ASHG19AP1B117088554V5	0.222652	0.865421	1.77675	down	OR4K2	protein_coding	36.8689	49.1562
ASHG19AP1B100123520V5	0.353779	0.865421	1.12741	down	CATG00000027025.1	protein_coding	100686	93928.5
ASHG19AP1B100036097V5	0.536305	0.865823	1.62601	down	OR4K5	protein_coding	35.5927	58.4203
ASHG19AP1B101899920V5	0.0103037	0.865421	1.86019	down	DCLK1	protein_coding	27.4614	40.2867
ASHG19AP1B100182139V5	0.795409	0.931364	1.06837	down	PTPN4	protein_coding	1007.97	762.503
ASHG19AP1B111356402V5	0.49063	0.865421	1.05908	down	CASP3	protein_coding	99034.3	89184.6
ASHG19AP1B100137222V5	0.830681	0.944082	1.21785	down	YARS	protein_coding	5495.98	3638.92
ASHG19AP1B125353037V5	0.226867	0.865421	1.21929	down	CSNKA2IP	protein_coding	284.787	284.417
ASHG19AP1B100164830V5	0.901649	0.969104	1.03079	down	PTBP3	protein_coding	163080	148077
ASHG19AP1B125066031V5	0.156786	0.865421	1.78249	down	CNPY4	protein_coding	21619.4	21183.4
ASHG19AP1B120954715V5	0.533916	0.865656	1.36161	down	AQP6	protein_coding	1858.96	1814.73
ASHG19AP1B102839141V5	0.261078	0.865421	1.19573	down	ITFG2	protein_coding	460.774	467.381
ASHG19AP1B100206600V5	0.565978	0.866677	1.35021	down	SSMEM1	protein_coding	201.287	185.912
ASHG19AP1B123092970V5	0.484884	0.865421	1.0526	down	CATG00000063458.1	protein_coding	152.725	143.453
ASHG19AP1B118318464V5	0.494688	0.865421	1.73459	down	HOXB2	protein_coding	53050.1	46779.7
ASHG19AP1B133418435V5	0.436808	0.865421	1.12588	down	LRRC37B	protein_coding	181.843	186.99
ASHG19AP1B108721499V5	0.729074	0.907206	1.47444	down	FMO5	protein_coding	317.913	499.833
ASHG19AP1B141149448V5	0.341575	0.865421	1.29259	down	ZNF214	protein_coding	49.7006	48.2966
ASHG19AP1B116119356V5	0.756169	0.919318	1.05893	down	TMEM216	protein_coding	165.126	141.019
ASHG19AP1B130072201V5	0.186358	0.865421	1.23719	down	BORCS8-MEF2B	protein_coding	949.114	909.269
ASHG19AP1B114120503V5	0.933474	0.979178	1.07127	down	KIZ	protein_coding	56.0276	70.363
ASHG19AP1B126972179V5	0.300965	0.865421	1.1747	down	PRRG3	protein_coding	155833	158420
ASHG19AP1B137978915V5	0.965448	0.990663	1.02323	down	UBXN8	protein_coding	244.076	201.515
ASHG19AP1B112671262V5	0.00807436	0.865421	2.318	down	GPRIN3	protein_coding	101.77	210.627
ASHG19AP1B100270060V5	0.324795	0.865421	1.15941	down	FAM69B	protein_coding	27.311	26.2408
ASHG19AP1B117365058V5	0.061979	0.865421	2.31313	down	PRPS1L1	protein_coding	2770.89	5916.14
ASHG19AP1B127441182V5	0.393105	0.865421	1.68716	down	DSCAML1	protein_coding	1248.07	1142.1
ASHG19AP1B137347336V5	0.0843998	0.865421	1.23354	down	AVPR2	protein_coding	1290.4	1247.86
ASHG19AP1B136180893V5	0.857648	0.951214	1.06027	down	OR2H1	protein_coding	77.2575	61.6901
ASHG19AP1B117052030V5	0.983825	0.994449	1.00602	down	ELF3	protein_coding	470.635	360.232
ASHG19AP1B107196469V5	0.166715	0.865421	2.04741	down	PTPRU	protein_coding	1083.4	1304.05
ASHG19AP1B130456921V5	0.264843	0.865421	2.65906	down	VIPR2	protein_coding	17.553	34.6886
ASHG19AP1B107146974V5	0.92201	0.975376	1.03538	down	BAZ1B	protein_coding	488.182	436.729
ASHG19AP1B111929168V5	0.910678	0.972155	1.06194	down	WDR91	protein_coding	354.838	258.658
ASHG19AP1B132400051V5	0.718328	0.903757	1.04508	down	EME2	protein_coding	373.557	323.426
ASHG19AP1B111465039V5	0.239923	0.865421	2.27964	down	C2CD2L	protein_coding	57.9211	68.614
ASHG19AP1B123626411V5	0.0399667	0.865421	1.23593	down	SLC7A1	protein_coding	7856.81	7357.63
ASHG19AP1B102243692V5	0.220223	0.865421	1.1404	down	TPRA1	protein_coding	93.9741	84.9202
ASHG19AP1B107707030V5	0.790938	0.929665	1.06233	down	KIF13A	protein_coding	522.356	514.663
ASHG19AP1B112065827V5	0.727778	0.906739	1.36346	down	MARC2	protein_coding	564.774	856.696
ASHG19AP1B113649826V5	0.317998	0.865421	1.13704	down	TMPRSS5	protein_coding	55.8387	54.7844
ASHG19AP1B101388422V5	0.972491	0.992928	1.01567	down	HLA-E	protein_coding	53.6612	51.5742
ASHG19AP1B113978434V5	0.739175	0.911158	1.15568	down	CATG00000026557.1	protein_coding	449.41	379.132
ASHG19AP1B116070022V5	0.0688279	0.865421	1.63597	down	PSG9	protein_coding	1005.03	1276.03
ASHG19AP1B104823636V5	0.512078	0.865421	1.42839	down	KLHL41	protein_coding	193.996	183.664
ASHG19AP1B118523041V5	0.400309	0.865421	1.2129	down	AC008397.1	protein_coding	519.901	458.788
ASHG19AP1B109094342V5	0.0943255	0.865421	1.62593	down	C16orf46	protein_coding	467.804	562.23
ASHG19AP1B124008596V5	0.547116	0.865942	1.20065	down	TRIM60	protein_coding	143.974	130.89
ASHG19AP1B100042981V5	0.315029	0.865421	1.27795	down	FAM50B	protein_coding	168.223	165.772
ASHG19AP1B128665105V5	0.261924	0.865421	1.26965	down	PRR29	protein_coding	185.613	183.396
ASHG19AP1B135525498V5	0.477502	0.865421	1.45169	down	AC243547.3	protein_coding	198.291	290.788
ASHG19AP1B116701548V5	0.330715	0.865421	1.12674	down	NXNL2	protein_coding	109.572	103.73
ASHG19AP1B105539390V5	0.602014	0.875429	1.28205	down	RABGAP1L	protein_coding	159.947	209.053
ASHG19AP1B132567485V5	0.8751	0.959543	1.09716	down	ZFP36	protein_coding	65629.5	68757.5
ASHG19AP1B120349405V5	0.861713	0.953693	1.09078	down	RILPL2	protein_coding	676.822	516.916
ASHG19AP1B111929867V5	0.319627	0.865421	1.41346	down	TAF7L	protein_coding	13738.1	11410.2
ASHG19AP1B132283368V5	0.413372	0.865421	1.24417	down	CDKN2A	protein_coding	107.929	109.979
ASHG19AP1B115333547V5	0.88253	0.961767	1.01245	down	GRB10	protein_coding	178.726	164.712
ASHG19AP1B102578839V5	0.371186	0.865421	1.3579	down	CATG00000000695.1	protein_coding	80.9936	113.124
ASHG19AP1B105752923V5	0.789484	0.92954	1.10156	down	OR1M1	protein_coding	897.893	866.771
ASHG19AP1B100139248V5	0.576266	0.868315	1.15056	down	CLDND2	protein_coding	109.091	110.368
ASHG19AP1B100190800V5	0.264788	0.865421	2.52051	down	CATG00000110037.1	protein_coding	106.886	139.393
ASHG19AP1B100277099V5	0.366051	0.865421	1.33251	down	AC007216.2	protein_coding	2092.56	2270.17
ASHG19AP1B100028495V5	0.375541	0.865421	1.46076	down	PABPC4L	protein_coding	36.2744	59.6309
ASHG19AP1B101746330V5	0.834214	0.944913	1.06065	down	LTA4H	protein_coding	3681.75	3118.5
ASHG19AP1B143464659V5	0.446088	0.865421	1.65942	down	ZSCAN10	protein_coding	2305.51	2143.16
ASHG19AP1B102682850V5	0.625625	0.879073	1.73761	down	SPA17	protein_coding	8710.73	4354.94
ASHG19AP1B100222473V5	0.146106	0.865421	2.03486	down	GNG11	protein_coding	41.6764	90.5808
ASHG19AP1B100114106V5	0.0818689	0.865421	2.32628	down	CATG00000068853.1	protein_coding	147.15	327.34
ASHG19AP1B100126892V5	0.37887	0.865421	1.41565	down	NRN1	protein_coding	36996	29347.9
ASHG19AP1B133597612V5	0.498134	0.865421	1.07601	down	HSPA12B	protein_coding	163677	157095
ASHG19AP1B118750168V5	0.538312	0.865942	1.87463	down	CSNK2A1	protein_coding	5609.46	4625.91
ASHG19AP1B122573128V5	0.965691	0.990663	1.02161	down	TMCO1	protein_coding	1055.24	1213.98
ASHG19AP1B105535026V5	0.423073	0.865421	2.47437	down	CLEC1A	protein_coding	943.975	1566.38
ASHG19AP1B113077221V5	0.698104	0.898033	1.32154	down	PLPPR2	protein_coding	1186.59	880.766
ASHG19AP1B131001303V5	0.884837	0.962196	1.01802	down	RHOG	protein_coding	87.3336	78.0289
ASHG19AP1B119675558V5	0.540338	0.865942	1.59371	down	CATG00000075886.1	protein_coding	4316.99	3251.91
ASHG19AP1B100104629V5	0.850613	0.948805	1.08425	down	WNT16	protein_coding	34.2866	53.6892
ASHG19AP1B108221820V5	0.109931	0.865421	1.28625	down	RAET1G	protein_coding	195.954	236.616
ASHG19AP1B124699387V5	0.376998	0.865421	1.5193	down	DSC1	protein_coding	28.8227	27.0443
ASHG19AP1B125484035V5	0.826162	0.942494	1.08933	down	PLD1	protein_coding	40.3565	42.4156
ASHG19AP1B102939524V5	0.21032	0.865421	1.41608	down	WIPF3	protein_coding	62.9449	276.901
ASHG19AP1B100023906V5	0.246761	0.865421	3.51294	down	KLK3	protein_coding	483.035	1179.27
ASHG19AP1B134458760V5	0.722193	0.905325	1.03851	down	S100A13	protein_coding	5447.37	4414.09
ASHG19AP1B113880876V5	0.788192	0.929223	1.32401	down	ZNF471	protein_coding	6354.88	3683.43
ASHG19AP1B108245428V5	0.541147	0.865942	1.19781	down	PCDHAC1	protein_coding	38.6251	43.0338
ASHG19AP1B100240524V5	0.539852	0.865942	1.76492	down	GNB2	protein_coding	61937.6	45438.6
ASHG19AP1B123811125V5	0.607381	0.876695	1.11588	down	GJA1	protein_coding	193.511	194.043
ASHG19AP1B100123559V5	0.155087	0.865421	2.17512	down	CATG00000032748.1	protein_coding	648.998	957.687
ASHG19AP1B108299804V5	0.23457	0.865421	1.902	down	CACNA2D2	protein_coding	30.5437	32.8091
ASHG19AP1B100228635V5	0.462826	0.865421	1.64361	down	ZNF446	protein_coding	64471.9	47986.1
ASHG19AP1B132556206V5	0.490237	0.865421	1.52012	down	FBXL12	protein_coding	76.7817	103.697
ASHG19AP1B100100716V5	0.154057	0.865421	1.47859	down	PRG3	protein_coding	306.175	363.111
ASHG19AP1B132113420V5	0.432906	0.865421	1.4071	down	BCAR1	protein_coding	653.939	590.058
ASHG19AP1B120031511V5	0.64561	0.884198	1.04425	down	ELL2	protein_coding	201.814	167.139
ASHG19AP1B112006135V5	0.266774	0.865421	1.1526	down	COMMD9	protein_coding	85.0055	78.5877
ASHG19AP1B112793333V5	0.839173	0.945655	1.08612	down	OR2A14	protein_coding	785.527	565.861
ASHG19AP1B125363228V5	0.788367	0.929274	1.22725	down	CATG00000030138.1	protein_coding	233.832	187.583
ASHG19AP1B110415663V5	0.025094	0.865421	1.51612	down	DPYD	protein_coding	407.527	536.292
ASHG19AP1B120256078V5	0.608417	0.876695	1.04764	down	OSR1	protein_coding	212.378	198.203
ASHG19AP1B100112776V5	0.78647	0.92874	1.14148	down	SOWAHD	protein_coding	118.027	138.671
ASHG19AP1B129037767V5	0.123236	0.865421	1.86502	down	ANKRD44	protein_coding	119.088	221.751
ASHG19AP1B137534989V5	0.52933	0.865421	1.89558	down	CR769776.1	protein_coding	10325	15141
ASHG19AP1B118834293V5	0.936397	0.979581	1.04355	down	ST3GAL4	protein_coding	89.2228	59.2596
ASHG19AP1B136191798V5	0.883917	0.962109	1.067	down	COLCA2	protein_coding	367.257	284.616
ASHG19AP1B116512847V5	0.628471	0.879784	1.27066	down	ATN1	protein_coding	166.247	152.498
ASHG19AP1B100043239V5	0.642734	0.883036	1.35647	down	GPHA2	protein_coding	7964.37	5734.94
ASHG19AP1B122174706V5	0.855459	0.950008	1.03688	down	BRF2	protein_coding	92.4356	90.4982
ASHG19AP1B123965026V5	0.618482	0.877335	1.85567	down	NSG2	protein_coding	1280.29	948.323
ASHG19AP1B100142929V5	0.56583	0.866677	1.37688	down	CATG00000108683.1	protein_coding	39.4139	50.0215
ASHG19AP1B100114109V5	0.283191	0.865421	1.10858	down	CATG00000054011.1	protein_coding	86.2088	77.9984
ASHG19AP1B130785531V5	0.754125	0.918043	1.089	down	LGMN	protein_coding	3832.03	3546.45
ASHG19AP1B100005456V5	0.899582	0.968061	1.06782	down	PTPN14	protein_coding	1388.71	1840.66
ASHG19AP1B134550774V5	0.450182	0.865421	1.14343	down	MFNG	protein_coding	47.7151	41.8699
ASHG19AP1B100188515V5	0.531843	0.865421	1.09207	down	LRRC57	protein_coding	108047	89427.6
ASHG19AP1B114610284V5	0.167699	0.865421	1.01598	down	HMGCLL1	protein_coding	400.575	349.126
ASHG19AP1B100702105V5	0.221769	0.865421	1.3888	down	HOXB8	protein_coding	24109.5	20732.4
ASHG19AP1B114650667V5	0.704983	0.899797	1.07509	down	MAPK13	protein_coding	3507.51	3258.32
ASHG19AP1B100182433V5	0.372387	0.865421	1.42651	down	GZMH	protein_coding	39.2635	49.9338
ASHG19AP1B115513816V5	0.779309	0.926245	1.30613	down	CEP250	protein_coding	1540.42	907.858
ASHG19AP1B108463690V5	0.160696	0.865421	1.41666	down	VAPA	protein_coding	89.526	122.647
ASHG19AP1B128731741V5	0.50294	0.865421	1.19075	down	COL20A1	protein_coding	8359.63	6679.42
ASHG19AP1B123623006V5	0.301242	0.865421	2.19613	down	TLN1	protein_coding	160.818	449.594
ASHG19AP1B104840876V5	0.889352	0.963642	1.01862	down	LINC02210-CRHR1	protein_coding	1884.34	1569.38
ASHG19AP1B100034396V5	0.019748	0.865421	117.149	down	SST	protein_coding	539.536	28723.1
ASHG19AP1B100077407V5	0.0139884	0.865421	31.923	down	SOX10	protein_coding	56.7743	1059.27
ASHG19AP1B117015488V5	0.27439	0.865421	1.14173	down	ALDH4A1	protein_coding	344.354	327.987
ASHG19AP1B100144048V5	0.526423	0.865421	1.32408	down	FCN1	protein_coding	56.1121	81.7142
ASHG19AP1B121111036V5	0.822163	0.941216	1.02358	down	GAB1	protein_coding	433.605	437.557
ASHG19AP1B121398625V5	0.799431	0.932729	1.17116	down	OSBPL1A	protein_coding	25.0469	18.2593
ASHG19AP1B128676354V5	0.373303	0.865421	1.31387	down	CATG00000001283.1	protein_coding	1355.43	1188.05
ASHG19AP1B117157482V5	0.42027	0.865421	1.55813	down	FAM71D	protein_coding	638.367	607.573
ASHG19AP1B125363434V5	0.527084	0.865421	1.1484	down	CATG00000040068.1	protein_coding	39.5742	35.4606
ASHG19AP1B134748872V5	0.144999	0.865421	1.65375	down	KRT8	protein_coding	187.788	285.834
ASHG19AP1B105842884V5	0.962985	0.990191	1.00705	down	CCR3	protein_coding	71.0951	59.8593
ASHG19AP1B100123642V5	0.546789	0.865942	1.13984	down	CATG00000107162.1	protein_coding	240.244	220.584
ASHG19AP1B130639906V5	0.178947	0.865421	1.10514	down	ZNF778	protein_coding	45.7318	44.1575
ASHG19AP1B100083243V5	0.111512	0.865421	3.01027	down	GPR37	protein_coding	80.3338	154.97
ASHG19AP1B103721315V5	0.895409	0.965931	1.06331	down	CATG00000056954.1	protein_coding	4858.63	4567.06
ASHG19AP1B123092069V5	0.452511	0.865421	1.67757	down	CATG00000053541.1	protein_coding	7.71992	15.4145
ASHG19AP1B100073160V5	0.775771	0.925771	1.13679	down	KCNJ4	protein_coding	46.3303	37.3154
ASHG19AP1B100223982V5	0.381417	0.865421	1.96077	down	ALDH1L1	protein_coding	965.826	957.547
ASHG19AP1B126237490V5	0.518769	0.865421	1.50977	down	PCDH7	protein_coding	34.77	55.6297
ASHG19AP1B126501726V5	0.608887	0.876695	1.27214	down	CATG00000034911.1	protein_coding	12685.2	8949.72
ASHG19AP1B100203647V5	0.0239756	0.865421	3.54667	down	HOXD9	protein_coding	1481.96	4386.1
ASHG19AP1B100217313V5	0.624348	0.87898	1.52268	down	ZNF648	protein_coding	34.4434	67.092
ASHG19AP1B100123522V5	0.657179	0.886765	1.56844	down	CATG00000027401.1	protein_coding	17.6419	20.9124
ASHG19AP1B111256349V5	0.140723	0.865421	1.70441	down	SPEF2	protein_coding	173.969	186.005
[truncated: 6,323 more rows]

## Sheet: up miRNA_CA_vs_NC
systematic_name	P-value	FDR	Fold Change	Regulation	mirbase accession No	group-CA(raw)	group-NC(raw)
hsa-let-7a-5p	0.446309	0.747602	2.7932	up	MIMAT0000062	13897.9	6527.41
hsa-let-7b-3p	0.460918	0.760223	1.08924	up	MIMAT0004482	5.78279	5.80044
hsa-let-7d-5p	0.33341	0.729604	4.94295	up	MIMAT0000065	2650.59	908.609
hsa-let-7e-5p	0.435425	0.743474	4.2083	up	MIMAT0000066	912.487	461.848
hsa-let-7f-2-3p	0.0164558	0.645707	16.2999	up	MIMAT0004487	5	0.1
hsa-let-7f-5p	0.337531	0.729604	4.54373	up	MIMAT0000067	9441.76	3384.95
hsa-let-7g-5p	0.353639	0.729604	4.53623	up	MIMAT0000414	7046.98	2342.07
hsa-let-7i-3p	0.848544	0.931894	1.4055	up	MIMAT0004585	5	3.36667
hsa-let-7i-5p	0.347362	0.729604	3.8357	up	MIMAT0000415	5742.6	1851.62
hsa-miR-100-5p	0.666393	0.83741	1.4932	up	MIMAT0000098	546.778	490.038
hsa-miR-101-3p	0.387897	0.729604	3.29965	up	MIMAT0000099	398.56	191.409
hsa-miR-103a-2-5p	0.49017	0.769901	2.19599	up	MIMAT0009196	1.73333	0.1
hsa-miR-103a-3p	0.32099	0.729604	4.0246	up	MIMAT0000101	2776.15	886.125
hsa-miR-106b-5p	0.174147	0.729604	6.2357	up	MIMAT0000680	2756.39	565.099
hsa-miR-107	0.328645	0.729604	4.61207	up	MIMAT0000104	2216.97	715.798
hsa-miR-10a-3p	0.0867462	0.729604	2.03071	up	MIMAT0004555	44.9092	21.5126
hsa-miR-10a-5p	0.266668	0.729604	6.6885	up	MIMAT0000253	4120.69	964.668
hsa-miR-10b-5p	0.333231	0.729604	5.03263	up	MIMAT0000254	997.06	380.797
hsa-miR-1180-5p	0.346341	0.729604	2.5213	up	MIMAT0026735	3.36667	1.76527
hsa-miR-1185-5p	0.174176	0.729604	5.23882	up	MIMAT0005798	3.36667	0.1
hsa-miR-1199-3p	0.887886	0.950368	1.40103	up	MIMAT0031120	3.36667	2.6125
hsa-miR-1199-5p	0.321343	0.729604	2.69618	up	MIMAT0031119	3.36667	1.73333
hsa-miR-1204	0.882153	0.948504	1.42216	up	MIMAT0005868	3.36667	2.10078
hsa-miR-1208	0.318099	0.729604	1.08173	up	MIMAT0005873	18.7016	19.899
hsa-miR-122-5p	0.549638	0.781832	2.49565	up	MIMAT0000421	1.73333	0.1
hsa-miR-1227-3p	0.56476	0.791024	2.21927	up	MIMAT0005580	5	3.36667
hsa-miR-1233-5p	0.973121	0.9872	1.01708	up	MIMAT0022943	195.978	182.74
hsa-miR-1244	0.133775	0.729604	30.9942	up	MIMAT0005896	14.9571	1.73333
hsa-miR-1246	0.0105997	0.645707	13.8867	up	MIMAT0005898	1516.62	83.8057
hsa-miR-1247-5p	0.669936	0.840657	1.51893	up	MIMAT0005899	7.072	5
hsa-miR-1254	0.96271	0.982895	1.09934	up	MIMAT0005905	5.04054	19.504
hsa-miR-125a-5p	0.575329	0.796644	1.83137	up	MIMAT0000443	182.787	120.721
hsa-miR-126-3p	0.296545	0.729604	4.76532	up	MIMAT0000445	2386.53	712.306
hsa-miR-126-5p	0.220756	0.729604	4.01455	up	MIMAT0000444	133.736	35.2071
hsa-miR-1260b	0.950481	0.976833	1.04632	up	MIMAT0015041	372.355	352.981
hsa-miR-1262	0.226196	0.729604	1.40103	up	MIMAT0005914	16.9092	12.3639
hsa-miR-1266-5p	0.149926	0.729604	1.64473	up	MIMAT0005920	15.2135	10.0927
hsa-miR-127-3p	0.521214	0.773271	1.25165	up	MIMAT0000446	107.434	77.8214
hsa-miR-1271-5p	0.706768	0.858941	1.40547	up	MIMAT0005796	8.45667	7.90225
hsa-miR-1273d	0.780665	0.905723	1.09505	up	MIMAT0015090	8.38302	7.32433
hsa-miR-1273g-5p	0.174176	0.729604	5.23882	up	MIMAT0020602	3.36667	0.1
hsa-miR-1273h-3p	0.468629	0.762105	3.37844	up	MIMAT0030416	5.21328	3.36667
hsa-miR-1273h-5p	0.243815	0.729604	1.409	up	MIMAT0030415	10.1823	5.81441
hsa-miR-128-2-5p	0.896373	0.952328	1.214	up	MIMAT0031095	5.32587	14.0592
hsa-miR-128-3p	0.290227	0.729604	7.21502	up	MIMAT0000424	167.541	45.4894
hsa-miR-1281	0.63247	0.819561	1.17035	up	MIMAT0005939	36.1977	28.5995
hsa-miR-1285-3p	0.590556	0.801923	1.12495	up	MIMAT0005876	20.3344	16.9426
hsa-miR-1285-5p	0.508583	0.769901	2.86444	up	MIMAT0022719	5.40465	3.65283
hsa-miR-1286	0.579208	0.79733	2.74191	up	MIMAT0005877	6.90376	7.79908
hsa-miR-1287-3p	0.0164558	0.645707	16.2999	up	MIMAT0026738	5	0.1
hsa-miR-1287-5p	0.802243	0.916177	1.10365	up	MIMAT0005878	18.0549	14.8459
hsa-miR-1288-3p	0.0974826	0.729604	1.44362	up	MIMAT0005942	54.0176	37.1731
hsa-miR-1288-5p	0.357664	0.729604	3.65972	up	MIMAT0026743	7.92837	3.6056
hsa-miR-129-2-3p	0.88413	0.948519	1.39099	up	MIMAT0004605	7.42962	10.8343
hsa-miR-1290	0.00469259	0.645707	5.21982	up	MIMAT0005880	180.233	29.8234
hsa-miR-1291	0.614862	0.813653	2.41704	up	MIMAT0005881	6.76558	8.1289
hsa-miR-1296-5p	0.926122	0.961845	1.26159	up	MIMAT0005794	3.36667	4.33235
hsa-miR-1307-5p	0.0965286	0.729604	1.30961	up	MIMAT0022727	28.4354	19.9949
hsa-miR-130a-3p	0.455509	0.754732	2.73691	up	MIMAT0000425	925.572	594.814
hsa-miR-130b-3p	0.0786477	0.729604	5.38465	up	MIMAT0000691	396.205	68.0932
hsa-miR-132-3p	0.322542	0.729604	1.83626	up	MIMAT0000426	75.9205	37.9615
hsa-miR-132-5p	0.274179	0.729604	8.73259	up	MIMAT0004594	14.0484	3.36667
hsa-miR-135a-5p	0.257659	0.729604	6.98735	up	MIMAT0000428	11.4725	3.36667
hsa-miR-135b-5p	0.1061	0.729604	222.205	up	MIMAT0000758	1500.09	20.5463
hsa-miR-136-3p	0.391466	0.730619	5.98533	up	MIMAT0004606	22.3425	9.95564
hsa-miR-136-5p	0.349087	0.729604	1.83487	up	MIMAT0000448	95.8862	53.1309
hsa-miR-138-1-3p	0.0164558	0.645707	16.2999	up	MIMAT0004607	5	0.1
hsa-miR-138-2-3p	0.36285	0.729604	1.84503	up	MIMAT0004596	121.138	64.1258
hsa-miR-140-5p	0.404245	0.735559	6.8007	up	MIMAT0000431	308.563	125.796
hsa-miR-141-3p	0.951471	0.977062	1.01127	up	MIMAT0000432	8500.17	4734.83
hsa-miR-141-5p	0.273311	0.729604	11.8088	up	MIMAT0004598	37.8981	7.89408
hsa-miR-142-3p	0.333719	0.729604	5.73024	up	MIMAT0000434	2450.22	796.71
hsa-miR-142-5p	0.226536	0.729604	3.51576	up	MIMAT0000433	156.241	54.5358
hsa-miR-144-3p	0.577507	0.79733	2.68137	up	MIMAT0000436	174.777	92.6751
hsa-miR-144-5p	0.434903	0.743474	7.00043	up	MIMAT0004600	18.8191	4.75204
hsa-miR-1468-3p	0.927534	0.96268	1.25649	up	MIMAT0026638	3.36667	4.383
hsa-miR-146a-3p	0.256962	0.729604	5.95369	up	MIMAT0004608	3.36667	0.1
hsa-miR-146a-5p	0.302694	0.729604	5.47583	up	MIMAT0000449	452.161	110.539
hsa-miR-146b-5p	0.323709	0.729604	8.084	up	MIMAT0002809	216.475	58.7633
hsa-miR-148a-3p	0.251095	0.729604	6.65046	up	MIMAT0000243	3323.68	790.087
hsa-miR-148b-3p	0.227086	0.729604	3.97513	up	MIMAT0000759	144.125	41.2466
hsa-miR-148b-5p	0.613767	0.813653	2.25619	up	MIMAT0004699	5.27039	3.36667
hsa-miR-150-5p	0.633316	0.819561	1.71603	up	MIMAT0000451	408.641	292.449
hsa-miR-151a-3p	0.255865	0.729604	1.84482	up	MIMAT0000757	192.31	96.8589
hsa-miR-151a-5p	0.409995	0.735559	4.58008	up	MIMAT0004697	519.392	239.317
hsa-miR-151b	0.394071	0.732563	2.38329	up	MIMAT0010214	186.639	94.7223
hsa-miR-152-3p	0.54061	0.781832	1.57541	up	MIMAT0000438	92.4814	61.5565
hsa-miR-153-3p	0.248967	0.729604	5.40303	up	MIMAT0000439	17.7884	4.25505
hsa-miR-154-3p	0.24131	0.729604	11.9982	up	MIMAT0000453	24.8025	3.84233
hsa-miR-154-5p	0.424858	0.736672	6.50641	up	MIMAT0000452	32.804	15.7088
hsa-miR-155-3p	0.241124	0.729604	6.83252	up	MIMAT0004658	3.36667	0.1
hsa-miR-155-5p	0.235527	0.729604	1.09483	up	MIMAT0000646	241.429	196.83
hsa-miR-15a-3p	0.417524	0.735559	3.22235	up	MIMAT0004488	5.67911	3.36667
hsa-miR-15a-5p	0.323566	0.729604	6.27521	up	MIMAT0000068	1207.47	372.611
hsa-miR-15b-3p	0.354281	0.729604	7.67958	up	MIMAT0004586	6.28384	1.73333
hsa-miR-15b-5p	0.321676	0.729604	5.09565	up	MIMAT0000417	3323.6	889.097
hsa-miR-16-2-3p	0.310073	0.729604	6.91176	up	MIMAT0004518	11.2137	3.36667
hsa-miR-16-5p	0.399967	0.734427	4.57135	up	MIMAT0000069	6401.6	2173.63
hsa-miR-17-3p	0.143051	0.729604	4.96132	up	MIMAT0000071	200.818	38.3295
hsa-miR-17-5p	0.118411	0.729604	11.393	up	MIMAT0000070	3414.31	395.671
hsa-miR-181a-2-3p	0.306743	0.729604	6.92323	up	MIMAT0004558	13.9832	4.26766
hsa-miR-181a-3p	0.242125	0.729604	13.4257	up	MIMAT0000270	32.0014	4.55753
hsa-miR-181a-5p	0.438661	0.743666	1.3118	up	MIMAT0000256	476.782	255.124
hsa-miR-181b-3p	0.0107368	0.645707	27.438	up	MIMAT0022692	5.85663	0.1
hsa-miR-181b-5p	0.149543	0.729604	1.87189	up	MIMAT0000257	131.027	60.9113
hsa-miR-181c-3p	0.414063	0.735559	1.3626	up	MIMAT0004559	26.3418	21.0926
hsa-miR-181c-5p	0.117098	0.729604	4.114	up	MIMAT0000258	98.3253	24.1528
hsa-miR-181d-3p	0.640899	0.819561	2.37244	up	MIMAT0026608	3.36667	1.73333
hsa-miR-181d-5p	0.0268138	0.729604	1.97721	up	MIMAT0002821	90.61	45.4422
hsa-miR-182-3p	0.0164558	0.645707	16.2999	up	MIMAT0000260	5	0.1
hsa-miR-182-5p	0.144489	0.729604	17.0567	up	MIMAT0000259	28.5651	3.36667
hsa-miR-1827	0.0551347	0.729604	1.39234	up	MIMAT0006767	11.997	7.79397
hsa-miR-183-5p	0.0136912	0.645707	5.09835	up	MIMAT0000261	42.9385	7.24827
hsa-miR-184	0.908126	0.95716	1.03032	up	MIMAT0000454	10.1824	12.1707
hsa-miR-185-5p	0.274224	0.729604	3.22439	up	MIMAT0000455	142.44	49.8653
hsa-miR-186-3p	0.0164558	0.645707	16.2999	up	MIMAT0004612	5	0.1
hsa-miR-186-5p	0.540837	0.781832	1.57758	up	MIMAT0000456	60.4587	39.2627
hsa-miR-187-5p	0.845332	0.931894	1.25522	up	MIMAT0004561	5	4.15386
hsa-miR-18a-3p	0.174176	0.729604	5.23882	up	MIMAT0002891	3.36667	0.1
hsa-miR-18a-5p	0.154949	0.729604	62.6623	up	MIMAT0000072	368.884	18.0716
hsa-miR-18b-5p	0.166696	0.729604	41.0889	up	MIMAT0001412	182.694	11.6976
hsa-miR-1909-5p	0.137493	0.729604	1.97455	up	MIMAT0007882	15.0015	9.73678
hsa-miR-190a-5p	0.361762	0.729604	6.85953	up	MIMAT0000458	5.10931	1.73333
hsa-miR-191-5p	0.318405	0.729604	5.51885	up	MIMAT0000440	9.00855	3.36667
hsa-miR-1910-3p	0.822507	0.926648	1.1896	up	MIMAT0026917	41.2786	55.3829
hsa-miR-1911-5p	0.256962	0.729604	5.95369	up	MIMAT0007885	3.36667	0.1
hsa-miR-1914-5p	0.524924	0.773271	2.11704	up	MIMAT0007889	5	3.36667
hsa-miR-192-3p	0.35015	0.729604	3.32108	up	MIMAT0004543	290.424	115.739
hsa-miR-192-5p	0.322327	0.729604	3.26766	up	MIMAT0000222	12912.6	5152.14
hsa-miR-193a-3p	0.897171	0.952599	1.18577	up	MIMAT0000459	117.339	143.315
hsa-miR-194-5p	0.55178	0.781832	1.34807	up	MIMAT0000460	6933.36	3666.01
hsa-miR-195-5p	0.59605	0.804384	2.39841	up	MIMAT0000461	1617.71	1258.11
hsa-miR-196a-5p	0.239678	0.729604	8.77747	up	MIMAT0000226	884.207	149.293
hsa-miR-196b-3p	0.698173	0.85408	2.03804	up	MIMAT0009201	6.38234	8.41694
hsa-miR-196b-5p	0.119388	0.729604	16.1592	up	MIMAT0001080	2707.5	157.078
hsa-miR-197-3p	0.0197415	0.678564	1.8523	up	MIMAT0000227	45.4365	23.3039
hsa-miR-1972	0.280056	0.729604	1.28063	up	MIMAT0009447	17.3826	12.8292
hsa-miR-1973	0.152719	0.729604	2.32614	up	MIMAT0009448	312.733	130.62
hsa-miR-199a-3p	0.388639	0.729604	4.57133	up	MIMAT0000232	4039.59	1456.18
hsa-miR-199a-5p	0.526658	0.773683	1.87044	up	MIMAT0000231	944.168	695.596
hsa-miR-199b-5p	0.356128	0.729604	5.18868	up	MIMAT0000263	688.471	288.695
hsa-miR-19a-3p	0.154034	0.729604	12.1286	up	MIMAT0000073	2376.47	311.074
hsa-miR-19b-1-5p	0.225843	0.729604	12.502	up	MIMAT0004491	22.7539	3.7799
hsa-miR-19b-3p	0.176561	0.729604	4.69636	up	MIMAT0000074	5988.2	1419.38
hsa-miR-200a-3p	0.253713	0.729604	6.33123	up	MIMAT0000682	4185.93	978.384
hsa-miR-200a-5p	0.13381	0.729604	1.96702	up	MIMAT0001620	94.1534	43.3779
hsa-miR-200b-3p	0.254098	0.729604	3.06097	up	MIMAT0000318	10507.3	3396.48
hsa-miR-200b-5p	0.418936	0.735866	1.34117	up	MIMAT0004571	109.923	74.7361
hsa-miR-200c-3p	0.17638	0.729604	1.57026	up	MIMAT0000617	1997.1	1006.86
hsa-miR-200c-5p	0.299842	0.729604	2.786	up	MIMAT0004657	12.3079	6.29213
hsa-miR-203a-3p	0.174788	0.729604	7.67425	up	MIMAT0000264	557.203	97.4323
hsa-miR-203b-3p	0.174176	0.729604	5.23882	up	MIMAT0019814	3.36667	0.1
hsa-miR-208a-5p	0.624467	0.815366	1.24631	up	MIMAT0026474	21.0919	15.3316
hsa-miR-208b-3p	0.486811	0.769901	3.75957	up	MIMAT0004960	10.1347	8.58934
hsa-miR-20a-3p	0.0748684	0.729604	5.21315	up	MIMAT0004493	44.8279	7.79038
hsa-miR-20a-5p	0.182187	0.729604	14.8419	up	MIMAT0000075	8840.38	973.627
hsa-miR-20b-5p	0.185762	0.729604	11.3094	up	MIMAT0001413	2194.12	306.942
hsa-miR-21-3p	0.224801	0.729604	2.17227	up	MIMAT0004494	293.545	114.186
hsa-miR-21-5p	0.262429	0.729604	4.09363	up	MIMAT0000076	20091	5578.69
hsa-miR-210-3p	0.526969	0.773683	1.39964	up	MIMAT0000267	362.392	208.498
hsa-miR-2113	0.826061	0.926648	1.13017	up	MIMAT0009206	1.73333	1.73333
hsa-miR-2115-3p	0.50701	0.769901	1.91353	up	MIMAT0011159	1.73333	0.1
hsa-miR-2116-3p	0.496111	0.769901	1.10397	up	MIMAT0011161	7.05927	5.9132
hsa-miR-2117	0.99978	1	1.00011	up	MIMAT0011162	34.5502	33.8539
hsa-miR-212-3p	0.888401	0.950368	1.05997	up	MIMAT0000269	227.821	200.583
hsa-miR-212-5p	0.49017	0.769901	2.19599	up	MIMAT0022695	1.73333	0.1
hsa-miR-214-3p	0.503873	0.769901	2.00924	up	MIMAT0000271	121.29	76.5198
hsa-miR-214-5p	0.46523	0.761263	5.32287	up	MIMAT0004564	27.4029	15.8253
hsa-miR-215-5p	0.361623	0.729604	3.47908	up	MIMAT0000272	7755.06	2889.14
hsa-miR-218-2-3p	0.321343	0.729604	2.69618	up	MIMAT0004566	3.36667	1.73333
hsa-miR-218-5p	0.581175	0.797557	4.30991	up	MIMAT0000275	51.908	58.6811
hsa-miR-219a-2-3p	0.0496832	0.729604	7.38152	up	MIMAT0004675	5	1.73333
hsa-miR-219a-5p	0.29157	0.729604	13.5714	up	MIMAT0000276	62.1228	13.9324
hsa-miR-22-5p	0.439921	0.743666	6.36121	up	MIMAT0004495	29.8534	14.0274
hsa-miR-221-3p	0.187388	0.729604	6.66403	up	MIMAT0000278	507.836	98.2485
hsa-miR-221-5p	0.268751	0.729604	15.5974	up	MIMAT0004568	43.229	6.16761
hsa-miR-222-3p	0.244672	0.729604	1.75634	up	MIMAT0000279	81.4596	42.6502
hsa-miR-222-5p	0.549638	0.781832	2.49565	up	MIMAT0004569	1.73333	0.1
hsa-miR-223-3p	0.233259	0.729604	15.6802	up	MIMAT0000280	2919.53	281.506
hsa-miR-223-5p	0.376664	0.729604	4.67484	up	MIMAT0004570	5	1.73333
hsa-miR-224-3p	0.214867	0.729604	12.4426	up	MIMAT0009198	19.8747	3.36667
hsa-miR-224-5p	0.166183	0.729604	65.8267	up	MIMAT0000281	357.861	15.2612
hsa-miR-2355-3p	0.269955	0.729604	4.37864	up	MIMAT0017950	5	2.5045
hsa-miR-2355-5p	0.0164558	0.645707	16.2999	up	MIMAT0016895	5	0.1
hsa-miR-23a-3p	0.494783	0.769901	1.92735	up	MIMAT0000078	4184.64	1947.49
hsa-miR-23a-5p	0.204943	0.729604	1.16158	up	MIMAT0004496	26.9966	24.7409
hsa-miR-23b-3p	0.681792	0.848119	1.5855	up	MIMAT0000418	2562.96	1843.89
hsa-miR-24-1-5p	0.473029	0.76355	6.56194	up	MIMAT0000079	43.9942	23.858
hsa-miR-24-3p	0.36993	0.729604	2.34424	up	MIMAT0000080	3777.86	1518.79
hsa-miR-25-3p	0.223319	0.729604	5.40883	up	MIMAT0000081	1555.37	376.196
hsa-miR-25-5p	0.0164558	0.645707	16.2999	up	MIMAT0004498	5	0.1
hsa-miR-2681-5p	0.783275	0.905723	1.05222	up	MIMAT0013515	10.7658	9.38516
hsa-miR-26a-1-3p	0.848544	0.931894	1.4055	up	MIMAT0004499	5	3.36667
hsa-miR-26a-5p	0.784907	0.905821	1.24708	up	MIMAT0000082	1838.77	1641.1
hsa-miR-26b-3p	0.848544	0.931894	1.4055	up	MIMAT0004500	5	3.36667
hsa-miR-26b-5p	0.37861	0.729604	4.79721	up	MIMAT0000083	1900.6	756.961
hsa-miR-27a-3p	0.476662	0.766596	2.49712	up	MIMAT0000084	3741.33	1643.07
hsa-miR-27b-3p	0.610897	0.813653	1.82252	up	MIMAT0000419	3219.47	1927.09
hsa-miR-27b-5p	0.906124	0.95716	1.33419	up	MIMAT0004588	3.36667	3.48132
hsa-miR-28-5p	0.525965	0.773503	3.00185	up	MIMAT0000085	270.459	171.068
hsa-miR-296-5p	0.186137	0.729604	1.17136	up	MIMAT0000690	27.8843	21.2262
hsa-miR-297	0.912892	0.959643	1.11273	up	MIMAT0004450	3.42796	3.36667
hsa-miR-298	0.694375	0.853006	1.06434	up	MIMAT0004901	7.05075	8.15035
hsa-miR-299-3p	0.402843	0.735559	1.41207	up	MIMAT0000687	20.5142	13.3137
hsa-miR-299-5p	0.41774	0.735559	5.31494	up	MIMAT0002890	18.3047	8.49034
hsa-miR-29a-3p	0.231042	0.729604	1.82356	up	MIMAT0000086	9648.84	3648.03
hsa-miR-29a-5p	0.314091	0.729604	5.62979	up	MIMAT0004503	10.1906	3.50608
hsa-miR-29b-1-5p	0.328895	0.729604	12.8869	up	MIMAT0004514	45.7575	8.55902
hsa-miR-29b-2-5p	0.549638	0.781832	2.49565	up	MIMAT0004515	1.73333	0.1
hsa-miR-29b-3p	0.274219	0.729604	5.34474	up	MIMAT0000100	5290.23	1390.14
hsa-miR-29c-3p	0.67398	0.843317	1.66477	up	MIMAT0000681	4300.19	3363.86
hsa-miR-301a-3p	0.249365	0.729604	25.8439	up	MIMAT0000688	248.624	35.1972
hsa-miR-301b-3p	0.107514	0.729604	19.5351	up	MIMAT0004958	34.4365	3.36667
hsa-miR-302c-5p	0.582244	0.797557	1.24488	up	MIMAT0000716	14.4196	10.2405
hsa-miR-302d-5p	0.0496832	0.729604	7.38152	up	MIMAT0004685	5	1.73333
hsa-miR-3065-3p	0.423725	0.736672	3.40315	up	MIMAT0015378	5	6.79647
hsa-miR-3065-5p	0.58415	0.798836	2.69904	up	MIMAT0015066	6.99559	8.1601
hsa-miR-30b-3p	0.356564	0.729604	1.28051	up	MIMAT0004589	12.4296	9.45875
hsa-miR-30b-5p	0.523974	0.773271	2.3238	up	MIMAT0000420	1680.57	1140.44
hsa-miR-30c-5p	0.576856	0.79733	1.85853	up	MIMAT0000244	742.215	577.539
hsa-miR-30d-3p	0.440487	0.743669	1.30935	up	MIMAT0004551	10.0353	7.73894
hsa-miR-30e-3p	0.508545	0.769901	3.31837	up	MIMAT0000693	79.8256	52.2539
hsa-miR-30e-5p	0.559598	0.787439	1.49004	up	MIMAT0000692	954.427	681.703
hsa-miR-31-3p	0.0944328	0.729604	38.528	up	MIMAT0004504	16.0318	0.1
hsa-miR-31-5p	0.290774	0.729604	6.26806	up	MIMAT0000089	19.6788	9.51373
hsa-miR-3116	0.810993	0.920176	1.90267	up	MIMAT0014978	3.628	3.36133
hsa-miR-3124-5p	0.784237	0.905723	1.67379	up	MIMAT0014986	5.62205	15.36
hsa-miR-3125	0.282384	0.729604	1.05868	up	MIMAT0014988	123.521	106.891
hsa-miR-3126-5p	0.332496	0.729604	2.24987	up	MIMAT0014989	13.2168	6.10123
hsa-miR-3127-5p	0.192684	0.729604	1.08145	up	MIMAT0014990	116.208	100.602
hsa-miR-3130-3p	0.907377	0.95716	1.01024	up	MIMAT0014994	34.5147	34.8873
hsa-miR-3130-5p	0.099814	0.729604	1.56987	up	MIMAT0014995	33.411	20.7383
hsa-miR-3132	0.0959896	0.729604	1.31472	up	MIMAT0014997	28.9514	21.9038
hsa-miR-3136-5p	0.803382	0.916284	1.24265	up	MIMAT0015003	21.5154	13.104
hsa-miR-3150b-3p	0.368483	0.729604	3.718	up	MIMAT0018194	5	5.24856
hsa-miR-3151-3p	0.0796772	0.729604	2.00178	up	MIMAT0027026	73.8117	35.4084
hsa-miR-3154	0.464851	0.761263	1.01791	up	MIMAT0015028	35.028	33.6362
hsa-miR-3155a	0.519437	0.773271	1.10221	up	MIMAT0015029	21.3718	17.9787
hsa-miR-3159	0.0221077	0.717682	1.6811	up	MIMAT0015033	11.5075	6.65019
hsa-miR-3162-3p	0.180947	0.729604	2.22775	up	MIMAT0019213	81.5352	39.2579
hsa-miR-3170	0.691381	0.851249	2.04396	up	MIMAT0015045	5.68846	11.4856
hsa-miR-3173-3p	0.233846	0.729604	1.1054	up	MIMAT0015048	19.6583	16.8502
hsa-miR-3174	0.0288681	0.729604	1.52358	up	MIMAT0015051	77.9646	48.4805
hsa-miR-3176	0.274387	0.729604	1.51082	up	MIMAT0015053	20.4581	12.5782
hsa-miR-3177-5p	0.325872	0.729604	3.98494	up	MIMAT0019215	5	4.08019
hsa-miR-3182	0.129506	0.729604	32.3769	up	MIMAT0015062	15.7292	1.73333
hsa-miR-3184-3p	0.376664	0.729604	4.67484	up	MIMAT0022731	5	1.73333
hsa-miR-3189-5p	0.50104	0.769901	2.90133	up	MIMAT0019217	5.37132	4.54487
hsa-miR-3190-5p	0.848544	0.931894	1.4055	up	MIMAT0015073	5	3.36667
hsa-miR-3198	0.118076	0.729604	1.30711	up	MIMAT0015083	248.286	164.404
hsa-miR-3199	0.49017	0.769901	2.19599	up	MIMAT0015084	1.73333	0.1
hsa-miR-32-5p	0.223572	0.729604	14.6775	up	MIMAT0000090	38.5139	6.12464
hsa-miR-3200-3p	0.00135155	0.645707	41.9637	up	MIMAT0015085	6.88328	0.1
hsa-miR-3200-5p	0.33974	0.729604	3.89537	up	MIMAT0017392	5	4.47095
hsa-miR-323a-3p	0.40683	0.735559	3.29239	up	MIMAT0000755	5.98254	3.36667
hsa-miR-324-3p	0.379407	0.729604	2.01027	up	MIMAT0000762	834.226	452.766
hsa-miR-324-5p	0.228757	0.729604	2.83877	up	MIMAT0000761	240.615	87.4944
hsa-miR-326	0.683843	0.848391	1.97733	up	MIMAT0000756	5.17594	3.36667
hsa-miR-328-5p	0.721164	0.868269	1.11851	up	MIMAT0026486	83.8345	72.4971
hsa-miR-329-3p	0.848544	0.931894	1.4055	up	MIMAT0001629	5	3.36667
hsa-miR-330-3p	0.415532	0.735559	1.11587	up	MIMAT0000751	10.207	7.99702
hsa-miR-331-3p	0.302752	0.729604	2.41613	up	MIMAT0000760	399.693	170.74
hsa-miR-335-3p	0.0957104	0.729604	11.9664	up	MIMAT0004703	68.078	6.99094
hsa-miR-335-5p	0.233029	0.729604	17.1007	up	MIMAT0000765	69.4978	12.8094
hsa-miR-337-3p	0.341877	0.729604	3.7851	up	MIMAT0000754	7.2909	3.36667
hsa-miR-337-5p	0.358836	0.729604	9.37398	up	MIMAT0004695	50.3928	18.5223
hsa-miR-338-3p	0.413557	0.735559	3.11014	up	MIMAT0000763	444.93	223.758
hsa-miR-339-3p	0.520117	0.773271	1.23522	up	MIMAT0004702	11.619	10.9559
hsa-miR-33a-3p	0.0164558	0.645707	16.2999	up	MIMAT0004506	5	0.1
hsa-miR-33a-5p	0.240047	0.729604	6.59304	up	MIMAT0000091	55.5011	12.1181
hsa-miR-33b-3p	0.742774	0.880636	1.04601	up	MIMAT0004811	23.2123	19.863
hsa-miR-33b-5p	0.39857	0.733535	4.9006	up	MIMAT0003301	5	1.73333
hsa-miR-340-3p	0.386467	0.729604	6.55036	up	MIMAT0000750	20.4506	7.41047
hsa-miR-340-5p	0.407682	0.735559	3.45139	up	MIMAT0004692	53.6718	29.0603
hsa-miR-342-3p	0.624664	0.815366	1.51583	up	MIMAT0000753	231.177	176.397
hsa-miR-345-5p	0.940803	0.970705	1.02314	up	MIMAT0000772	13.9983	15.2178
hsa-miR-34a-3p	0.327806	0.729604	6.37255	up	MIMAT0004557	11.1477	3.60345
hsa-miR-34a-5p	0.299783	0.729604	2.60253	up	MIMAT0000255	1336.07	530.986
hsa-miR-34b-5p	0.387855	0.729604	11.6939	up	MIMAT0000685	100.945	34.4913
hsa-miR-34c-5p	0.848544	0.931894	1.4055	up	MIMAT0000686	5	3.36667
hsa-miR-3591-3p	0.640899	0.819561	2.37244	up	MIMAT0019877	3.36667	1.73333
hsa-miR-3607-3p	0.566516	0.791316	1.37345	up	MIMAT0017985	42.7057	32.5821
hsa-miR-3607-5p	0.845577	0.931894	1.07983	up	MIMAT0017984	10.641	9.89779
hsa-miR-3609	0.0496832	0.729604	7.38152	up	MIMAT0017986	5	1.73333
hsa-miR-361-3p	0.472453	0.763327	2.35857	up	MIMAT0004682	82.4222	41.0732
hsa-miR-361-5p	0.413525	0.735559	2.25708	up	MIMAT0000703	314.913	157.058
hsa-miR-3613-3p	0.43455	0.743474	3.11526	up	MIMAT0017991	5.22639	3.36667
hsa-miR-3614-5p	0.923004	0.961416	1.03284	up	MIMAT0017992	15.4938	16.791
hsa-miR-3615	0.940212	0.970666	1.05552	up	MIMAT0017994	5.67771	5
hsa-miR-3618	0.908565	0.95716	1.32529	up	MIMAT0017998	3.36667	3.55379
hsa-miR-362-3p	0.315232	0.729604	17.619	up	MIMAT0004683	158.143	33.5698
hsa-miR-362-5p	0.220445	0.729604	2.6718	up	MIMAT0000705	124.561	43.7185
hsa-miR-3620-5p	0.0270634	0.729604	1.63861	up	MIMAT0022967	30.2413	18.2705
hsa-miR-3622a-3p	0.174425	0.729604	2.46478	up	MIMAT0018004	8.78086	5
hsa-miR-3622b-3p	0.93102	0.965156	1.24392	up	MIMAT0018006	3.36667	4.6042
hsa-miR-3646	0.662651	0.836305	1.07905	up	MIMAT0018065	18.2284	16.6295
hsa-miR-3650	0.682172	0.848119	1.95958	up	MIMAT0018070	3.36667	1.73333
hsa-miR-3651	0.256212	0.729604	6.36863	up	MIMAT0018071	201.578	47.5513
hsa-miR-3658	0.274593	0.729604	6.64293	up	MIMAT0018078	5.01794	3.24179
hsa-miR-365a-3p	0.681426	0.848119	1.74215	up	MIMAT0000710	124.284	116.644
hsa-miR-3660	0.166401	0.729604	1.46249	up	MIMAT0018081	69.372	42.4296
hsa-miR-3663-3p	0.0593442	0.729604	1.23569	up	MIMAT0018085	95.0469	76.9318
hsa-miR-3663-5p	0.0630837	0.729604	2.12756	up	MIMAT0018084	16.3694	7.68196
hsa-miR-3664-3p	0.27932	0.729604	6.77322	up	MIMAT0019220	6.23398	2.68493
hsa-miR-3677-3p	0.00341147	0.645707	1.33121	up	MIMAT0018101	8.19598	6.7579
hsa-miR-3678-3p	0.789251	0.909039	1.35165	up	MIMAT0018103	3.36667	5.3467
hsa-miR-3680-3p	0.749962	0.884713	1.08685	up	MIMAT0018107	20.3564	17.2414
hsa-miR-3687	0.293039	0.729604	4.20912	up	MIMAT0018115	5	3.24126
hsa-miR-3689a-5p	0.280819	0.729604	4.29751	up	MIMAT0018117	5	2.91753
hsa-miR-3689f	0.404564	0.735559	3.50303	up	MIMAT0019010	5.48786	5.33689
hsa-miR-369-5p	0.281429	0.729604	6.63688	up	MIMAT0001621	10.7228	3.36667
hsa-miR-3691-5p	0.863989	0.943072	1.26862	up	MIMAT0018120	5	4.82562
hsa-miR-3714	0.524924	0.773271	2.11704	up	MIMAT0018165	5	3.36667
hsa-miR-372-3p	0.826061	0.926648	1.13017	up	MIMAT0000724	1.73333	1.73333
hsa-miR-372-5p	0.823898	0.926648	1.37962	up	MIMAT0026484	5.24256	12.5319
hsa-miR-373-5p	0.780181	0.905723	1.12114	up	MIMAT0000725	42.5753	34.7863
hsa-miR-374a-5p	0.265998	0.729604	11.1281	up	MIMAT0000727	751.098	148.929
hsa-miR-374b-3p	0.0204639	0.682189	23.3883	up	MIMAT0004956	5.45548	0.1
hsa-miR-374b-5p	0.345289	0.729604	4.83786	up	MIMAT0004955	488.702	161.303
hsa-miR-374c-5p	0.404682	0.735559	6.75151	up	MIMAT0018443	34.9341	15.8139
hsa-miR-376a-3p	0.311901	0.729604	2.41947	up	MIMAT0000729	126.475	61.5347
hsa-miR-376a-5p	0.268878	0.729604	4.48621	up	MIMAT0003386	9.15878	3.36667
hsa-miR-376b-3p	0.238639	0.729604	9.66301	up	MIMAT0002172	18.5844	4.16281
hsa-miR-376c-3p	0.356196	0.729604	2.38198	up	MIMAT0000720	235.441	114.818
hsa-miR-377-3p	0.328351	0.729604	5.88721	up	MIMAT0000730	141.017	51.5142
hsa-miR-378b	0.155987	0.729604	1.47639	up	MIMAT0014999	83.6076	52.057
hsa-miR-378h	0.30542	0.729604	4.6988	up	MIMAT0018984	6.15474	3.50127
hsa-miR-378j	0.690793	0.851249	2.09582	up	MIMAT0024612	6.84642	11.1903
hsa-miR-379-5p	0.2978	0.729604	1.41043	up	MIMAT0000733	33.0225	21.4603
hsa-miR-381-5p	0.640899	0.819561	2.37244	up	MIMAT0022862	3.36667	1.73333
hsa-miR-382-5p	0.0909552	0.729604	1.72241	up	MIMAT0000737	36.8657	20.1348
hsa-miR-383-3p	0.0164558	0.645707	16.2999	up	MIMAT0026485	5	0.1
hsa-miR-383-5p	0.835819	0.931894	1.32973	up	MIMAT0000738	5	3.75111
hsa-miR-3911	0.894901	0.952271	1.01363	up	MIMAT0018185	43.3572	46.0889
hsa-miR-3912-5p	0.680123	0.847976	1.44157	up	MIMAT0027036	59.4595	31.089
hsa-miR-3913-5p	0.49017	0.769901	2.19599	up	MIMAT0018187	1.73333	0.1
hsa-miR-3918	0.39515	0.733087	1.13849	up	MIMAT0018192	8.61884	8.3284
hsa-miR-3919	0.236528	0.729604	2.09792	up	MIMAT0018193	20.2608	8.44282
hsa-miR-3921	0.546254	0.781832	1.55223	up	MIMAT0018196	47.3743	36.0622
hsa-miR-3923	0.704872	0.858151	1.36304	up	MIMAT0018198	45.042	25.4938
hsa-miR-3926	0.442416	0.745068	1.0713	up	MIMAT0018201	25.6564	22.6826
hsa-miR-3927-5p	0.882493	0.948504	1.4209	up	MIMAT0022970	3.36667	2.13339
hsa-miR-3928-5p	0.141058	0.729604	2.22866	up	MIMAT0027037	20.6845	10.5145
hsa-miR-3934-3p	0.241849	0.729604	1.17308	up	MIMAT0022975	10.9697	9.3087
hsa-miR-3938	0.221656	0.729604	1.52055	up	MIMAT0018353	12.0135	8.36056
hsa-miR-3940-3p	0.0164558	0.645707	16.2999	up	MIMAT0018356	5	0.1
hsa-miR-3941	0.49017	0.769901	2.19599	up	MIMAT0018357	1.73333	0.1
hsa-miR-3976	0.236522	0.729604	12.523	up	MIMAT0019361	8.01003	2.72363
hsa-miR-409-3p	0.200386	0.729604	1.6397	up	MIMAT0001639	71.5401	40.0075
hsa-miR-409-5p	0.848544	0.931894	1.4055	up	MIMAT0001638	5	3.36667
hsa-miR-410-3p	0.307921	0.729604	3.74897	up	MIMAT0002171	34.2615	13.124
hsa-miR-411-3p	0.174176	0.729604	5.23882	up	MIMAT0004813	3.36667	0.1
hsa-miR-411-5p	0.33123	0.729604	6.23312	up	MIMAT0003329	15.1364	5.16917
hsa-miR-421	0.206047	0.729604	1.77291	up	MIMAT0003339	28.1917	14.0475
hsa-miR-423-3p	0.869102	0.944649	1.02364	up	MIMAT0001340	14.3086	14.8481
hsa-miR-424-3p	0.524924	0.773271	2.11704	up	MIMAT0004749	5	3.36667
hsa-miR-424-5p	0.226189	0.729604	47.6615	up	MIMAT0001341	537.197	41.008
hsa-miR-425-5p	0.175686	0.729604	3.30791	up	MIMAT0003393	954.77	271.364
hsa-miR-4254	0.0997416	0.729604	4.10003	up	MIMAT0016884	52.9755	14.8799
hsa-miR-4255	0.347221	0.729604	7.32179	up	MIMAT0016885	5.04056	7.13253
hsa-miR-4259	0.837391	0.931894	1.11673	up	MIMAT0016880	32.2578	25.4465
hsa-miR-4260	0.782026	0.905723	1.10174	up	MIMAT0016881	11.4179	12.2505
hsa-miR-4266	0.524924	0.773271	2.11704	up	MIMAT0016892	5	3.36667
hsa-miR-4268	0.884973	0.948843	1.41176	up	MIMAT0016896	3.36667	2.38823
hsa-miR-4269	0.495495	0.769901	1.18633	up	MIMAT0016897	9.8169	9.92858
hsa-miR-4283	0.902976	0.956446	1.34568	up	MIMAT0016914	3.36667	3.30952
hsa-miR-4284	0.379387	0.729604	2.00169	up	MIMAT0016915	4724.48	2151.61
hsa-miR-4286	0.502878	0.769901	1.3634	up	MIMAT0016916	3247.28	1697.34
hsa-miR-4287	0.865647	0.943706	1.03108	up	MIMAT0016917	7.81079	8.45777
hsa-miR-4289	0.0967596	0.729604	1.55823	up	MIMAT0016920	15.2038	8.51928
hsa-miR-429	0.19522	0.729604	8.25426	up	MIMAT0001536	3076.04	548.703
hsa-miR-4291	0.414262	0.735559	1.4381	up	MIMAT0016922	134.945	88.8169
hsa-miR-4293	0.282849	0.729604	1.13016	up	MIMAT0016848	6.96404	5.65889
hsa-miR-4299	0.143121	0.729604	1.72501	up	MIMAT0016851	326.996	164.54
hsa-miR-4300	0.640899	0.819561	2.37244	up	MIMAT0016853	3.36667	1.73333
hsa-miR-4303	0.279554	0.729604	4.30682	up	MIMAT0016856	5	2.88998
hsa-miR-4306	0.247768	0.729604	1.88161	up	MIMAT0016858	139.845	71.3707
hsa-miR-431-3p	0.0769636	0.729604	2.81914	up	MIMAT0004757	65.1331	21.177
hsa-miR-431-5p	0.029794	0.729604	1.51116	up	MIMAT0001625	10.2613	7.15488
hsa-miR-4317	0.451075	0.750934	1.88044	up	MIMAT0016872	75.7949	39.2818
hsa-miR-4319	0.561223	0.788952	1.98824	up	MIMAT0016870	5.00573	4.93564
hsa-miR-432-5p	0.421906	0.736631	1.27856	up	MIMAT0002814	20.1372	14.5983
hsa-miR-4320	0.49017	0.769901	2.19599	up	MIMAT0016871	1.73333	0.1
hsa-miR-4330	0.640899	0.819561	2.37244	up	MIMAT0016924	3.36667	1.73333
hsa-miR-4418	0.0510384	0.729604	1.16712	up	MIMAT0018930	11.3623	9.76756
hsa-miR-4420	0.0673673	0.729604	6.90106	up	MIMAT0018933	5	1.77279
hsa-miR-4421	0.563335	0.791024	1.15129	up	MIMAT0018934	9.19906	9.0829
hsa-miR-4423-3p	0.49017	0.769901	2.19599	up	MIMAT0018936	1.73333	0.1
hsa-miR-4427	0.49017	0.769901	2.19599	up	MIMAT0018942	1.73333	0.1
hsa-miR-4433a-5p	0.713253	0.861704	1.13798	up	MIMAT0020956	36.3421	29.2939
hsa-miR-4435	0.508069	0.769901	2.90691	up	MIMAT0018951	5.75586	4.97672
hsa-miR-4436b-5p	0.272754	0.729604	1.17768	up	MIMAT0019940	13.6112	12.5298
hsa-miR-4437	0.826061	0.926648	1.13017	up	MIMAT0018953	1.73333	1.73333
hsa-miR-4439	0.883946	0.948519	1.41554	up	MIMAT0018957	3.36667	2.27893
hsa-miR-4440	0.199328	0.729604	1.71451	up	MIMAT0018958	15.5568	9.55058
hsa-miR-4448	0.382048	0.729604	1.44901	up	MIMAT0018967	25.9012	16.0535
hsa-miR-4449	0.281932	0.729604	1.13305	up	MIMAT0018968	18.8742	16.8312
hsa-miR-4456	0.323015	0.729604	3.09416	up	MIMAT0018978	3.36667	1.73333
hsa-miR-4461	0.524924	0.773271	2.11704	up	MIMAT0018983	5	3.36667
hsa-miR-4465	0.154011	0.729604	1.45321	up	MIMAT0018992	103.209	70.1977
hsa-miR-4468	0.0904198	0.729604	1.37018	up	MIMAT0018995	42.5907	32.7018
hsa-miR-4472	0.984057	0.99486	1.00277	up	MIMAT0018999	19.0142	19.2267
hsa-miR-4475	0.340124	0.729604	3.89293	up	MIMAT0019002	5	4.47803
hsa-miR-4482-3p	0.826212	0.926648	1.06275	up	MIMAT0020958	42.229	37.0021
hsa-miR-4485-3p	0.700465	0.85569	1.25261	up	MIMAT0019019	197.13	153.865
hsa-miR-4486	0.559697	0.787439	1.11243	up	MIMAT0019020	19.6879	20.516
hsa-miR-4492	0.0164558	0.645707	16.2999	up	MIMAT0019027	5	0.1
hsa-miR-4498	0.484941	0.769901	3.3424	up	MIMAT0019033	8.14909	9.93237
hsa-miR-449b-3p	0.678675	0.847376	2.21425	up	MIMAT0009203	3.36667	1.82587
hsa-miR-449b-5p	0.332467	0.729604	3.942	up	MIMAT0003327	5	4.2076
hsa-miR-449c-5p	0.039468	0.729604	1.2354	up	MIMAT0010251	7.39465	6.56923
hsa-miR-4500	0.369538	0.729604	6.18854	up	MIMAT0019036	17.1278	6.19218
hsa-miR-450a-5p	0.0011371	0.645707	137.734	up	MIMAT0001545	19.9764	0.1
hsa-miR-450b-3p	0.0164558	0.645707	16.2999	up	MIMAT0004910	5	0.1
hsa-miR-4510	0.664524	0.836549	1.47284	up	MIMAT0019047	7.89102	7.02266
hsa-miR-4518	0.186323	0.729604	1.3357	up	MIMAT0019055	13.3044	9.51682
hsa-miR-451a	0.592637	0.803474	2.90574	up	MIMAT0001631	7594.69	4184.21
hsa-miR-452-5p	0.292832	0.729604	1.64844	up	MIMAT0001635	42.2926	29.9394
hsa-miR-4520-2-3p	0.179319	0.729604	1.05928	up	MIMAT0020300	7.73715	8.44328
hsa-miR-4520-3p	0.913659	0.959643	1.17908	up	MIMAT0019057	5.04536	15.3053
hsa-miR-4529-3p	0.690414	0.851249	2.03717	up	MIMAT0019068	5.35853	10.7423
hsa-miR-4535	0.00541053	0.645707	1.30773	up	MIMAT0019075	41.8961	32.9497
hsa-miR-4538	0.911201	0.958785	1.01686	up	MIMAT0019081	23.0568	26.0651
hsa-miR-4539	0.968299	0.984661	1.00794	up	MIMAT0019082	24.4439	24.4595
hsa-miR-454-3p	0.316552	0.729604	15.1582	up	MIMAT0003885	82.5512	17.152
hsa-miR-454-5p	0.0164558	0.645707	16.2999	up	MIMAT0003884	5	0.1
hsa-miR-455-3p	0.306791	0.729604	11.2746	up	MIMAT0004784	45.1514	11.2205
hsa-miR-455-5p	0.315122	0.729604	13.1116	up	MIMAT0003150	67.698	16.3813
hsa-miR-4634	0.571562	0.796035	1.10928	up	MIMAT0019691	108.841	88.2159
hsa-miR-4638-3p	0.450469	0.750901	2.64409	up	MIMAT0019696	5.03199	3.36667
hsa-miR-4639-5p	0.294868	0.729604	1.44915	up	MIMAT0019697	6.46509	5.12559
hsa-miR-4649-3p	0.166295	0.729604	2.18889	up	MIMAT0019712	44.3433	21.0332
hsa-miR-4652-3p	0.172519	0.729604	1.62917	up	MIMAT0019717	13.0037	8.71877
hsa-miR-4653-5p	0.50701	0.769901	1.91353	up	MIMAT0019718	1.73333	0.1
hsa-miR-4655-3p	0.652496	0.828259	1.22017	up	MIMAT0019722	20.8643	15.6363
hsa-miR-466	0.466371	0.761263	3.65158	up	MIMAT0015002	3.81506	0.1
hsa-miR-4665-3p	0.939731	0.970666	1.04587	up	MIMAT0019740	56.6868	49.2023
hsa-miR-4665-5p	0.923462	0.961416	1.05324	up	MIMAT0019739	47.5012	46.0073
hsa-miR-4666b	0.50701	0.769901	1.91353	up	MIMAT0022485	1.73333	0.1
hsa-miR-4667-3p	0.256962	0.729604	5.95369	up	MIMAT0019744	3.36667	0.1
hsa-miR-4668-5p	0.62538	0.815692	1.80221	up	MIMAT0019745	5.03345	5.08194
hsa-miR-4672	0.555948	0.783626	1.06138	up	MIMAT0019754	58.3763	56.2314
hsa-miR-4677-3p	0.174176	0.729604	5.23882	up	MIMAT0019761	3.36667	0.1
hsa-miR-4681	0.0164558	0.645707	16.2999	up	MIMAT0019766	5	0.1
hsa-miR-4687-5p	0.50701	0.769901	1.91353	up	MIMAT0019774	1.73333	0.1
hsa-miR-4690-5p	0.100391	0.729604	1.1979	up	MIMAT0019779	23.3557	21.497
hsa-miR-4691-3p	0.891592	0.951458	1.3874	up	MIMAT0019782	3.36667	2.83063
hsa-miR-4695-3p	0.848544	0.931894	1.4055	up	MIMAT0019789	5	3.36667
hsa-miR-4697-3p	0.174176	0.729604	5.23882	up	MIMAT0019792	3.36667	0.1
hsa-miR-4700-5p	0.953961	0.977378	1.08736	up	MIMAT0019796	5	7.46448
hsa-miR-4701-5p	0.241583	0.729604	2.65755	up	MIMAT0019798	97.3047	48.5829
hsa-miR-4703-5p	0.49017	0.769901	2.19599	up	MIMAT0019801	1.73333	0.1
hsa-miR-4706	0.0496832	0.729604	7.38152	up	MIMAT0019806	5	1.73333
hsa-miR-4707-5p	0.859968	0.940439	1.11582	up	MIMAT0019807	40.4884	30.4391
hsa-miR-4711-3p	0.783607	0.905723	1.18269	up	MIMAT0019817	2.64615	1.9518
hsa-miR-4711-5p	0.270849	0.729604	4.37187	up	MIMAT0019816	5	2.54105
hsa-miR-4712-3p	0.0496832	0.729604	7.38152	up	MIMAT0019819	5	1.73333
hsa-miR-4713-5p	0.524924	0.773271	2.11704	up	MIMAT0019820	5	3.36667
hsa-miR-4715-5p	0.322938	0.729604	5.97999	up	MIMAT0019824	5.03523	4.88127
hsa-miR-4716-3p	0.126009	0.729604	1.26763	up	MIMAT0019827	129.086	93.4739
hsa-miR-4723-3p	0.49017	0.769901	2.19599	up	MIMAT0019839	1.73333	0.1
hsa-miR-4723-5p	0.56476	0.791024	2.21927	up	MIMAT0019838	5	3.36667
hsa-miR-4725-5p	0.471868	0.763097	1.2084	up	MIMAT0019843	19.2192	14.685
hsa-miR-4726-3p	0.469088	0.762105	2.01809	up	MIMAT0019846	3.36667	1.9349
hsa-miR-4727-3p	0.0860287	0.729604	10.2368	up	MIMAT0019848	5.00826	1.73333
hsa-miR-4728-3p	0.710772	0.861304	1.11199	up	MIMAT0019850	9.25841	7.26969
hsa-miR-4728-5p	0.0231273	0.717705	2.2375	up	MIMAT0019849	205.827	86.4444
hsa-miR-4731-3p	0.972464	0.987105	1.00908	up	MIMAT0019854	9.27953	8.45924
hsa-miR-4737	0.283557	0.729604	1.46479	up	MIMAT0019863	10.9664	9.25999
hsa-miR-4742-5p	0.174176	0.729604	5.23882	up	MIMAT0019872	3.36667	0.1
hsa-miR-4746-5p	0.577328	0.79733	1.06198	up	MIMAT0019880	13.9957	12.5616
hsa-miR-4747-5p	0.321343	0.729604	2.69618	up	MIMAT0019882	3.36667	1.73333
hsa-miR-4749-5p	0.241743	0.729604	1.261	up	MIMAT0019885	19.174	14.2872
hsa-miR-4750-5p	0.629085	0.819305	1.15842	up	MIMAT0019887	19.6881	26.8452
hsa-miR-4754	0.795095	0.913369	1.19381	up	MIMAT0019894	38.1057	26.3244
hsa-miR-4758-3p	0.2543	0.729604	1.38295	up	MIMAT0019904	35.7305	23.1972
hsa-miR-4761-5p	0.640899	0.819561	2.37244	up	MIMAT0019908	3.36667	1.73333
hsa-miR-4763-5p	0.50701	0.769901	1.91353	up	MIMAT0019912	1.73333	0.1
hsa-miR-4764-5p	0.640899	0.819561	2.37244	up	MIMAT0019914	3.36667	1.73333
hsa-miR-4767	0.917929	0.961416	1.02811	up	MIMAT0019919	11.8147	10.4387
hsa-miR-4769-3p	0.842029	0.931894	1.05539	up	MIMAT0019923	16.1543	14.7454
hsa-miR-4774-5p	0.49017	0.769901	2.19599	up	MIMAT0019929	1.73333	0.1
hsa-miR-4780	0.49017	0.769901	2.19599	up	MIMAT0019939	1.73333	0.1
hsa-miR-4783-3p	0.812812	0.921643	1.07794	up	MIMAT0019947	7.97209	5.90585
hsa-miR-4784	0.0861405	0.729604	1.26754	up	MIMAT0019948	28.4107	22.4072
hsa-miR-4786-3p	0.27629	0.729604	4.33102	up	MIMAT0019955	5	2.72522
hsa-miR-4786-5p	0.163732	0.729604	1.35065	up	MIMAT0019954	9.62842	7.33039
hsa-miR-4789-3p	0.0415921	0.729604	21.9152	up	MIMAT0019960	5.61815	0.1
hsa-miR-4791	0.19552	0.729604	7.28487	up	MIMAT0019963	3.40395	0.1
hsa-miR-483-3p	0.362245	0.729604	5.4988	up	MIMAT0002173	189.594	6.71546
hsa-miR-484	0.491493	0.769901	1.60337	up	MIMAT0002174	31.8216	18.9368
hsa-miR-486-3p	0.549638	0.781832	2.49565	up	MIMAT0004762	1.73333	0.1
hsa-miR-487a-3p	0.805068	0.917228	1.17959	up	MIMAT0002178	18.8181	15.1971
hsa-miR-491-3p	0.0206252	0.682189	4.04908	up	MIMAT0004765	214.841	44.4205
hsa-miR-491-5p	0.331522	0.729604	3.94811	up	MIMAT0002807	5	4.19604
hsa-miR-492	0.060598	0.729604	1.53635	up	MIMAT0002812	24.8352	16.868
hsa-miR-493-5p	0.349751	0.729604	8.70625	up	MIMAT0002813	34.3717	10.9505
hsa-miR-495-3p	0.25326	0.729604	2.20407	up	MIMAT0002817	51.0409	22.4467
hsa-miR-497-5p	0.728673	0.873898	1.51916	up	MIMAT0002820	538.867	564.18
hsa-miR-4999-3p	0.174176	0.729604	5.23882	up	MIMAT0021018	3.36667	0.1
hsa-miR-4999-5p	0.421037	0.736631	4.06479	up	MIMAT0021017	6.83993	3.64612
hsa-miR-499a-5p	0.26481	0.729604	6.87578	up	MIMAT0002870	16.1646	4.60606
hsa-miR-5000-5p	0.640899	0.819561	2.37244	up	MIMAT0021019	3.36667	1.73333
hsa-miR-5003-5p	0.211945	0.729604	1.45106	up	MIMAT0021025	24.1458	15.7312
hsa-miR-5007-5p	0.826061	0.926648	1.13017	up	MIMAT0021035	1.73333	1.73333
hsa-miR-5008-3p	0.848544	0.931894	1.4055	up	MIMAT0021040	5	3.36667
hsa-miR-500a-3p	0.262009	0.729604	1.51419	up	MIMAT0002871	20.969	12.2866
hsa-miR-500a-5p	0.135688	0.729604	1.38687	up	MIMAT0004773	55.3799	38.5793
hsa-miR-500b-3p	0.0334596	0.729604	35.777	up	MIMAT0027032	7.32998	0.1
hsa-miR-501-3p	0.182216	0.729604	1.71885	up	MIMAT0004774	14.7914	9.19828
hsa-miR-501-5p	0.190235	0.729604	1.22147	up	MIMAT0002872	21.1154	16.3037
hsa-miR-5010-5p	0.552321	0.781832	1.35238	up	MIMAT0021043	13.8567	11.7919
hsa-miR-502-3p	0.506883	0.769901	1.20148	up	MIMAT0004775	19.415	14.358
hsa-miR-502-5p	0.285981	0.729604	8.10273	up	MIMAT0002873	18.8202	4.26324
hsa-miR-503-5p	0.092089	0.729604	4.52144	up	MIMAT0002874	19.8903	5.42468
[truncated: 250 more rows]

## Sheet: down miRNA_CA_vs_NC
systematic_name	P-value	FDR	Fold Change	Regulation	mirbase accession No	group-CA(raw)	group-NC(raw)
[truncated: 976 more rows]
